# Supplementary material for: Comparison of Kit-Based Metabolomics with Other Methodologies in a Large Cohort, towards Establishing Reference Values
Source: Metabolites. 2021 Sep 24;11(10):652. doi: 10.3390/metabo11100652 (PMC8538467; doi:10.3390/metabo11100652)
Supplement: Supplementary file 1 [file metabolites-11-00652-s001.zip]

Archive with 2 entries (2 files):
- Supplemental Figures_R2.pdf
- Supplemental Tables_R2.xlsx
