# Supplementary material for: Comparison of Kit-Based Metabolomics with Other Methodologies in a Large Cohort, towards Establishing Reference Values
Source: Metabolites. 2021 Sep 24;11(10):652. doi: 10.3390/metabo11100652 (PMC8538467; doi:10.3390/metabo11100652)
Supplement: Supplementary file 1 [file metabolites-11-00652-s001.zip › Supplemental Tables_R2.xlsx]

## Sheet: Table S1
Table S1. List of all quantified metabolites (μmol/L) in NIST and gQC plasma samples by Kit-Met 1 and Kit-Met 2
	MS system		Kit-Met 1	Kit-Met 1	Kit-Met 1	Kit-Met 1	Kit-Met 1	Kit-Met 1	Kit-Met 1	Kit-Met 1	Kit-Met 1	Kit-Met 1	Kit-Met 1	Kit-Met 1	Kit-Met 1	Kit-Met 1	Kit-Met 1	Kit-Met 1	Kit-Met 1	Kit-Met 1	Kit-Met 1	Kit-Met 1	Kit-Met 1	Kit-Met 1	Kit-Met 1	Kit-Met 1	Kit-Met 1	Kit-Met 1	Kit-Met 1	Kit-Met 1	Kit-Met 1	Kit-Met 1	Kit-Met 1	Kit-Met 1	Kit-Met 1	Kit-Met 1	Kit-Met 1	Kit-Met 1	Kit-Met 1	Kit-Met 1	Kit-Met 1	Kit-Met 1	Kit-Met 1	Kit-Met 1	Kit-Met 1	Kit-Met 1	Kit-Met 1	Kit-Met 1	Kit-Met 1
	Batch ID		1	2	3	4	5	6	7	8	9	10	11	12	13	14	15	16	17	18	19	20	21	22	23	24	25	26	27	28	29	30	31	32	33	34	35	36	37	38	39	40	41	42	43	44	45	46	47
LC/FIA	Sample ID	Class	NIST_SRM_1950	NIST_SRM_1950	NIST_SRM_1950	NIST_SRM_1950	NIST_SRM_1950	NIST_SRM_1950	NIST_SRM_1950	NIST_SRM_1950	NIST_SRM_1950	NIST_SRM_1950	NIST_SRM_1950	NIST_SRM_1950	NIST_SRM_1950	NIST_SRM_1950	NIST_SRM_1950	NIST_SRM_1950	NIST_SRM_1950	NIST_SRM_1950	NIST_SRM_1950	NIST_SRM_1950	NIST_SRM_1950	NIST_SRM_1950	NIST_SRM_1950	NIST_SRM_1950	NIST_SRM_1950	NIST_SRM_1950	NIST_SRM_1950	NIST_SRM_1950	NIST_SRM_1950	NIST_SRM_1950	NIST_SRM_1950	NIST_SRM_1950	NIST_SRM_1950	NIST_SRM_1950	NIST_SRM_1950	NIST_SRM_1950	NIST_SRM_1950	NIST_SRM_1950	NIST_SRM_1950	NIST_SRM_1950	NIST_SRM_1950	NIST_SRM_1950	NIST_SRM_1950	NIST_SRM_1950	NIST_SRM_1950	NIST_SRM_1950	NIST_SRM_1950
LC	Trigonelline	Alkaloids	1.18	1.1	1.05	0.88	1.13	1.07	1.09	1.12	0.872	1.12	1.2	1.09	1.09	1.05	0.889	0.907	1.25		0.225	0.538			0.262	0.322	0.08		0.049	0.126	0.243			0.855	0.804	0.993	0.86	1.08	0.918	1.03	0.858	1.01	0.888	0.994	0.871	0.865	0.776	0.895	0.722
LC	TMAO	Amine Oxides		5.98	4.67	4.85	5.4																											3.44	4.14	5.16	2.98	4.85
LC	Ala	Aminoacids	304	301	291	270	321	292	259	315	274	360	299	309	319	279	264	296	303	284	340	288	279	284	282	322	273	311	228	207	300	319	256	296	276	306	262	305	298	294	306	334	291	308	309	287	233	311	286
LC	Arg	Aminoacids	98.1	99.7	107	93	102	94.4	85.8	98.6	83.8	107	113	102	105	97	82.2	102	112	76.2	100	104	100	81.4	90.6	123	107	107	102	168	134	52.1	76.3	103	92.7	104	94.7	118	96.2	96.5	107	111	95.1	95.1	103	97.2	78.4	99.2	90.4
LC	Asn	Aminoacids	35.8	38.7	38.5	33.4	38.4	35.8	33.9	39.7	31.4	43.1	40.1	38.8	38.6	33.8	31.5	34.3	39.4	42.2	41.3	36.7	35.7	25.9	34.6	49.4	44.5	42.3	254		38.5	78.9	131	36.7	34.1	39.9	32.3	40.1	38.2	37.6	39.6	42.5	35	38.8	38.7	35.6	29.7	36.1	33.8
LC	Asp	Aminoacids	8.43	9.46	8.53	7.36	11.2	9.11	7.99	9.16	8.44	11.7	10.4	9.93	10.1	10.1	9.86	8.17	7.99	9.64	8.86	7.66	9.2	6.38	8.31	7.25	5.59	9.56	6.59		6.57	10.1	10.1	9.12	8.37	9.81	8.15	9.35	9.65	9.13	9.02	10.5	9.01	8.66	10.1	8.03	7.08	9.87	8.83
LC	Cys	Aminoacids	87.1	86.9	81.9	73.2	86.8	85.2	75.3	83.3	70.5	75.7	100	86.7	92.9	96.6	97.3	101	97.5	81.3	72.3	91	124	16.7	55.2	65.6	75.4	30.8		331	118	350	226	98.2	90.9	93.4	80.4	85.2	86.7	88.2	103	96.8	92.2	92	117	74.6	79.3	92.6	83.9
LC	Gln	Aminoacids	478	498	468	438	500	459	427	521	431	529	528	488	510	469	487	510	479	497	551	446	481	350	375	514	410	435	640	871	592	635	789	457	448	476	442	501	496	469	475	543	454	502	486	457	369	482	439
LC	Glu	Aminoacids	71.5	71.8	70.1	64.7	69.5	70.5	66.9	76.2	68.4	74.7	78.2	77.1	76.4	69.4	65.8	76.2	73.5	75.9	76.3	68.9	64.7	75.5	64.4	78.3	69	78.7	54.5	62.8	82.2	80	63.6	71	68.1	77.8	63.3	73.8	69.6	69.8	73.4	76.6	70.1	71.5	71.9	67.1	58.2	72	70.7
LC	Gly	Aminoacids	229	254	252	222	250	234	223	261	219	271	259	243	243	225	229	238	229	232	241	223	204	235	230	237	240	254	273	299	252	269	277	244	233	255	220	262	244	246	257	275	237	247	249	237	198	229	225
LC	His	Aminoacids	74.8	67.7	69.8	60.1	68.6	66.8	59	74.6	60.8	69.5	77.7	68.7	77.9	67.6	68.6	59	70.4	70.5	57.7	65.8	64.6	99.9	62	58.3	96	75.2	162	117	39.6		707	70.2	67.6	71.1	67.5	73	68.7	66	71	76	67.3	72.4	68.7	65	58.1	63.4	66.9
LC	Ile	Aminoacids	86.4	67	66.8	54.6	64.4	64.8	63.2	64.2	60.3	67.3	71.7	80.8	64.3	79.6	88.2	67.7	75.9	43.4	92.9	74.2	68.8	36.7	62.6	64.5	52.7	71.1	47.4	84.4	90.7	35.5	43.3	67.4	45.4	64.4	68.4	69.7	58.7	65.4	62.3	88	61.7	64.4	61.4	57.4	53.9	63.5	55.6
LC	Leu	Aminoacids	190	89.6	97.4	91.8	107	94.1	87.6	87.3	95.5	100	102	112	98.8	119	81.8	79.3	99.1	87.8	102	65.4	73.5	98.9	68	124	155	204			150	29.3	64.7	101	91.9	96.8	92.5	102	87.8	93.3	99.2	89.8	95	81.6	124	92.5	80.3	67.2	120
LC	Lys	Aminoacids	107	138	143	115	128	133	127	134	120	154	155	198	147	147	135	135	148	143	143	135	126	166	119	115	133	146	113	127	159	224	117	146	126	139	140	144	145	138	146	155	131	145	141	136	114	143	134
LC	Met	Aminoacids	20.1	21.1	20.9	19.2	16.6	19.6	17.5	21.5	18.1	22.3	22.8	22.3	22.1	19	17.4	21.8	15.7	21	18.1	21.4	17.5	9.38	19.3	20.4	22.2	29.9	23.6	60.3	20.5	18.3	28.1	21.3	21.5	21.5	18.1	21.4	20.9	23.3	22.5	22	19.9	21.6	17.8	19.4	16.4	21.4	20.6
LC	Phe	Aminoacids	53.9	56.7	61.7	51.1	58.6	59.5	50.6	58.7	52.8	68.3	62.6	51.1	85.3	66.5	49.6	68.8	43.6	50.2	62.9	35.9	48.6	37.5	70.5	74.2	67.5	58.2	32.1	21.7	48.5	83.6	53.9	55.5	56.5	58.4	54.2	49.5	54.1	68	56.3	49.6	49.9	55.1	49.3	49.1	47.4	52.4	62.6
LC	Pro	Aminoacids	185	174	180	159	210	163	161	182	148	198	171	189	197	179	152	164	172	177	171	166	178	158	157	186	189	184	138	120	170	168	160	177	159	183	164	177	175	168	185	198	157	184	186	168	143	178	184
LC	Ser	Aminoacids	89.8	90.3	88.9	80	84.2	84.8	76.2	95.3	77.5	96.4	94.3	91.2	97.9	87.2	82.6	86.8	89.5	89.9	90.8	92.8	84	84.7	77.5	88.5	85.4	82.8	71.8	66.4	93.3	83.1	83.6	89.9	83	91.1	78.8	93.4	89.8	87.9	90	99.3	84.5	91.9	83.9	83.7	71.4	84.9	86.8
LC	Thr	Aminoacids	116	115	113	104	121	108	98.9	116	99.5	125	121	119	119	112	102	109	114	115	109	106	103	109	96.6	110	117	120	98.9	129	115	110	126	117	114	116	103	119	112	113	115	124	107	115	118	110	89.3	109	107
LC	Trp	Aminoacids	42.4	41.7	43.9	36.8	46.6	42.1	38	45.8	38.6	45.1	49.7	45.9	46.3	45.4	41.9	35	45.5	41.2	36.9	43.7	46.2	41.4	30	46	44.5	50.5	40	55.4	36.6	85.3	28.4	43	41.7	35.4	47.1	44.7	44.9	40	43.7	47	42.1	45.2	45.6	40.9	33.2	34.9	41
LC	Tyr	Aminoacids	50.7	53.1	53.9	48.9	57.9	51.8	48.8	57.4	46	52.7	59.7	56.7	57.6	53.3	51.3	52.4	47	49.1	56.4	52.3	54.7	57.7	47.1	55.9	57.8	43.2	40.2	58.6	59.1	41.4	44.6	55.1	58.1	57.4	50	57.7	57.2	55.1	55.6	59.8	54.9	57	57.3	54.6	43.2	51	48.5
LC	Val	Aminoacids	208	155	155	148	173	142	144	178	130	163	169	169	169	168	152	167	161	146	175	148	152	137	162	169	154	222	103	170	145	165	207	159	166	172	142	182	155	161	160	172	148	164	166	152	129	178	151
LC	1-Met-His	Aminoacids Related	3.64	3.23	3.14	2.87	3.3	2.96	2.77	3.26	2.7	3.46	3.5	3.33	3.47	3.15	2.98	3.14	3.25	2.81	3.19	3.02	2.56	3.02	2.74	3.11	3.3	2.87	3.28	3.44	3.25	2.76	1.88	3.1	3	3.17	2.7	3.23	3.08	3.16	3.14	3.43	3	3.24	3.17	3.05	2.41	3.22	2.93
LC	3-Met-His	Aminoacids Related	3.37	3.66	3.28	3.06	3.16	3.19	3.07	3.31	2.58	3.15	3.44	3.57	3.51	3.1	2.92	3.34	3.67	3.2	3.73	2.64	3.17	3.37	1.66	2.56	2.49	1.61	0.275	0.489	2.72	3.6	2.86	3.33	3.15	3.45	3.05	3.38	3.23	3.33	3.42	3.62	3.19	3.43	3.36	3.19	2.62	3.63	3.11
LC	5-AVA	Aminoacids Related	0.038	0.047	0.037	0.029	0.04	0.048	0.032	0.039	0.027	0.036	0.047	0.039	0.042	0.04	0.037		0.055	0.088	0.046	0.039	0.017		0.042	0.026	0.081	0.032		0.047	0.025	0.077	0.051	0.043	0.046	0.025	0.035	0.052	0.033	0.039	0.042	0.043	0.037	0.031	0.049	0.047	0.034	0.036	0.011
LC	AABA	Aminoacids Related	13.8	9.31	9.57	9.08	9.31	9.86	8.45	10.5	9.7	9.55	12	10.2	9.97	9.44	8.09	9.31	8.89	9.5	9.57	7.53	10.1	10	8.66	10.8	10.8	11.2	8.88	5.15	9.65	10.2	10.8	9.75	8.88	9.86	8.72	10.3	10.4	9.91	11	10.8	9.77	10.7	11.2	11.4	10.3	11.8	5.47
LC	Ac-Orn	Aminoacids Related												0.055	0.095		0.067	0.061		0.067	0.057	0.057		Invalid	0.057	0.057		0.114
LC	ADMA	Aminoacids Related	0.505	0.308	0.445	0.411	0.459	0.355	0.408	0.466	0.364	0.485	0.485	0.452	0.46	0.401	0.399	0.393	0.507	0.42	0.372	0.567	0.452		0.442	0.723	0.594	0.946	0.383	0.561		2.23		0.363	0.402	0.479	0.35	0.436	0.406	0.394	0.487	0.428	0.386	0.433	0.484	0.412	0.348	0.437	0.359
LC	alpha-AAA	Aminoacids Related	0.735	0.838	0.755		0.818	0.635	0.776	0.796	0.624	0.85	0.71	0.789	0.777	0.724	0.659	0.807	0.85	0.83	0.879	0.785	0.741	0.881	0.663	0.84	0.888	0.842	0.883	0.868	0.783	1.33	1.19	0.662		0.759	0.747	0.771		0.773	0.666	0.865		0.803	0.686	0.738	0.63		0.612
LC	Anserine	Aminoacids Related
LC	BABA	Aminoacids Related		0.02	0.029	0.017	0.017		0.013			0.01	0.036	0.013		0.012	0.017	0.017	0.009																0.012	0.014	0.011		0.014					0.028		0.017
LC	Betaine	Aminoacids Related	63.3	67.6	64	56.9	60.3	58	56.8	64.7	52.8	62.9	59.1	59.8	63.6	63.9	53.5	58.4	75	67.4	87	253	160	144	280	69.2	479	68.4	101	154	33.5	30.8	178	59.5	54.5	58.2	53.1	68.4	53.9	57.4	53.4	60.3	50.7	51.2	53.5	54.3	44.3	52	42.8
LC	c4-OH-Pro	Aminoacids Related								0.197				0.207	0.198	0.337	0.21	0.232		0.197	0.055		0.197	0.197	0.197	0.197	0.257	0.197	0.197	0.393	0.197		0.197
LC	Carnosine	Aminoacids Related								0.082			0.085	0.083		0.084	0.086	0.084			0.084	0.084	0.084			0.084	0.084		0.084	0.169	0.084
LC	Cit	Aminoacids Related	24.1	28	30.5	25.6	29.8	26.6	26.4	31.6	24.8	32.5	32.4	29.4	29.7	26.1	25.3	30.9	28	24.9	33.2	30.5	40	27.2	33	29.9	68.2	297			40.1			27.6	29.1	30.4	25.6	31.2	31	29	30.7	32.2	27.4	29.3	30.4	27.7	22.9	29.8	26
LC	Creatinine	Aminoacids Related	68.8	71.9	56.4	51.2	60.4	57	54.1	57.9	48.4	57.8	83.2	54.2	61.2	52.2	55.9	59.6	74.4	68.4	59.7	38.2	37.2	4591	57.6	80.6					80.4			61.7	52.3	60.6	54.6	63.6	57.9	57.1	59.6	64.9	47.3	56.7	55	49.6	43.2	55.1	47
LC	Cystine	Aminoacids Related	8.03	6.42	6.74	6.43	4.89	9.44	4.73	6.68	6.77	8.43	7.37	8.28	7.75	9.05	8.25	7.35	10.5	9.99	10.7	9.28	9.21	11.9	13.9	9.92	21.3	15.4	17.6	109	2.1	1.4	9.58	6.88	7.08	7.26	6.43	9.44	8.67	8.99	8.53	12.7	12.5	10.7	12	12.7	9.86	23.1	8.33
LC	DOPA	Aminoacids Related						0.045		0.16		0.151	0.254	0.118	0.163	0.148	0.143	0.15	0.137	0.135	0.257	0.13	0.135	0.16	0.181	0.135	0.143	0.193	0.271	0.382	0.224	0.135	0.271
LC	HArg	Aminoacids Related	3.07	2.33	2.69	2.41	2.36	2.6	2.36	2.86	2.56	2.89	3.26	2.91	2.48	2.81	2.74	2.89	3.19	3.99	4.1	4.39	5.3	5.31	4.64	9.25	11.8	14.2	6.35	15.9	4.76	3.84	7.11	2.61	2.29	2.45	2.69	2.65	2.48	2.33	2.39	2.29	2.08	2	2.71	2.43	2.07	2.47	2.42
LC	HCys	Aminoacids Related	19.5	22.3	20.4	20.6	20.3	20.6	19.5	23.5	14.1	24.7	23.2	19.3	19.3	21.6	22.3	23.8	26.3	22.9	23.4	35.5	21.1		12	8.25	31.4	8		67	30.5	39.5	19.2	22	18.1	22.9	18.3	19.5	20.2	19.2	18.5	22.2	22.4	19.1	28.5	16.5	18.4	21.1	22.6
LC	Kynurenine	Aminoacids Related	1.15	1.56	1.43	1.16	1.75	1.4	1.52	1.46	1.18	1.55	1.61	1.71	1.41	1.62	1.5	1.19	1.87	1.09	1.1	1.35		2.01	1.77	3.23	2.06	0.872	0.971	3.78	1.81	1.55	0.805	1.08	1.29	1.06	1.51	1.75	1.47	1.34	1.26	1.64	1.37	1.58	1.49	1.33			1.44
LC	Met-SO	Aminoacids Related	0.464	0.77	0.587	0.746	0.527	0.411	0.637	0.603	0.7	0.407	0.639	0.891	0.764	0.692	0.862	1.01	0.991		0.447	0.804	2.37	2.27	0.777	4.04	0.753	3.12		7.52	0.527	4.83		0.869	0.827	0.902		0.859	0.902	0.72	0.358	0.792	0.644	0.518	0.571	0.625	0.58	0.756	0.455
LC	Nitro-Tyr	Aminoacids Related					0.062	0.027				0.152		0.15				0.168	0.155		0.114												0.057
LC	Orn	Aminoacids Related	59.6	63.3	58.7	54.9	63.8	59.4	50.8	64	59.8	60.7	68.7	61.8	66.9	64.2	61	65.3	58.5	71.1	63.7	60.4	65.9	76.2	57.3	60.3	61.4	69.1	803	132	71	92.9	62.2	64.1	56.8	60.9	60.9	91.6	64	66.9	77.3	70.7	53.9	66	57.6	60.2	48	56.6	57.3
LC	PAG	Aminoacids Related								0.014																												0.006
LC	PheAlaBetaine	Aminoacids Related																				0.004														0.006	0.004			0.004	0.01			0.004				0.003
LC	ProBetaine	Aminoacids Related	5.71	5.8	6.18	5.47	6.27	5.88	5.78	6.25	5.52	6.31	6.56	6.26	6.2	6.12	5.44	5.29	6.42	1.54	2	3.36	0.918	0.257	1.47	2.27	1.07	0.878	3.28	1.34	2.75			5.52	4.86	5.44	4.94	6.16	5.44	5.48	5.26	5.78	5.3	5.53	5.05	5.11	4.4	5.74	5.04
LC	Sarcosine	Aminoacids Related	1	1.48	1.62	1.3	1.32	1.19	1.19	1.31	0.897	1.43	1.6	1.53	1.43	1.35	1.1	1.18	1.66	1.06	1.23	1.16	1.2	1.39	0.956	1.27	2.39	1.46	2.64	8.57	14.9	2.99	1.4	1.26	1.22	1.27	1.21	1.36	1.3	1.21	1.69	1.46	1.35	1.32	1.27	1.15	1.08	1.17	1.21
LC	SDMA	Aminoacids Related	0.367	0.373	0.369	0.296	0.425	0.368	0.337	0.378	0.335	0.368	0.391	0.391	0.366	0.331	0.3	0.369	0.335	0.561	0.43	0.325	0.276	0.28	0.23	0.376	0.498	0.275	0.08	2.57	0.873	6.64	3.94	0.392	0.346	0.384	0.342	0.399	0.375	0.378	0.393	0.415	0.366	0.409	0.373	0.372	0.315	0.426	0.41
LC	t4-OH-Pro	Aminoacids Related	14.7	13.3	12.8	12.2	13.4	12.4	11.9	14.1	11.9	13	15	13.6	14.3	13.1	11.6	12.1	13.5	13	13	11.3	11	11.9	9.22	12.2	11.7	11.1	11	9.6	12.9	9.05	13.9	12.2	12.7	13.5	12.3	14	13	12.8	13.5	14.3	12.7	13.4	13.2	12.5	10.5	14	12
LC	Taurine	Aminoacids Related	32.4	35.1	33.7	31.1	33.4	31.7	31	36.1	28.8	36.6	36.9	35.3	36.2	31.8	32.3	32.9	32.7	32.7	33.7	31.2	31.6	32.8	35.6	37	33.4	23.2	42.3	143	34.5	36.1	65.2	32.6	31.7	36.5	31	35.8	33.8	33.3	37.1	36.5	34.1	35.3	33.3	30.8	26.6	34.7	32.2
LC	TrpBetaine	Aminoacids Related	0.288	0.257	0.266	0.261	0.288	0.266	0.249	0.281	0.261	0.303	0.323	0.273	0.281	0.244	0.184	0.218	0.272	0.126	0.335	2.04			0.548	3.34		0.169			0.385		0.028	0.265	0.272	0.275	0.241	0.294	0.291	0.293	0.321	0.337	0.277	0.29	0.294	0.265	0.258	0.322	0.123
LC	CA	Bile Acids		0.109	0.109	0.092	0.113	0.1	0.095	0.121	0.091	0.107	0.117	0.108	0.114	0.106	0.102	0.114	0.103	0.104	0.112	0.114	0.101	0.09	0.086	0.103	0.14	0.118	0.131	0.053	0.342	0.073		0.119	0.106	0.113	0.114	0.122	0.115	0.124	0.136	0.117	0.119	0.124	0.114	0.107	0.069	0.105	0.092
LC	CDCA	Bile Acids	0.235	0.189	0.265	0.179	0.182	0.22	0.15	0.229	0.178	0.252	0.207	0.208	0.219	0.249	0.249	0.236	0.318	0.211	0.265	0.172	0.192	0.234	0.176	0.226	0.235	0.32	1.07		0.217	0.284	0.089	0.224	0.167	0.231	0.206	0.206	0.235	0.182	0.16	0.201	0.174	0.228	0.159	0.235	0.215	0.293	0.23
LC	DCA	Bile Acids	0.401	0.341	0.45	0.326	0.379	0.382	0.305	0.413	0.31	0.449	0.405	0.466	0.427	0.429	0.384	0.376	0.605	0.338	0.505	0.551	0.369	0.361	0.307	0.458	2.13	0.395	0.818	0.699	0.904	0.831	0.213	0.427	0.322	0.455	0.425	0.466	0.382	0.41	0.404	0.497	0.318	0.411	0.433	0.375	0.337	0.316	0.413
LC	GCA	Bile Acids	0.199	0.195	0.194	0.168	0.176	0.181	0.175	0.203	0.182	0.192	0.201	0.186	0.21	0.178	0.171	0.191	0.241	0.189	0.187	0.195	0.14	0.177	0.174	0.179	0.198	0.221	0.207	0.274	0.36	0.252	1.32	0.196	0.189	0.211	0.177	0.194	0.2	0.194	0.213	0.196	0.187	0.205	0.205	0.176	0.171	0.19	0.191
LC	GCDCA	Bile Acids	1.32	1.23	1.26	1.15	1.37	1.16	1.21	1.47	0.898	1.45	1.52	1.35	1.47	1.35	1.17	1.27	0.902	1.42	1.29	1.05	1.15	1.15	1.18	1.24	1.12	1.62	1.89	1.4	0.499	1.83	0.682	1.35	1.16	1.3	1.15	1.48	1.36	1.41	1.49	1.57	1.38	1.3	1.28	1.35	0.983	1.04	1.03
LC	GDCA	Bile Acids	0.452	0.498	0.473	0.444	0.539	0.423	0.47	0.544	0.308	0.514	0.583	0.537	0.536	0.479	0.506	0.573	0.565	0.551	0.572	0.406	0.463	0.452	0.324	0.449	0.654	0.61	0.765	0.246	0.105	0.668		0.538	0.424	0.43	0.408	0.62	0.517	0.555	0.512	0.702	0.407	0.497	0.45	0.598	0.463	0.611	0.294
LC	GLCA	Bile Acids	0.021	0.018	0.018	0.019	0.018	0.018	0.018	0.021	0.014	0.019	0.016	0.012	0.024	0.019	0.02	0.039	0.02	0.018	0.038	0.029	0.034	0.095	0.019	0.012	0.027	0.036	0.012		0.02	0.069		0.02	0.018	0.021	0.017	0.025	0.019	0.017	0.021	0.018	0.018	0.018	0.014	0.021	0.022	0.038	0.027
LC	GLCAS	Bile Acids	0.569	0.49	0.501	0.463	0.526	0.456	0.466	0.526	0.405	0.544	0.632	0.55	0.563	0.539	0.443	0.459	0.428	0.544	0.47	0.368	0.349	0.326	0.257	0.289	0.276	0.236	0.502	0.145	0.05	0.43		0.478	0.454	0.486	0.473	0.68	0.549	0.62	0.625	0.647	0.527	0.535	0.56	0.493	0.421	0.496	0.303
LC	GUDCA	Bile Acids	0.885	0.944	0.912	0.899	0.936	0.872	0.818	0.999	0.869	0.951	0.966	1.03	0.975	0.959	0.993	0.949	0.869	0.944	1.28	1.14	1.07	1.25	1.18	0.973	1.59	2.17	2	0.713	12.7	0.993	0.981	0.961	0.804	0.984	0.845	1.02	0.873	0.817	0.856	0.99	0.902	0.919	0.97	0.865	0.827	0.827	1.04
LC	TCA	Bile Acids		0.029	0.031	0.028	0.034	0.03	0.027	0.034	0.026	0.033	0.033	0.032	0.035	0.029	0.027	0.033	0.041	0.031	0.032	0.025	0.023	0.032	0.028	0.031	0.031	0.026	0.043	0.046	0.038	0.059		0.034	0.031	0.031	0.03	0.032	0.031	0.036	0.036	0.033	0.036	0.03		0.038		0.041	0.03
LC	TCDCA	Bile Acids	0.062	0.067	0.069	0.062	0.076	0.067	0.063	0.079	0.072	0.068	0.074	0.07	0.071	0.065	0.069	0.074	0.071	0.065	0.071	0.069	0.071	0.076	0.063	0.074	0.071	0.073	0.069	0.052	0.118	0.06	0.125	0.073	0.069	0.07	0.069	0.078	0.074	0.071	0.077	0.082	0.067	0.076	0.076	0.071	0.061	0.083	0.071
LC	TDCA	Bile Acids	0.036	0.031	0.04	0.025	0.038	0.032	0.032	0.037	0.024	0.036	0.035	0.036	0.034	0.036	0.032	0.036	0.048	0.036	0.028	0.032	0.031	0.038	0.031	0.033	0.037	0.055	0.031	0.793	0.033	0.054	0.022	0.032	0.035	0.036	0.034	0.037	0.032	0.036	0.035	0.036	0.035	0.037	0.028	0.037	0.035	0.04	0.034
LC	TLCA	Bile Acids
LC	TMCA	Bile Acids	0.006	0.007	0.007	0.004	0.01	0.003	0.006	0.015	0.01	0.009	0.008	0.009	0.007	0.008	0.008	0.015	0.006	0.006	0.011	0.01	0.007	0.013	0.009	0.012	0.011	0.012	0.002		0.009	0.008		0.008	0.007	0.009	0.008	0.008	0.009	0.009	0.011	0.013	0.007	0.008			0.009	0.007	0.012
LC	beta-Ala	Biogenic Amines	0.902	1.81	1.64	1.44	1.45	1.58	1.5	1.8	1.34	2.07	1.7	1.6	1.8	1.48	1.33	1.4	1.54	2.02	1.64	1.61	1.58	1.35	1.44	1.75	2.22	2.86	1.6	1.54	1.98	2.09	1.82	1.51	1.44	1.53	1.35	1.58	1.61	1.73	1.56	1.88	1.59	1.59	1.64	1.54	1.28	1.53	1.15
LC	Dopamine	Biogenic Amines								0.21		0.164	0.229	0.137	0.215	0.121	0.17	0.294	0.405	0.208		0.208		0.208		0.224	0.208		0.294	0.208	0.208	0.208	0.037
LC	GABA	Biogenic Amines	0.093	0.13	0.103	0.118	0.109	0.118	0.122	0.125	0.121	0.144	0.123	0.154	0.113	0.109	0.121	0.109	0.128	0.199	0.165	0.108	0.031	0.066	0.098	0.205	0.14	0.118	0.281	0.045	0.082	0.073	0.057	0.136	0.128	0.127	0.115	0.137	0.128	0.159	0.123	0.113	0.128	0.111	0.151	0.147	0.084	0.112	0.093
LC	Histamine	Biogenic Amines								0.228	0.244	0.214		0.232	0.213	0.233	0.218	0.218	0.218		0.22	0.218	0.218		0.218	0.218		0.218	0.218	0.436	0.218	0.436	0.436
LC	PEA	Biogenic Amines
LC	Putrescine	Biogenic Amines	0.099								0.064		0.065	0.055	0.083		0.071	0.055		0.077		0.071	0.028	0.042	0.026		0.037	0.028			0.04							0.074			0.078				0.088		0.077
LC	Serotonin	Biogenic Amines	0.016	0.022				0.029		0.04	0.029	0.031	0.028	0.022	0.036	0.033	0.043	0.026	0.021	0.05	0.041	0.033	0.019	0.055	0.043	0.033	0.017	0.028		0.034	0.053	0.036	0.051	0.029			0.019	0.03		0.032	0.02			0.033	0.018
LC	Spermidine	Biogenic Amines								0.147	0.136	0.128	0.144	0.153	0.149	0.148	0.147	0.14	0.141	0.178	0.141	0.128	0.164	0.184	0.149	0.155	0.19	0.184	0.369	0.184	0.151	0.184	0.369
LC	Spermine	Biogenic Amines								0.174	0.156		0.171	0.171		0.181	0.181	0.174	0.159	0.183	0.178	0.165	0.157	0.178	0.153	0.164	0.176	0.172		0.184	0.17	0.17	0.196
LC	AconAcid	Carboxylic Acids	0.045									0.164			0.114	0.288	0.113			0.141	0.082	0.026									0.009			0.166	0.166	0.158	0.117	0.057	0.063	0.073		0.13						0.005
LC	DiCA(12:0)	Carboxylic Acids																																												0.006
LC	DiCA(14:0)	Carboxylic Acids							0.026		0.017	0.035	0.032					0.016	0.071	0.027				0.029								0.005			0.02	0.023	0.03			0.033							0.02
LC	HipAcid	Carboxylic Acids	0.594	2.34	2.04	2.27	2.92	2.09	2.24	1.53	1.88	2.67	1.86	2.02	2.01	1.51	1.89	2.51	1.28	3.42	2.36	2.06	3.14	1.52	2.28	2.59	4.14	3.1	3.68	2.27	4.61	1.07	1.37	2.36	2.71	2.02	1.77	2.3	1.71	1.93	2.12	2.48	2.48	1.54	2.07	1.92	1.52	1.76	1.53
LC	Lac	Carboxylic Acids	2458	2662	2750	2550	3040	2470	2825	3029	2139	2845	3386	2356	3061	2409	2947	2684	2566	2731	3511	3089	2745	3222	2436	1674	2385	7143	1363		9427	10048		2668	2577	3146	2570	3169	3031	2706	2901	3164	3001	3325	3060	2924	2130	3111	2392
LC	OH-GlutAcid	Carboxylic Acids
LC	Suc	Carboxylic Acids																													1.03
LC	p-Cresol-SO4	Cresols	15.9	18.1	17.3	16.3	17.5	17.1	14.5	15.6	14.6	18.2	18.5	17	18.9	15.5	25.4	32.5	45.5	17	24	25.7	22.6	30.7	29.4	33.8	35.8	57.6	34.3	24.8	20.9	69.5	230	18.1	18.3	17.2	17.3	17.6	16.7	16.7	16.4	18.6	15.2	21	18.2	16.7	15.6	23.5	17.5
LC	AA	Fatty Acids	26.2	3.7	5.66	4.7	4.52	3.41	4.08	5.01	3.84	5.22	5.91	5.35	5.88	5.88	9.24	19.7	25.2	8.28	26.8	28.1	7.14	3.62		2.87	2.85	1.79			0.191	0.233		4.86	5.36	5.11	5.02	4.99	4.79	5.3	6.01	8.72	6.88	8.37	6.1	9.69	11.5	14.6	14.3
LC	DHA	Fatty Acids	25.5	4.24	6.59	4.73	3.8	3.22	3.28	4.28	3.55	4.88	5.25	6.52	5.75	6.33	12.9	24.6	3.54	7	4.78	7.74	3.36	4.04	4.22	2.16	4.08	2.77			0.168			3.62	4.11	4.81	4.39	4.11	4.19	5.14	5.1	5.85	5.52	5.51	10.2	11.9	10.5	29.8	2.83
LC	EPA	Fatty Acids	0.923	0.422	0.645	0.474	0.271	0.381	0.357	0.612	0.533	0.714	0.706	0.801	0.691	0.743	0.988	0.503	0.166	0.752	0.551	0.253	0.607	0.099							0.277			0.56	0.437	0.58	0.355	0.542	0.624	0.538	0.83	0.624	0.477	0.521	0.576	2.87	1.44	0.521	0.345
LC	FA(12:0)	Fatty Acids		105	56.3				17.1																						106
LC	FA(14:0)	Fatty Acids		13120	2357																															1215
LC	FA(16:0)	Fatty Acids
LC	FA(18:0)	Fatty Acids
LC	FA(18:1)	Fatty Acids	57.8	95.8	86	84.2	79.7	80.9	79.1	85.1	79.8	98.8	127	97.4	109	109	100	74.4	60.3	196	74.6		103	76	80.9	247	62.8	66.2	119		29.3			113	92.5	99.2	90.4	95.7	89.5	99.6	131		109	181	120	107	110	94.7	52.7
LC	FA(18:2)	Fatty Acids	31.2	101	110	109	117	150	95.7	110	77.3	106	105	52.1	140	91.3	109	93.3	171	147	82	50.2	80.5	160	92.9	46.6	129	164	331		29.6			167	105	123	126	32.5	112	128	99.6	76.6	116	103	153	109	88.1	53.2	16.7
LC	FA(20:1)	Fatty Acids	1.68	5.07			3.15	5.3	7.07	4.27	4.79	1.86	5.56	3.22	4.97	3.84				0.935		6.3	0.998											7.36	4.06	6.17	3.55	6.95	5.02	4.24	2.22		4.43	8.39	2.17			2.92
LC	FA(20:2)	Fatty Acids	5.96	4.06	4	2.87		3.33			4.57	7.27	6.18	2.38	4.83	3.45	2.98	3.87		2.96	14.6										0.244			3.59	2.18	3.27	1.86	2.1	3.09	4.19	4.86	2.14	2.28	8.27	7.41	4.16	3.03	0.48
LC	FA(20:3)	Fatty Acids	0.262	0.709	0.258	0.672	0.41	0.239	0.236	0.378	0.23	0.369	0.659	0.509	1.29	0.785	0.735	1.17		0.81	1.07		0.295						2.39		0.045			0.502	0.602	0.793	0.538	0.451	0.273	0.459	0.668	0.628	2.06	0.251	1.65	1.07
LC	AbsAcid	Hormones
LC	Cortisol	Hormones	0.234	0.239	0.228	0.152	0.222	0.206	0.164	0.233	0.186	0.182	0.297	0.228	0.214	0.212	0.168	0.232	0.265	0.204	0.182	0.228	0.212	0.108	0.198	0.242	0.296	0.16	0.391	0.552	0.148	0.485	0.234	0.236	0.211	0.231	0.172	0.215	0.228	0.224	0.215	0.259	0.176	0.227	0.194	0.242	0.167	0.204	0.184
LC	Cortisone	Hormones					0.071									0.042				0.042				0.03					0.024										0.048
LC	DHEAS	Hormones	3.88	3.82	4.93	3.21	3.76	3.63	3.44	3.67	3.47	3.48	4.43	4.1	4.16	3.86	3.83	3.8	4.89	3.8	4.7	5.14	3.73	3.64	3.4	4.35	4.93	4.31	4.17	5.04	9.89	7.77	9.23	3.93	3.7	3.93	3.55	4.14	3.92	3.96	4.11	4.41	3.65	4.94	3.37	3.88	3.14	3.91	3.92
LC	3-IAA	Indoles Derivatives	1.36	2.01	2.1	1.58	2.38	1.83	1.78	1.93	1.36	2.54	2.09	1.75	1.97	1.58	1.69	1.76	1.65	1.55	1.73	1.56	2.22	1.86	1.63	1.21	2.26	2.41	2.58	2.04	2.81	1.93	2.31	2.01	1.69	2.02	1.6	1.82	2	1.95	2.08	2.09	1.75	1.98	1.79	1.83	1.21	1.5	1.93
LC	3-IPA	Indoles Derivatives	0.58	0.502	0.421	0.478	0.588	0.484	0.427	0.671	0.498	0.544	0.492	0.511	0.435	0.378	0.344	0.37	0.638	0.7	0.575	0.321	0.342	0.661	0.331	0.392	0.381	0.706	0.58	0.562	1.72	0.378	0.644	0.513	0.462	0.545	0.412	0.528	0.538	0.466	0.62	0.54	0.623	0.61	0.432	0.609	0.42	0.642	0.488
LC	Ind-SO4	Indoles Derivatives	1.24	2.65	2.42	2.32	2.79	2.52	2.13	2.26	1.84	2.64	2.27	2.03	1.94	1.68	3.33	4.99	7.31	1.65	4.86	4.52	3.17	5.25	4.26	5.33	4.6	6.51	4.11	2.56	1.96			2.5	2.54	2.63	2.48	2.72	2.71	2.46	2.16	2.13	1.65	2.83	2.14	2.17	2.32	5.24	3.01
LC	Indole	Indoles Derivatives	45.3		192		149					74.9	60.8	155	127	129	134	168	91.2	134											187								102
LC	Hypoxanthine	Nucleobases Related	3.84	5.21	5.46	5.4	7.53	5.81	3.58	5.02	4.05	8.75	6.62	5.65	4.01	5.28	4.29	3.81	8.18		7.39	9.7			2.16	1.6		0.18			0.734			6.01	5.49	5.65	4.05	5.23	4.87	4.69	4.93	4.8	3.52	4.12	3.84	3.73	3.24	4.29	3.34
LC	Xanthine	Nucleobases Related	0.626	0.661	0.618	0.523	0.803	0.509	0.501	0.608	0.537	0.642	0.772	0.595	0.591	0.657	0.798	1.02	1.14		2.23	2.43			2.8	1.43	3	0.856		0.815	0.334			0.914	0.741	0.693	0.618	0.629	0.634	0.648	0.698	0.682	0.623	0.582	0.559	0.523	0.411	0.602	0.586
LC	Choline	Vitamins & Cofactors	6.71	5.44	5.69	5.8	6.76	5.42	5.72	6.12	5.37	6.32	7.63	7.78	6.86	8.07	6.95	8.67	7.15		10.8	3.13			16	0.367								6.08	5.77	5.23	5.59	5.59	5.58	5.73	5.93	6.78	5.59	6.68	7.83	7.67	6.39	7.23	4.58
FIA	C0	Acylcarnitines	43.4	23.4	71.4	10.5	17.8	156					132	41.8							70.2		174																									39.4
FIA	C2	Acylcarnitines	2.63	2.81	2.8	2.85	3.47	2.62	2.9	2.74	2.94	3.85	3.34	3.06	2.78	3.15	3.69	3.25	3.32	2.3	3.71		3.26	1.81										2.58	3.02		3.36	3.05	3.33	4.12	4.65	2.72	2.67	1.9	2.89	2.41	2.83	2.51	1.94
FIA	C3	Acylcarnitines	0.278	0.395	0.345	0.363	0.377	0.37	0.367	0.407	0.306	0.413	0.38						0.313		0.332		0.464														0.332											0.371
FIA	C3-DC (C4-OH)	Acylcarnitines		0.289	0.206	0.243		0.268	0.269	0.246	0.276		0.361								0.301		0.322	0.142																								0.215
FIA	C3-OH	Acylcarnitines		0.066
FIA	C3:1	Acylcarnitines		0.034										0.02																								0.027
FIA	C4	Acylcarnitines	0.106	0.161	0.141	0.118	0.155	0.122	0.127	0.158	0.105	0.138	0.116	0.127					0.146		0.106		0.113	0.276													0.126	0.131	0.1	0.122	0.153							0.151
FIA	C4:1	Acylcarnitines
FIA	C5	Acylcarnitines	0.116	0.114				0.111	0.109										0.116				0.106																									0.102
FIA	C5-DC (C6-OH)	Acylcarnitines	0.052	0.038	0.033									0.043	0.127	0.08	0.08		0.032	0.058				0.105
FIA	C5-M-DC	Acylcarnitines
FIA	C5-OH (C3-DC-M)	Acylcarnitines													0.061																																	0.056
FIA	C5:1	Acylcarnitines																																					0.031
FIA	C5:1-DC	Acylcarnitines							0.034
FIA	C6 (C4:1-DC)	Acylcarnitines	0.036							0.038		0.045																																				0.065
FIA	C6:1	Acylcarnitines
FIA	C7-DC	Acylcarnitines	0.057		0.091	0.064																																										0.029
FIA	C8	Acylcarnitines	0.131
FIA	C9	Acylcarnitines	0.022	0.024	0.029				0.022																																							0.02
FIA	C10	Acylcarnitines	0.109	0.137	0.124	0.149	0.152		0.149		0.128	0.137	0.129		0.16				0.168		0.143		0.149																									0.156
FIA	C10:1	Acylcarnitines	0.278
FIA	C10:2	Acylcarnitines	0.183
FIA	C12	Acylcarnitines	0.073		0.038																0.084			0.099														0.065										0.085
FIA	C12-DC	Acylcarnitines
FIA	C12:1	Acylcarnitines	6.97
FIA	C14	Acylcarnitines
FIA	C14:1	Acylcarnitines	0.064	0.054	0.061	0.046	0.057	0.05	0.046	0.061	0.045	0.061	0.063	0.037	0.054	0.052			0.039		0.061		0.048	0.059										0.049	0.046		0.042	0.049	0.062		0.045	0.048	0.115		0.052	0.045	0.05	0.066
FIA	C14:1-OH	Acylcarnitines	0.013							0.02			0.025																														0.018	0.024				0.026	0.029
FIA	C14:2	Acylcarnitines	0.031		0.033																																											0.041
FIA	C14:2-OH	Acylcarnitines	0.014																																												0.012		0.029
FIA	C16	Acylcarnitines	0.066	0.078	0.071	0.063	0.075	0.069	0.066	0.078	0.062	0.074	0.076	0.07					0.072		0.079		0.06		0.079	0.066			0.014								0.068		0.071		0.077		0.077	0.045	0.055	0.087	0.064	0.071	0.115
FIA	C16-OH	Acylcarnitines	0.017	0.017	0.016	0.022	0.019	0.019	0.019	0.023	0.017	0.024	0.026								0.017		0.016																			0.032					0.033	0.005
FIA	C16:1	Acylcarnitines	0.048									0.037
FIA	C16:1-OH	Acylcarnitines	0.144
FIA	C16:2	Acylcarnitines
FIA	C16:2-OH	Acylcarnitines	0.042
FIA	C18	Acylcarnitines	0.025	0.026	0.022	0.019	0.031	0.018	0.024	0.033	0.026	0.032	0.03						0.009		0.042		0.021																									0.031
FIA	C18:1	Acylcarnitines	0.059	0.069	0.067	0.063	0.072	0.063	0.065	0.076	0.057	0.083	0.078						0.044		0.076		0.07	0.064														0.059	0.03						0.031			0.07
FIA	C18:1-OH	Acylcarnitines																												0.066
FIA	C18:2	Acylcarnitines	0.038	0.042	0.046	0.041	0.045	0.042	0.045	0.055	0.038	0.051	0.042						0.029		0.043		0.036								0.05	0.024	0.031
FIA	Cer(d16:1/18:0)	Ceramides	0.017	0.016	0.014	0.014		0.018	0.022	0.013	0.015		0.027						0.009		0.017
FIA	Cer(d16:1/20:0)	Ceramides		0.03	0.029	0.036	0.043	0.035		0.031	0.037	0.029	0.043		0.058		0.029		0.02		0.043	0.036	0.038	0.028					0.018			0.043			0.04						0.039			0.052	0.036		0.033	0.058	0.049
FIA	Cer(d16:1/22:0)	Ceramides	0.131	0.115	0.101	0.105	0.119	0.106	0.116	0.113	0.112	0.123	0.148	0.087	0.136				0.098		0.109		0.112	0.12	0.129	0.149		0.103	0.073				0.159		0.128		0.135	0.14	0.142	0.132	0.111	0.121		0.114	0.109	0.179	0.147	0.135	0.116
FIA	Cer(d16:1/23:0)	Ceramides	0.055	0.053	0.043	0.047	0.058	0.039	0.043	0.041	0.033	0.047	0.055	0.048	0.086	0.053	0.047		0.042	0.064	0.058	0.04	0.043	0.038	0.029	0.095		0.037	0.022					0.05	0.045		0.046	0.059		0.038	0.033	0.051			0.092	0.071	0.079	0.074	0.048
FIA	Cer(d16:1/24:0)	Ceramides	0.083	0.098	0.094	0.1	0.111	0.092	0.086	0.106	0.084	0.103	0.121	0.081	0.091	0.072			0.086	0.158	0.116	0.098	0.098	0.084	0.068	0.088		0.128	0.086				0.123		0.099		0.094	0.128	0.112	0.111	0.084	0.158		0.11	0.095	0.074	0.088	0.116	0.092
FIA	Cer(d18:1/14:0)	Ceramides	0.053	0.038		0.054		0.036	0.041	0.034			0.04			0.022			0.037				0.041	0.059	0.036														0.04				0.032	0.058		0.034		0.046	0.051
FIA	Cer(d18:1/16:0)	Ceramides	0.356	0.317	0.302	0.338	0.368	0.34	0.323	0.346	0.296	0.316	0.4						0.226		0.366		0.279	0.259										0.372	0.31		0.353	0.387	0.348	0.385	0.379	0.413	0.388	0.454	0.443	0.387	0.376	0.371	0.402
FIA	Cer(d18:1/18:0(OH))	Ceramides										0.036			0.181	0.077		0.272					0.058						0.081				0.09
FIA	Cer(d18:1/18:0)	Ceramides	0.116	0.113	0.106	0.117	0.115	0.093	0.111	0.121	0.097	0.119	0.152	0.121					0.085	0.101	0.13	0.116	0.104	0.134			0.117						0.166		0.146		0.115	0.123	0.13	0.135	0.137	0.124			0.118	0.198	0.083	0.132	0.151
FIA	Cer(d18:1/18:1)	Ceramides		0.025	0.02	0.029	0.037	0.018	0.026	0.027	0.019	0.026	0.028						0.016		0.032		0.023	0.024				0.024						0.033			0.028		0.027		0.017				0.011			0.045
FIA	Cer(d18:1/20:0(OH))	Ceramides											5.39																																			16.8
FIA	Cer(d18:1/20:0)	Ceramides	0.091	0.086	0.071	0.085	0.103	0.081	0.092	0.09	0.074	0.081	0.111								0.103		0.07												0.077		0.096	0.091	0.088	0.099	0.092	0.133			0.096	0.104	0.102	0.093	0.091
FIA	Cer(d18:1/22:0)	Ceramides	0.545	0.599	0.59	0.529	0.621	0.578	0.598	0.636	0.504	0.59	0.746	0.59	0.692	0.525	0.518	0.56	0.545	0.597	0.648	0.526	0.546	0.625	0.489	0.621	0.539	0.703	0.507			0.533	0.712	0.619	0.556		0.609	0.622	0.619	0.636	0.618	0.771	0.652	0.843	0.656	0.68	0.552	0.649	0.684
FIA	Cer(d18:1/23:0)	Ceramides	0.555	0.628	0.614	0.563	0.657	0.587	0.574	0.685	0.547	0.588	0.757	0.625	0.672	0.528	0.575	0.556	0.619	0.597	0.631	0.558	0.589	0.617	0.517	0.611	0.637	0.642	0.442	0.537		0.595	0.585	0.624	0.605	0.667	0.62	0.629	0.612	0.625	0.593	0.779	0.781	0.819	0.7	0.762	0.544	0.646	0.624
FIA	Cer(d18:1/24:0)	Ceramides	1.56	1.6	1.68	1.48	1.81	1.68	1.62	1.83	1.5	1.73	2.03	1.63	1.73	1.42	1.46	1.58	1.66	1.53	1.72	1.51	1.53	1.6	1.34	1.75	1.49	1.73	1.26	1.2		1.48	1.9	1.48	1.62	1.84	1.6	1.9	1.7	1.82	1.73	1.89	1.66	1.99	1.81	1.71	1.52	1.77	1.57
FIA	Cer(d18:1/24:1)	Ceramides	0.762	0.809	0.785	0.739	0.905	0.796	0.731	0.861	0.686	0.818	0.99	0.735	0.864	0.695	0.66	0.816	0.75	0.798	0.842	0.707	0.757	0.865	0.64	0.866	0.756	0.853	0.622	0.592		0.795	0.892	0.816	0.714	0.902	0.872	0.857	0.763	0.82	0.894	0.919	0.804	1.01	0.811	0.869	0.744	0.881	0.819
FIA	Cer(d18:1/25:0)	Ceramides	0.202	0.242	0.202	0.197	0.264	0.201	0.214	0.221	0.176	0.208	0.278	0.283	0.287	0.143			0.206	0.19	0.262	0.158	0.187	0.224	0.199	0.284	0.184	0.236	0.206				0.215		0.258		0.242	0.254	0.218	0.203	0.296	0.279			0.225	0.261		0.28	0.234
FIA	Cer(d18:1/26:0)	Ceramides	0.063	0.057	0.039	0.084	0.074	0.04	0.06	0.043	0.043	0.047	0.082		0.025	0.023	0.07		0.102		0.101		0.039	0.09				0.1							0.045										0.064		0.043	0.088	0.143
FIA	Cer(d18:1/26:1)	Ceramides	0.062	0.011	0.004	0.057	0.055	0.006	0.019	0.005	0.004	0.008	0.021								0.047		0.006		0.025		0.138	0.022							0.06		0.042		0.06		0.065			0.115	0.085		0.117	0.071	0.086
FIA	Cer(d18:2/14:0)	Ceramides			0.007								0.007	0.004	0.01	0.013												0.007					0.015							0.012				0.012	0.01
FIA	Cer(d18:2/16:0)	Ceramides	0.071																																			0.114		0.081	0.084	0.102	0.118	0.096		0.086	0.087		0.158
FIA	Cer(d18:2/18:0)	Ceramides											0.052																														0.05					0.056	0.044
FIA	Cer(d18:2/18:1)	Ceramides	0.011	0.01	0.009	0.008	0.01	0.009	0.011	0.012	0.007	0.012	0.011						0.012		0.008		0.013	0.009		0.012	0.008	0.041								0.029					0.006
FIA	Cer(d18:2/20:0)	Ceramides	0.08	0.06	0.048	0.085	0.078	0.06	0.058	0.06	0.039	0.056	0.071	0.04			0.032	0.057	0.029	0.059	0.084	0.053	0.049	0.041	0.042	0.042	0.077	0.04	0.024			0.024				0.052	0.051	0.05	0.092	0.03		0.038		0.115				0.052	0.055
FIA	Cer(d18:2/22:0)	Ceramides	0.169	0.137	0.112	0.159	0.188	0.114	0.118	0.132	0.091	0.12	0.178	0.153	0.218	0.115	0.146	0.18	0.159	0.175	0.17	0.144	0.134	0.167	0.15	0.155	0.149	0.131	0.155	0.114		0.141	0.172	0.189	0.201	0.212	0.175	0.214	0.19	0.227	0.216	0.247	0.173	0.281	0.116	0.251	0.188	0.186	0.196
FIA	Cer(d18:2/23:0)	Ceramides	0.067	0.052	0.031	0.086	0.085	0.031	0.047	0.032	0.026	0.034	0.063	0.055	0.106		0.049	0.113	0.08	0.163	0.077	0.042	0.031	0.076	0.062	0.056	0.099	0.054		0.069		0.062	0.09	0.097	0.078	0.092	0.077	0.102	0.059	0.101	0.1	0.072	0.078	0.092	0.095	0.061	0.086	0.076	0.072
FIA	Cer(d18:2/24:0)	Ceramides	0.318	0.347	0.322	0.285	0.337	0.31	0.298	0.319	0.293	0.32	0.411	0.305	0.339	0.299	0.322	0.295	0.286	0.338	0.315	0.261	0.314	0.33	0.232	0.306	0.273	0.299	0.252	0.256		0.282	0.385	0.322	0.312	0.419	0.312	0.373	0.309	0.367	0.361	0.445	0.32	0.383	0.395	0.449	0.296	0.352	0.251
FIA	Cer(d18:2/24:1)	Ceramides	0.133	0.138	0.124	0.159	0.163	0.139	0.131	0.141	0.113	0.132	0.177	0.103		0.131	0.136	0.128	0.13		0.164	0.133	0.126	0.14		0.141		0.157	0.11	0.091		0.16	0.14	0.133	0.151	0.186	0.153	0.162	0.17	0.176	0.162	0.218	0.107	0.215	0.129	0.116	0.081	0.168	0.18
FIA	CE(14:0)	Cholesterol Esters	8.6	5.75	4.86	8.22	9.03	6.57	5.5	6.32	3.45	7.46	8.01	7.18	9.78	6.97			10.8		8.41	7.3	7.53	8.31	10.1	6.95		9.72	7.48			6.75			13.8		11.2	11.3	9.44	4.68	11.3	14.2	5.61		11	10	12.3	9.89	13
FIA	CE(14:1)	Cholesterol Esters	0.298	0.173		0.235	0.268	0.101	0.195			0.216	0.241	0.254		0.36					0.33	0.339	0.237	0.232											0.256									1.37		0.378		0.284
FIA	CE(15:0)	Cholesterol Esters	5.59	5.5	5.79	5.37	6.36	5.71	5.29	6.05	4.58	5.69	6.67	5.85	5.57	5.48	4.13	6.84	5.46	5.53	5.91		4.53	5.7	4.72	6.17		5.45	5.34	5.26	5.46	5.28	5	6.15	6.52	6.3	5.08	6.2	5.57	6.02	6.16	6.52	6.4	6.94	6.45	5.12	4.42	5.8	5.42
FIA	CE(15:1)	Cholesterol Esters		0.571	0.491	0.497	0.55	0.559	0.532	0.586	0.427	0.578	0.642						0.434	0.576			0.423					0.33									0.488	0.594		0.586					0.659			0.51	0.606
FIA	CE(16:0)	Cholesterol Esters	129	112	95	93	116	110	103	103	54.1	93.6	118	108	178	137	142	145	95.7	162	129	199	84.9	113	139	176		138	110	161			97	167	178	180	121	189	132	131	116	179	155	160	132	146	109	121	140
FIA	CE(16:1)	Cholesterol Esters		36.1		37.6	42.6	12	32.5	24.4	12	38.9	39.8	44	67.4	66.7	66.2	56.7	44.4	46.1	56.8	87.8	33.9	52.2	52	98.3		61.1	77.1	51.8	34.8	24.2	57.4		80.2	123	72.3	79.9	77.6	54.7	65.7	100	81.5	81	64	69.6	44.9	66.9	70
FIA	CE(17:0)	Cholesterol Esters		1.95	2.22	2.3	3.05	1.75	2.26	0.983	1.09	2.66	2.37	1.18	4.23	3.3			2.5	9.41	2.69		1.96	3.74		2.04		3.93	3.06						2.61			2.61	3.02			4.67		2.63		4.65		2.33
FIA	CE(17:1)	Cholesterol Esters			0.868	3.57	4.87		1.75	0.581	0.859	1.56	4.35	3.14	5.44	4.13					5.54			3.52	3.65	9.64		6.42	3.67			2.95	4.43		10.6				6.17	5.59	4.99	10.6	15.4				3.94	3.65	7.07
FIA	CE(18:0)	Cholesterol Esters	9.59	4.67		7.43	8.77	4.11	3.54	2.86		6.3	5.94		11.6	9.92		8.37	6.67		10.2	10.2	5.55	12.3	20.6	7.84	8.38	8.93	14.8					10.4	11.8		8.12	12.2	9.35	7.5	8.19	8.86	6.64	13.2		9.53	7.17	10.8	7.49
FIA	CE(18:1)	Cholesterol Esters	231	201		195	212		238	300	131	264	283	184	273	299	259	239	154	207	261	243	243	240	226	245	252	289	246	253	299	375	268	267	257	299	233	282	183	197	212	309	267	261	256	261	158	265	238
FIA	CE(18:2)	Cholesterol Esters	958	1415		744	879	1074	1413	3228	564	1300	1632	784	1091	1209	1178	964	668	886	1131	1101	1081	881	888	1070	1348	1154	1037	1229	1358	1439	1086	1334	1151	1226	996	1198	751	820	825	1218	1091	1225	1078	1036	820	1168	1254
FIA	CE(18:3)	Cholesterol Esters	67.9	69.9	82.4	40.9	59	54.1	53.8	65.2	28.2	77.8	71.2	46.6	68.9	78	74	75.4	47.1	60	61.9	92.5	56.1	61.7	67.6	63.4	77.5	72.4	58.7	89.2	60.9	80.8	72.3	66.8	65.6	77	64.1	102	79.3	59.8	52.8	74.4	63.5	80.1	71.5	73.6	55.6	80.7	81.4
FIA	CE(20:0)	Cholesterol Esters				5.99	8.22	10.1			3.93	9.49	8.42						10.1		7.35	13.3	5.68	9.59				17.3				6.29							18				10.8	6.48			4.86	1.78	7.33
FIA	CE(20:1)	Cholesterol Esters										3.13	5.07	1.4				2.62	3.36		1.89		1.42	1.67		3.9					1.65
FIA	CE(20:3)	Cholesterol Esters	26.6	20.2	36.6	20.7	21.9	18.7	18.4	22.9	9.95	24.2	24.9	15.9	27.9	22.6	23.9	23	15.9	23.9	26.3	29.9	23.4	21.2	24.3	28.7	29.5	26.2	24.4	27.2		37.2	28.5	37	24.2	31.5	26.7	28	31.7	23	18.7	39.9	23.9	27.5	22	25.9	22.7	26.1	23.3
FIA	CE(20:4)	Cholesterol Esters	182	238	128	126	171	151	227	230	109	255	273	156	200	223	224	188	125	194	185	208	183	172	185	209	256	231	217	271	262	248	214	244	206	253	193	236	227	186	183	273	214	262	209	216	159	223	220
FIA	CE(20:5)	Cholesterol Esters	17.7	19.5				10.7	16.4	13.1	5.84	30.9	20.7	17.2				29.8	24.6		36.9	22.9	21.2	29.5	27.9	22.7	33.7		37.3	20.7			20.6	39.9	33.7	39.6	13.9	43.2		19.5	17.5	28.9	22.7	46.6	39.3	35.4	27.8	38.5	17.9
FIA	CE(22:0)	Cholesterol Esters			0.194
FIA	CE(22:1)	Cholesterol Esters			0.093	0.248													0.151		0.189
FIA	CE(22:2)	Cholesterol Esters			0.443											0.959					0.256																											0.083
FIA	CE(22:5)	Cholesterol Esters		0.928	0.524				0.477	0.647		1.39			1.73	2.4	2.83	3.38				2.24	1.26	1.4	3.98	2.49			1.88			2.38	1.65		2.53	3.59	2.32	3.88	2.25	1.46	1.74	2.89		2.26	1.3	2.49			1.43
FIA	CE(22:6)	Cholesterol Esters	3.11	7.63		9.3			7.81	6.2	3.73	17.1	8.88	16.4	16.9	24.2	21.5	26.2	16		18.3	21.3	17.5	11.6	14.5	14.7	18	19.6	14.7	18.2	12.8		14.6	27.1	29.8	29.8	19.1	34	23.5	17.2	16.3	26.1	23	29	22.3	31.6	14.7	20.4	19.8
FIA	DG(14:0_14:0)	Diacylglycerols	0.021	0.021	0.015	0.021	0.02	0.013	0.017	0.017	0.01	0.017	0.017	0.013				0.009	0.023		0.022		0.012	0.026						0.017					0.016				0.008	0.014								0.023
FIA	DG(14:0_18:1)	Diacylglycerols																									0.018	0.012														0.015						0.012
FIA	DG(14:0_18:2)	Diacylglycerols	0.119			0.145					0.076	0.221		0.041					0.036				0.036	0.086				0.048					0.067
FIA	DG(14:0_20:0)	Diacylglycerols
FIA	DG(14:1_18:1)	Diacylglycerols															0.041	0.133		0.26	0.258				0.057			0.131		0.293	0.283			0.115				0.227							0.365			0.157
FIA	DG(14:1_20:2)	Diacylglycerols																						0.009
FIA	DG(16:0_16:0)	Diacylglycerols																										0.022					0.037
FIA	DG(16:0_16:1)	Diacylglycerols														0.579																																1.16
FIA	DG(16:0_18:1)	Diacylglycerols								4.72																									4.83		5.59				5.06							5.54
FIA	DG(16:0_18:2)	Diacylglycerols	2.15	2.27	1.35	2.1	2.16	1.44	1.35	0.926	0.946	1.48	2.14	1.09	2.14	0.87		1.26	1.16	1.45	2.27		1.39	1.65			3.41	2.9						2.09	1.48		1.75	3.79	1.45	1.95	1.34	2.17					1.69	2.53
FIA	DG(16:0_20:0)	Diacylglycerols					0.01																				0.022																					0.013
FIA	DG(16:0_20:3)	Diacylglycerols	0.107		0.012		0.075	0.029			0.01		0.035		0.044			0.05			0.147						0.15	0.172					0.026															0.12
FIA	DG(16:0_20:4)	Diacylglycerols		0.249	0.016		0.284		0.055	0.066		0.024												0.363	0.247															0.298			0.104		0.123		0.278	0.206
FIA	DG(16:1_18:0)	Diacylglycerols						0.096															0.237										0.855															0.286
FIA	DG(16:1_18:1)	Diacylglycerols																																														2.71
FIA	DG(16:1_18:2)	Diacylglycerols		0.529		0.579			0.462	0.219		0.215	0.709	0.466		0.344	0.22		0.266		0.576		0.664	0.311								0.524		0.923	0.508	0.593		1.01	0.647	0.634		1.12			1.26	0.956	0.954	1.18	0.603
FIA	DG(16:1_20:0)	Diacylglycerols
FIA	DG(17:0_17:1)	Diacylglycerols									0.002		0.009											0.007											0.011											0.015
FIA	DG(17:0_18:1)	Diacylglycerols	0.463	0.382	0.389	0.54	0.533	0.385	0.407	0.327	0.264	0.481	0.565	0.37	0.686	0.377	0.444	0.677	0.562	0.553	0.615	0.589	0.44	0.685	0.399	0.606	0.789	0.534	0.505	0.846	1.23	1.05	0.459	0.689	0.602		0.507	0.708	0.55	0.504	0.385	0.992	0.408	0.509	0.629		0.556	0.593	0.37
FIA	DG(18:0_20:0)	Diacylglycerols
FIA	DG(18:0_20:4)	Diacylglycerols												0.022		0.054		0.532	0.061					0.696			0.369										0.033							0.147				0.174
FIA	DG(18:1_18:1)	Diacylglycerols	2.31	2.29	0.909	3.01	2.44	1.51	2.09	1.2	0.887	2.17	2.41	2.28	2.29				3.03	2.34	3.36		1.67	3.37	2.16			2.51			2.86			2.99	2.94		3.52	4.12	2.98	2.4	3.35	2.36	1.97	3.93	5.03	2.07	2.9	3.98	2.98
FIA	DG(18:1_18:2)	Diacylglycerols		7.02		7								5.99				5.83	7.01		9.41		5.62	8.57	7.03										7.11		9.61	9.91	10.1	7.26	11.3	13.9	8.38	9.58	25.6	6.01		9.51
FIA	DG(18:1_18:3)	Diacylglycerols					1.45																																						1.47
FIA	DG(18:1_18:4)	Diacylglycerols																	0.003			0.011							0.031			0.014											0.016
FIA	DG(18:1_20:0)	Diacylglycerols
FIA	DG(18:1_20:1)	Diacylglycerols	0.3					0.021				0.028		0.121			0.051				0.323		0.049	0.114				0.159						0.148														0.13
FIA	DG(18:1_20:2)	Diacylglycerols			0.009		0.227	0.009				0.027		0.048										0.262				0.141			0.202	0.197		0.184													0.262
FIA	DG(18:1_20:3)	Diacylglycerols		0.031																														0.329	0.133	0.25	0.086	0.119										0.366
FIA	DG(18:1_20:4)	Diacylglycerols																								1.7						0.412		0.76				0.817					0.593			1.16
FIA	DG(18:1_22:5)	Diacylglycerols								0.005			0.015											0.035																			0.022				0.053	0.124
FIA	DG(18:1_22:6)	Diacylglycerols								0.134		0.145									2.46		0.447																									1.02
FIA	DG(18:2_18:2)	Diacylglycerols	3.9	4.41	2.65	4.92	5.67	4	4.29	2.9	2.24	4.45	5.24	3.49	2.11	3.66	1.93		4.49		5.41		3.34	4.44				5.59					3.21	6.76	3.91	3.82	4.51	4.72	4.72	7.64	4.77	4.24		6.35	3.32	6.81	4	5.48	3.61
FIA	DG(18:2_18:3)	Diacylglycerols	0.308	0.268	0.088	0.197		0.096			0.059		0.271	0.161				0.456	0.061		0.308		0.225	0.315		0.62		0.267	0.246				0.808	1.74		0.638				0.402		0.522	0.859				0.644	0.664
FIA	DG(18:2_18:4)	Diacylglycerols		0.042	0.016	0.097		0.021	0.018			0.011			0.052			0.074	0.039					0.229						0.151	0.065										0.013							0.076
FIA	DG(18:2_20:0)	Diacylglycerols	0.038	0.009	0.02	0.05	0.03	0.005	0.017		0.004	0.007	0.02					0.018		0.018	0.051		0.012			0.033	0.017		0.023			0.027									0.018
FIA	DG(18:2_20:4)	Diacylglycerols	0.415	0.506	0.089		0.176	0.477	0.125		0.054	0.294	0.353					0.45	0.472		0.28		0.176		0.183						0.546	0.447	0.528	0.482		0.379		0.966					1.02				0.504	0.826
FIA	DG(18:3_18:3)	Diacylglycerols	0.041		0.013														0.022											0.062		0.052		0.084							0.127							0.124
FIA	DG(18:3_20:2)	Diacylglycerols
FIA	DG(21:0_22:6)	Diacylglycerols	0.048		0.02	0.158	0.078								0.203			0.484	0.043	0.119	0.219		0.033								0.093	0.153						0.319	0.097							0.112
FIA	DG(22:1_22:2)	Diacylglycerols	0.027																0.007								0.027	0.016							0.032	0.052
FIA	DG-O(14:0_18:2)	Diacylglycerols	0.157	0.084		0.279		0.041									0.189	0.16					0.039	0.106						0.16		0.077			0.076											0.161
FIA	DG-O(16:0_18:1)	Diacylglycerols
FIA	DG-O(18:2_18:2)	Diacylglycerols	0.155											0.104	0.498	0.278	0.417											1											0.623									0.076
FIA	Cer(d18:0/16:0)	Dihydroceramides
FIA	Cer(d18:0/18:0(OH))	Dihydroceramides
FIA	Cer(d18:0/18:0)	Dihydroceramides																																													0.09
FIA	Cer(d18:0/20:0)	Dihydroceramides
FIA	Cer(d18:0/22:0)	Dihydroceramides																										0.23													0.462		0.358
FIA	Cer(d18:0/24:0)	Dihydroceramides	0.311	0.076	0.063	0.217	0.333	0.087	0.139	0.071	0.042	0.08	0.17								0.461					0.317		0.264		0.298				0.221	0.223			0.217		0.229		0.477	0.172			0.297		0.285	0.584
FIA	Cer(d18:0/24:1)	Dihydroceramides		0.024	0.022	0.207	0.289		0.064	0.018		0.017	0.062								0.246		0.029										0.31		0.163				0.194			0.175	0.377	0.571	0.116			0.295
FIA	Cer(d18:0/26:1(OH))	Dihydroceramides																														1.43														1.45
FIA	Cer(d18:0/26:1)	Dihydroceramides
FIA	lysoPC a C14:0	Glycerophospholipids																																1.35	1.36	1.38	1.36	1.4	1.36	1.45	1.55	1.53	1.28	1.57	1.44	1.28	1	1.36	1.21
FIA	lysoPC a C16:0	Glycerophospholipids	43	53.5	53.6	48.6	59	59.7	49.3	56.5	48	59.2	59.3	67.6	55.7	50.2	45.6	51.5	59.9	47.4	51.6	46	48.3	62	36.1	41.5	48	41.1						51.8	48.3	55	50.3	54.6	51.3	53.7	59.2	58.7	50.7	55.4	54.8	50.9	39.9	46.6	43.1
FIA	lysoPC a C16:1	Glycerophospholipids	1.42	1.61	1.66	1.48	1.79	1.81	1.48	1.74	1.57	1.84	1.83	2.07	1.67	1.59	1.46	1.64	1.99	1.42	1.58	1.38	1.42	1.92	1.1	1.22	1.39	1.2						1.68	1.5	1.71	1.5	1.68	1.64	1.66	1.87	1.95	1.62	1.82	1.71	1.71	1.36	1.56	1.37
FIA	lysoPC a C17:0	Glycerophospholipids	0.878	1.09	1.1	0.989	1.15	1.27	0.987	1.13	0.941	1.27	1.21	1.36	1.19	1.08	0.919	1.01	1.18	0.915	1.08	0.944	1.04	1.33	0.713	0.832	0.95	0.82						1.03	1.09	1.21	0.99	1.12	1.09	1.14	1.18	1.4	1.14	1.14	1.14	1.1	0.804	1.02	0.917
FIA	lysoPC a C18:0	Glycerophospholipids	18	22.9	22	20.3	24.6	25.5	21.2	24.8	20.1	25.9	24.7	28	23.7	21.6	19.9	21.9	22.5	20	21.7	19.8	20.8	27.9	15.1	17.3	20.4	17.7						22.3	21.1	22.9	22	23.7	22.6	23.3	26.3	25.5	21.9	24.1	23.7	21.3	16.1	21	17.8
FIA	lysoPC a C18:1	Glycerophospholipids	11.7	14.6	14.4	13	15.9	16.2	13.4	15.7	13.1	16.4	15.9	17.7	15	13.6	12.6	14.1	14.7	13	14.3	12.8	13.2	17.7	9.25	11.1	12.9	11.1						14	13.1	15.2	14.2	15	13.6	14.7	16.4	15.8	14.1	15.1	15.4	13.6	10.3	13.7	11.5
FIA	lysoPC a C18:2	Glycerophospholipids	13.3	16.3	16.4	14.8	18	17.6	15.3	17.2	15.3	18.9	17.8	19.9	17.1	15.5	13.8	15.8	17	14.4	16.4	14.4	15.4	19.2	10.3	13	14.8	12.1						15.5	14.7	16.5	14.8	16.4	15.3	16.1	17.8	17.9	15.2	17.1	16.4	15.5	11.8	15.8	13.5
FIA	lysoPC a C20:3	Glycerophospholipids	1.07	1.31	1.29	1.16	1.4	1.48	1.25	1.46	1.24	1.46	1.45	1.6	1.38	1.29	1.24	1.36	1.33	1.23	1.31	1.16	1.23	1.72	0.993	1.03	1.28	0.915						1.23	1.26	1.43	1.25	1.3	1.21	1.32	1.5	1.48	1.37	1.36	1.27	1.27	0.993	1.24	1.06
FIA	lysoPC a C20:4	Glycerophospholipids	3.19	3.97	4.05	3.48	4.16	4.3	3.78	4.25	3.54	4.48	4.24	4.72	4.16	3.85	3.3	4.07	4.03	3.52	3.84	3.64	3.57	4.62	2.65	2.97	3.71	2.99						3.8	3.63	4.17	3.84	4.05	3.79	3.97	4.37	4.46	3.89	4.09	3.85	3.81	3.07	3.86	3.21
FIA	lysoPC a C24:0	Glycerophospholipids	0.137	0.142	0.143	0.136	0.21	0.234	0.184	0.236	0.128	0.168	0.203	0.164		0.113		0.098	0.143		0.149		0.133	0.22	0.116	0.092	0.152	0.129						0.162		0.202	0.159											0.13
FIA	lysoPC a C26:0	Glycerophospholipids		0.129	0.114	0.131	0.177	0.166	0.18	0.215	0.128	0.134	0.146	0.178	0.215		0.129			0.185	0.096	0.153	0.122	0.224	0.119		0.174										0.178					0.163						0.12
FIA	lysoPC a C26:1	Glycerophospholipids	0.059	0.057	0.072	0.058	0.092	0.103	0.085	0.158	0.064	0.076	0.08	0.111	0.087	0.071	0.073	0.071	0.069	0.078	0.057	0.072	0.073	0.113	0.07	0.072	0.085	0.057						0.061	0.066	0.123	0.104					0.108			0.1	0.074		0.066
FIA	lysoPC a C28:0	Glycerophospholipids	0.097	0.147	0.127	0.171	0.175	0.177	0.203	0.179	0.141	0.151	0.147	0.131			0.108			0.159		0.152	0.104	0.199	0.132	0.093	0.136									0.161		0.11			0.117						0.133	0.099
FIA	lysoPC a C28:1	Glycerophospholipids	0.172	0.179	0.214	0.188	0.246	0.326	0.246	0.342	0.202	0.224	0.221		0.179				0.196	0.164	0.153	0.198	0.157	0.247		0.208	0.24	0.14								0.244	0.208											0.177
FIA	PC aa C24:0	Glycerophospholipids	0.121	0.082	0.083	0.079	0.118	0.122	0.104	0.142	0.085	0.053	0.098	0.088				0.09			0.058	0.081	0.076	0.081						0.081	0.099	0.101	0.066			0.087	0.076				0.068							0.066
FIA	PC aa C26:0	Glycerophospholipids																												0.999						0.764
FIA	PC aa C28:1	Glycerophospholipids	1.78	1.96	1.99	1.8	2.13	1.92	1.77	1.95	1.71	2.02	2.11	2.07	2.12	1.98	2.02	1.96	2.12	1.99	1.88	1.9	1.91	1.93	1.87	2.04	1.83	1.94	1.94	1.99	2.11	1.91	1.82	1.92	1.93	2.06	1.93	2.13	1.95	2	2.08	2.33	1.79	2.14	2.12	1.9	1.54	2.01	1.68
FIA	PC aa C30:0	Glycerophospholipids	2.6	2.72	2.81	2.55	3.13	2.72	2.68	2.9	2.45	3.17	3.17	3.09	3.07	2.86	2.73	2.69	3.12	2.83	2.82	2.69	2.75	2.77	2.46	2.92	2.73	2.7	2.63	2.76	3.09	2.81	2.6	2.87	2.69	2.97	2.64	3.13	2.84	2.82	3.23	3.23	3.03	3.1	2.98	2.87	2.24	3	2.79
FIA	PC aa C32:0	Glycerophospholipids	8.65	8.42	8.63	7.55	8.62	7.88	7.23	8.8	7.04	9.24	8.92	8.9	8.75	8.34	7.63	8.36	9.18	8.15	8.66	7.76	7.81	7.68	7.09	8.1	8.25	8.24	8.23	8.68	8.94	8.28	8.11	8.6	8.24	8.52	7.41	9.08	8.31	8.41	8.82	9.23	8.17	8.84	8.39	7.96	6.71	8.55	7.42
FIA	PC aa C32:1	Glycerophospholipids	11.1	10.7	11.4	9.87	11.8	10.4	10.1	10.8	9.42	11.4	11.8	11.5	12.3	11.5	10.2	11.6	12.4	10.9	11.4	11.7	11.3	11.2	10.4	12.1	11.8	11.6	12.2	12.1	12.8	11.3	11.2	12.1	11.3	12	10.4	12.5	11.8	11.8	12.1	12.5	11.7	12.4	11.5	11.5	8.85	11.3	10.8
FIA	PC aa C32:2	Glycerophospholipids	2.64	2.35	2.53	2.35	2.75	2.7	2.36	2.74	2.12	2.82	2.85	2.65	2.92	2.47	2.33	2.6	2.73	2.8	2.72	2.26	2.44	2.54	2.07	2.38	2.84	3.09	2.67	2.81	2.89	2.79	2.71	3.1	2.5	2.87	2.45	3.01	2.65	2.7	2.78	3.01	2.67	2.96	2.77	2.82	1.95	2.67	2.52
FIA	PC aa C32:3	Glycerophospholipids	0.389	0.397	0.427	0.396	0.468	0.436	0.394	0.468	0.357	0.455	0.469	0.387	0.453	0.383	0.393	0.42	0.38	0.458	0.418	0.4	0.397	0.395	0.347	0.352	0.456	0.504	0.41	0.43	0.384	0.405	0.38	0.444	0.418	0.418	0.384	0.434	0.419	0.446	0.434	0.455	0.447	0.455	0.425	0.356	0.321	0.432	0.393
FIA	PC aa C34:1	Glycerophospholipids	133	122	117	113	135	116	101	125	109	146	136	141	141	126	126	131	145	129	132	120	127	122	112	126	130	130	124	132	144	133	124	136	124	134	117	140	130	129	138	144	128	140	137	124	104	136	120
FIA	PC aa C34:2	Glycerophospholipids	288	240	227	189	239	204	204	234	206	230	256	285	292	262	264	276	295	269	242	249	240	264	237	268	273	276	257	277	305	278	258	288	261	283	246	295	273	273	285	308	270	293	280	269	219	230	253
FIA	PC aa C34:3	Glycerophospholipids	6.99	6.74	7.09	5.88	7.19	6.43	6.04	6.97	5.47	7.31	6.87	6.34	6.18	5.69	5.34	5.72	6.71	5.42	5.99	5.14	6.17	5.59	4.7	4.91	4.82	5.16	4.7	4.9	5.25	5.01	4.71	6.38	6	6.52	5.81	6.84	6.05	6.21	6.51	7.03	6.21	6.54	6.27	5.97	5.04	6.53	5.23
FIA	PC aa C34:4	Glycerophospholipids	0.717	0.724	0.742	0.647	0.74	0.67	0.65	0.742	0.576	0.776	0.753	0.664	0.697	0.634	0.622	0.656	0.715	0.637	0.688	0.627	0.644	0.633	0.53	0.562	0.626	0.624	0.54	0.594	0.623	0.59	0.518	0.708	0.684	0.709	0.645	0.724	0.666	0.669	0.7	0.778	0.665	0.692	0.698	0.692	0.565	0.717	0.576
FIA	PC aa C36:0	Glycerophospholipids	0.802	0.545		0.6	0.645	0.614			0.663	0.607	0.781	0.625	0.573	0.679	0.626	0.705		0.569	0.627	0.753	0.571	0.775	0.639	0.755	0.709	0.91	0.719	0.779	0.792	0.736	0.737	0.915	0.806	0.834	0.982	0.884	0.952	0.939	1.05	1.17	0.758	0.914	0.581	0.574	0.613	0.807	0.869
FIA	PC aa C36:1	Glycerophospholipids	28.7	29.6	31.4	28.6	32.9	30.9	27.9	31.8	25.3	32.5	31.3	30.9	30.3	27.6	27.1	28.3	31.2	28.8	26.8	26.6	26.1	27.5	24.3	27.8	27.3	28.5	26.6	28.5	31.1	29.2	26.7	29.6	27.1	29.9	25.4	31.1	27.9	27.9	29.7	31.7	27.7	29.8	28.8	27.4	22.1	28.1	26.5
FIA	PC aa C36:2	Glycerophospholipids	150	140	131	114	142	121	118	137	123	156	151	158	158	145	141	148	160	152	141	139	137	141	128	146	151	151	139	151	166	152	137	154	143	155	134	163	147	150	158	166	149	159	155	146	116	151	140
FIA	PC aa C36:3	Glycerophospholipids	83.5	82.8	85.4	75.2	88.2	82.6	75.4	87.4	70.8	92.5	88.4	85.9	87.4	79.5	77.7	80.8	89.3	84.7	77.9	77.7	76.1	78.5	70.7	79.1	80.7	82.3	75.6	81.9	89.3	82.4	76.1	84.1	78.6	84.7	73.7	89.8	80.9	83.1	86.1	92.8	81.7	88.6	84.8	80.6	63.8	84	77.2
FIA	PC aa C36:4	Glycerophospholipids	116	115	115	105	120	111	98.9	121	99.3	132	123	119	124	112	109	114	123	118	110	108	107	109	99.4	111	117	118	105	115	126	115	109	120	110	122	104	126	115	117	120	129	114	123	119	112	91.3	118	108
FIA	PC aa C36:5	Glycerophospholipids	6.91	7.16	7.32	6.27	7.37	6.91	6.34	7.55	6.04	8.01	7.5	6.54	6.39	5.71	5.43	5.83	6.74	5.69	6.42	5.52	6.4	6.03	4.85	5.17	5.41	5.42	4.41	4.74	5.04	4.94	4.94	6.75	6.33	6.94	6.16	7.19	6.2	6.65	7.11	7.55	6.47	7.04	6.65	6.28	5.07	7.06	5.78
FIA	PC aa C36:6	Glycerophospholipids	0.246	0.248	0.259	0.197	0.253	0.234	0.214	0.255	0.196	0.256	0.248	0.193	0.169	0.161	0.15	0.152	0.192	0.142	0.208	0.143	0.208	0.176	0.124	0.121	0.142	0.123	0.095	0.112	0.108	0.111	0.111	0.201	0.187	0.22	0.202	0.231	0.162	0.19	0.217	0.24	0.197	0.23	0.177	0.174	0.157	0.239	0.144
FIA	PC aa C38:0	Glycerophospholipids	1.31	1.45	1.5	1.33	1.65	1.42	1.29	1.52	1.29	1.38	1.57	1.36	1.38	1.26	1.22	1.25	1.3	1.28	1.23	1.24	1.17	1.29	1.1	1.24	1.23	1.24	1.12	1.19	1.24	1.17	1.23	1.36	1.37	1.46	1.2	1.4	1.3	1.26	1.47	1.4	1.23	1.33	1.28	1.28	1.05	1.29	1.26
FIA	PC aa C38:3	Glycerophospholipids	32	32.3	33.3	29.3	36	34.5	30.2	35.6	28.9	35	36.2	34.3	34.6	31.9	30.9	32.7	34	33.9	31.9	30.9	29.6	31.2	28.4	31.8	33.3	34.4	30.9	33.2	35.9	33.4	31	33.9	31.2	34.5	29.6	35.7	32.1	32.8	34.1	36.6	32.4	34.8	34.1	32.6	26	33.2	30.9
FIA	PC aa C38:4	Glycerophospholipids	73.4	75.7	77	68.5	78.5	77.3	68	80.5	67.5	83	82.3	80.6	79.8	73	71.2	75.2	79	77.6	75.1	70.7	68.2	72.1	65.1	73	77	76.5	69.2	75.4	82.8	76.5	72	78.2	72.5	79.3	67.4	82.3	74.5	76.4	79.6	84.6	75.3	80.7	79.1	74.3	61.1	77	71.7
FIA	PC aa C38:5	Glycerophospholipids	29.8	29.9	30.8	27.1	31.3	29.5	26.8	31.7	26.9	32.9	31.8	30.7	30.4	27.9	27	27.9	30.5	29.7	29.4	27.4	26.5	27.5	24.5	27.4	28.1	28.4	25.3	26.9	29.2	27.6	26.8	30.4	27.9	30.9	26.2	31.9	28	28.5	29.7	32.7	28.4	30.9	29.8	28.4	23.3	30	27.4
FIA	PC aa C38:6	Glycerophospholipids	27.8	28.6	29.1	25.9	30	28.3	25.7	30.4	24.6	32.2	30.7	29.8	29.9	27.2	26.4	27.7	29.9	28.9	27.7	26.7	25.7	26.6	24.4	26.9	27.9	28	24.9	27	29.3	27.4	26.1	29	27.7	30.4	25.2	30.8	28.4	28.3	29.6	32.3	28	30.1	30	28.1	22.8	29.2	26.5
FIA	PC aa C40:1	Glycerophospholipids	0.338					0.355
FIA	PC aa C40:2	Glycerophospholipids	0.591	0.473	0.45	0.445	0.547	0.565	0.401	0.444	0.316	0.362	0.458	0.334	0.364	0.34	0.288	0.265	0.314	0.304	0.254	0.308	0.236	0.237	0.244	0.314	0.213	0.312	0.285	0.32	0.401	0.283	0.277	0.196	0.189	0.177	0.195	0.222	0.189	0.175	0.236	0.192	0.227	0.181	0.173	0.247	0.166	0.239	0.215
FIA	PC aa C40:3	Glycerophospholipids	0.607	0.522	0.5	0.46	0.553	0.615	0.489	0.51	0.397	0.413	0.545	0.453	0.435	0.396	0.363	0.344	0.355	0.373	0.334	0.331	0.298	0.345	0.291	0.328	0.382	0.414	0.39	0.401	0.461	0.443	0.397	0.413	0.324	0.373	0.321	0.363	0.263	0.365	0.404	0.339	0.372	0.37	0.348	0.398	0.295	0.366	0.333
FIA	PC aa C40:4	Glycerophospholipids	3.47	3.49	3.61	3.21	3.74	3.48	3.26	3.78	3.1	3.57	3.84	3.65	3.77	3.51	3.25	3.47	3.62	3.56	3.34	3.37	3.01	3.26	3.01	3.45	3.7	3.73	3.22	3.79	3.97	3.74	3.57	3.61	3.32	3.66	3.1	3.86	3.6	3.33	3.59	3.99	3.45	3.73	3.61	3.32	2.89	3.46	3.47
FIA	PC aa C40:5	Glycerophospholipids	6.69	6.64	6.73	5.96	7.05	6.22	5.78	7.07	5.87	7.39	7.16	6.86	6.98	6.36	6.24	6.62	6.94	6.6	6.59	6.21	6.01	6.16	5.86	6.43	6.67	6.54	5.94	6.63	7.06	6.47	6.05	6.68	6.21	6.86	5.84	7.09	6.33	6.5	6.61	7.42	6.71	7.13	6.78	6.52	5.19	6.59	6.32
FIA	PC aa C40:6	Glycerophospholipids	11.4	11.7	11.8	10.5	12.1	11.3	10.4	12.5	9.9	12.5	12.8	12.1	12.6	11.3	11	11.7	12.3	11.9	11.5	10.9	10.7	11.2	10.2	11.5	11.9	11.5	10.5	11.4	12.4	11.7	11.3	12.2	11.4	12.5	10.6	13.2	11.8	11.7	12.1	13.3	11.6	12.7	12.4	11.4	9.63	11.7	11.4
FIA	PC aa C42:0	Glycerophospholipids	0.336	0.364	0.356	0.311	0.389	0.35	0.307	0.365	0.288	0.35	0.37	0.286	0.299	0.31	0.289	0.32	0.323	0.292	0.289	0.308	0.301	0.313	0.249	0.317	0.303	0.302	0.277	0.276	0.278	0.257	0.197	0.336	0.272	0.289	0.263	0.32	0.275	0.296	0.292	0.307	0.261	0.278	0.275	0.29	0.232	0.291	0.295
FIA	PC aa C42:1	Glycerophospholipids	0.19	0.179	0.178	0.171	0.203	0.203	0.159	0.198	0.167	0.173	0.195	0.134	0.149	0.141	0.142	0.163	0.156	0.134	0.15	0.145	0.133	0.149	0.108	0.141	0.146	0.147	0.115	0.131	0.129	0.135	0.109	0.15	0.139	0.155	0.137	0.19	0.152	0.14	0.172	0.144	0.137	0.17	0.162	0.148	0.117	0.143	0.123
FIA	PC aa C42:2	Glycerophospholipids	0.176	0.166	0.17	0.156	0.175	0.19	0.149	0.197	0.145	0.159	0.192	0.139	0.152	0.126	0.135	0.154	0.151	0.133	0.132	0.156	0.143	0.147	0.116	0.151	0.144	0.154	0.156	0.151	0.148	0.123	0.134	0.134	0.135	0.163	0.11	0.137	0.119	0.127	0.126	0.14	0.111	0.12	0.11	0.128	0.096	0.144	0.139
FIA	PC aa C42:4	Glycerophospholipids	0.239	0.19	0.178	0.168	0.209	0.244	0.173	0.186	0.14	0.143	0.182	0.148	0.178	0.146	0.133	0.153	0.16	0.153	0.129	0.163	0.119	0.134	0.126	0.166	0.188	0.175	0.196	0.232	0.162	0.178	0.202	0.154	0.134	0.14	0.13	0.161	0.128	0.145	0.142	0.139	0.135	0.152	0.144	0.12	0.106	0.148	0.14
FIA	PC aa C42:5	Glycerophospholipids	0.238	0.221	0.208	0.197	0.233	0.254	0.208	0.224	0.183	0.204	0.241	0.206	0.222	0.196	0.189	0.215	0.228	0.186	0.197	0.185	0.173	0.204	0.184	0.168	0.204	0.202	0.219	0.219	0.266	0.212	0.165	0.181	0.196	0.234	0.185	0.206	0.186	0.197	0.211	0.254	0.179	0.239	0.261	0.221	0.162	0.197	0.2
FIA	PC aa C42:6	Glycerophospholipids	0.25	0.273	0.266	0.237	0.274	0.276	0.249	0.283	0.224	0.263	0.271	0.249	0.28	0.253	0.244	0.251	0.258	0.266	0.248	0.248	0.233	0.226	0.211	0.235	0.246	0.26	0.221	0.241	0.246	0.25	0.262	0.255	0.221	0.235	0.221	0.278		0.283	0.246	0.233	0.238	0.319	0.239	0.244		0.253	0.214
FIA	PC ae C30:0	Glycerophospholipids	0.133	0.166	0.168	0.155	0.193	0.182	0.171	0.179	0.147	0.159	0.185	0.18	0.173	0.169	0.128	0.19	0.173	0.156	0.17	0.166	0.154	0.168	0.115	0.166	0.16	0.158		0.157		0.162	0.169	0.158	0.178	0.193	0.166	0.166	0.147	0.188	0.187	0.209	0.179	0.173	0.177	0.155	0.141	0.172	0.175
FIA	PC ae C30:1	Glycerophospholipids	0.13	0.094	0.113	0.115	0.258	0.142	0.104	0.132	0.099	0.161	0.097	0.149	0.208	0.142	0.102	0.218	0.149	0.157	0.145	0.073	0.152								0.174	0.094	0.118	0.134	0.093	0.133	0.116	0.094	0.098	0.097	0.106	0.133	0.158	0.117	0.12	0.066	0.063	0.173
FIA	PC ae C30:2	Glycerophospholipids	0.112	0.123	0.128	0.123	0.143	0.136	0.127	0.15	0.105	0.139	0.144	0.12	0.146	0.122	0.113	0.119	0.104	0.15	0.122	0.124	0.116	0.12	0.108	0.116	0.151	0.143	0.096	0.12	0.071	0.089	0.084	0.07	0.055	0.07	0.074	0.074	0.062	0.079	0.079	0.085	0.038	0.096	0.043	0.08	0.054	0.078	0.057
FIA	PC ae C32:1	Glycerophospholipids	1.51	1.36	1.42	1.27	1.44	1.4	1.25	1.49	1.24	1.61	1.56	1.52	1.55	1.4	1.24	1.32	1.7	1.5	1.53	1.32	1.38	1.43	1.16	1.37	1.34	1.44	1.41	1.56	1.66	1.6	1.29	1.42	1.43	1.52	1.23	1.58	1.45	1.41	1.42	1.62	1.32	1.6	1.3	1.33	1.01	1.48	1.35
FIA	PC ae C32:2	Glycerophospholipids	0.36	0.361	0.375	0.348	0.418	0.396	0.37	0.439	0.312	0.441	0.417	0.384	0.466	0.377	0.351	0.386	0.4	0.443	0.408	0.376	0.348	0.368	0.399	0.344	0.428	0.444	0.407	0.429	0.432	0.348	0.371	0.465	0.382	0.409	0.383	0.442	0.403	0.399	0.402	0.461	0.361	0.43	0.395	0.419	0.333	0.431	0.325
FIA	PC ae C34:0	Glycerophospholipids	0.633	0.688	0.659	0.571	0.721	0.655	0.579	0.712	0.536	0.725	0.678	0.656	0.713	0.596	0.616	0.63	0.685	0.606	0.683	0.595	0.58	0.593	0.58	0.707	0.676	0.667	0.663	0.693	0.759	0.651	0.693	0.62	0.649	0.678	0.61	0.754	0.622	0.646	0.722	0.729	0.646	0.627	0.498	0.614	0.536	0.669	0.695
FIA	PC ae C34:1	Glycerophospholipids	4.69	4.61	4.74	4.17	4.9	4.39	4.17	4.86	3.82	5.04	4.99	5.17	4.82	4.41	4.35	4.64	5.24	4.73	4.73	4.13	4.39	4.32	3.78	4.41	4.51	4.61	4.27	4.7	5.06	4.58	4.21	4.74	4.57	4.81	4.2	4.9	4.61	4.87	5.04	5.12	4.54	5.05	4.82	4.49	3.83	4.71	4.31
FIA	PC ae C34:2	Glycerophospholipids	5.69	5.79	5.8	5.32	5.78	5.38	5.2	6.07	4.87	6.36	6.03	5.97	5.94	5.68	5.27	5.67	6.18	5.62	5.95	5.03	5.43	5.28	4.77	5.47	5.55	5.8	5.6	5.92	6.45	5.72	5.44	5.93	5.61	5.95	5.32	6.21	6.04	5.95	6.12	6.39	5.53	6.14	5.8	5.55	4.41	5.89	5.26
FIA	PC ae C34:3	Glycerophospholipids	4.46	4.2	4.28	3.87	4.33	3.99	3.83	4.52	3.6	4.72	4.57	4.47	4.42	4.05	3.87	4.14	4.77	4.08	4.37	3.78	3.94	3.94	3.46	3.92	3.9	4.15	4	4.26	4.49	4.02	3.78	4.26	4.01	4.29	3.74	4.61	4.23	4.16	4.38	4.64	3.93	4.36	4.19	3.98	3.19	4.29	3.87
FIA	PC ae C36:0	Glycerophospholipids	0.405	0.432	0.445	0.401	0.485	0.437	0.416	0.476	0.392	0.493	0.489	0.418	0.467	0.387	0.381	0.428	0.412	0.373	0.403	0.408	0.401	0.423	0.294	0.357	0.383	0.366	0.336	0.322	0.328	0.376	0.403	0.372	0.407	0.443	0.362	0.426	0.431	0.459	0.415	0.416	0.365	0.382	0.311	0.477	0.377	0.37	0.312
FIA	PC ae C36:1	Glycerophospholipids	11.2	10.3	10.1	9.36	10.9	10.9	9.1	10.7	8.47	9.89	10.7	11.6	11.5	10.8	10.9	11.1	11.8	11.2	9.01	11	7.82	9.19	10.6	12.4	13.1	14.4	16.4	17.9	20	16.8	14.5	10.9	9.25	10.6	9.2	10.9	10	10.5	10.6	11.6	10.4	10.8	10.6	9.99	8.02	9.52	10.5
FIA	PC ae C36:2	Glycerophospholipids	7.07	7.16	7.31	6.59	7.73	7.24	6.45	7.72	5.94	7.83	7.44	7.04	7.33	6.66	6.67	6.98	7.06	7.19	6.61	6.57	6.31	6.47	5.74	6.81	7.07	7.22	6.63	7.18	7.43	6.98	6.5	7.3	6.95	7.57	6.24	7.72	7.02	7.27	7.61	7.93	6.93	7.38	7.05	6.64	5.88	6.97	6.56
FIA	PC ae C36:3	Glycerophospholipids	4.14	4.05	4.1	3.65	4.26	3.88	3.61	4.2	3.32	4.37	4.23	4.27	4.12	3.84	3.69	3.77	4.46	3.75	3.84	3.54	3.75	3.63	3.39	3.78	3.88	3.88	3.67	3.83	4.13	3.86	3.64	3.97	3.87	4.03	3.59	4.15	3.83	4.07	4.21	4.42	4.04	4.17	4.07	3.91	3.23	4.11	3.6
FIA	PC ae C36:4	Glycerophospholipids	9.78	9.79	10.2	9.1	10.3	9.55	8.84	10.1	8.16	11	10.2	10.6	9.86	9.15	8.84	9.73	10.8	9.45	9.41	8.67	9.23	8.97	8.08	9.37	9.3	9.84	8.88	9.74	10.6	9.45	8.42	9.88	9.43	10.1	8.88	10.6	9.97	10	10.3	10.7	9.39	10.6	9.98	9.35	7.96	10.1	8.84
FIA	PC ae C36:5	Glycerophospholipids	6.47	6.35	6.6	5.94	6.49	6.15	5.63	6.65	5.37	7.3	6.83	6.84	6.58	5.92	5.86	6.15	6.86	6.25	6.1	5.57	5.87	5.89	5.34	5.96	5.84	6.16	5.64	6	6.73	6.04	5.72	6.46	5.8	6.69	5.9	6.87	6.21	6.48	6.79	7.04	6.38	7.04	6.29	6.24	5.01	6.56	5.78
FIA	PC ae C38:0	Glycerophospholipids	0.586	0.601	0.621	0.504	0.624	0.603	0.537	0.614	0.496	0.661	0.648	0.464	0.416	0.396	0.4	0.404	0.468	0.408	0.502	0.446	0.478	0.496	0.35	0.364	0.37	0.365	0.294	0.291	0.276	0.313	0.309	0.489	0.543	0.587	0.518	0.538	0.46	0.558	0.53	0.58	0.529	0.557	0.506	0.539	0.395	0.537	0.43
FIA	PC ae C38:1	Glycerophospholipids	3.83	2.5	2.31	1.57	1.93	2.57	1.49	1.83	1.25	1.36	1.78	3.85	3.24	2.2	1.39	1.5	3.75	0.591	1.16		1.11								3.68	2.83	3.06	1.15	1.27	1.23	0.916	1.64	0.913	0.978	0.987	2.12	1.3	1.81	1.62	1.06	0.328	1.52	0.406
FIA	PC ae C38:2	Glycerophospholipids	4.88	4.64	4.97	4.52	5.38	5.34	4.47	4.9	3.72	4.66	5.39	4.67	5.47	4.62	4.33	4.6	4.44	4.71	3.21	4.15	3.54	3.6	2.73	3.36	4.12	5.36	3.73	4.89	4.8	4.07	3.87	2.15	2.06	2.28	1.7	2.19	1.95	2.24	2.18	2.29	1.97	2.38	2.25	2.01	1.44	2.16	1.96
FIA	PC ae C38:3	Glycerophospholipids	6.36	6.3	6.6	5.98	6.97	7.04	5.85	5.96	4.93	5.72	6.77	5.6	6.5	5.92	5.76	5.98	5.51	6.04	4.29	5.86	4.63	4.96	3.8	5.81	6.18	7.21	6.2	7.63	8.19	6.15	4.98	3.76	3.29	3.79	3.15	4	3.73	3.75	4.03	4	3.33	3.92	3.72	3.43	2.78	3.58	3.6
FIA	PC ae C38:4	Glycerophospholipids	7.97	7.7	8.13	7.17	8.17	7.95	7.2	8.19	6.7	8.21	8.17	8.18	7.81	7.22	7.04	7.13	8.57	7.49	7.1	6.92	6.63	7.07	6.37	6.93	7.3	7.37	6.73	7.27	8.1	7.61	7.15	7.71	7.17	7.83	6.88	8.31	7.07	7.66	8.05	8.4	7.24	8.22	7.89	7.19	5.74	7.84	6.91
FIA	PC ae C38:5	Glycerophospholipids	9.85	9.56	10.1	8.91	10.3	9.57	8.81	10.2	8.43	10.3	10.3	10.2	9.98	9.29	8.82	9.46	10.6	9.61	9.09	8.53	8.83	8.98	8	9.15	9.32	9.46	8.41	9.16	10.4	9.2	8.45	9.98	9.08	9.94	8.44	10.2	9.41	9.74	10.1	10.6	9.21	10.2	9.97	9.21	7.31	9.95	8.68
FIA	PC ae C38:6	Glycerophospholipids	2.93	3.02	3.05	2.75	3.22	2.86	2.61	3.24	2.6	3.19	3.19	3.06	2.99	2.74	2.75	2.87	3.11	2.82	2.8	2.72	2.73	2.8	2.37	2.63	2.72	2.8	2.36	2.67	2.77	2.65	2.47	3.03	2.82	3.11	2.68	3.34	2.86	3.01	3.25	3.32	2.91	3.15	3.02	2.87	2.31	3.07	2.67
FIA	PC ae C40:1	Glycerophospholipids	0.712	0.669	0.679	0.611	0.737	0.666	0.588	0.724	0.565	0.697	0.718	0.642	0.693	0.544	0.582	0.616	0.716	0.6	0.597	0.625	0.519	0.61	0.509	0.61	0.587	0.586	0.514	0.514	0.54	0.545	0.473	0.587	0.481	0.614	0.5	0.613	0.559	0.614	0.589	0.562	0.49	0.631	0.633	0.504	0.427	0.554	0.572
FIA	PC ae C40:2	Glycerophospholipids	1.63	1.46	1.41	1.29	1.59	1.49	1.29	1.5	1.18	1.45	1.55	1.45	1.5	1.27	1.27	1.42	1.48	1.41	1.22	1.36	1.18	1.25	1.03	1.35	1.42	1.49	1.34	1.47	1.8	1.47	1.3	1.15	1.07	1.13	1.02	1.25	1.15	1.14	1.2	1.23	1.11	1.29	1.2	1.16	0.874	1.15	1.06
FIA	PC ae C40:3	Glycerophospholipids	2.38	2.14	2.2	1.99	2.35	2.5	1.93	1.93	1.65	1.88	2.35	1.72	1.82	1.78	1.77	1.76	1.7	1.75	1.31	1.75	1.4	1.49	1.15	1.66	1.76	2.1	1.86	2.27	2.41	1.83	1.39	0.942	0.925	1.08	0.926	1.08	1.01	1.04	1.05	1.05	0.948	1.05	1	1.05	0.82	1.02	0.879
FIA	PC ae C40:4	Glycerophospholipids	2.2	1.88	1.91	1.67	1.94	2	1.72	1.96	1.53	1.77	1.97	1.83	1.7	1.6	1.44	1.59	1.82	1.6	1.51	1.41	1.4	1.52	1.33	1.43	1.66	1.77	1.64	1.86	2.38	1.92	1.84	1.59	1.39	1.56	1.29	1.65	1.54	1.53	1.55	1.64	1.57	1.59	1.61	1.47	1.15	1.59	1.49
FIA	PC ae C40:5	Glycerophospholipids	3.25	3.11	3.06	2.75	3.12	3.07	2.79	3.16	2.55	2.9	3.16	3.01	2.87	2.68	2.66	2.75	3.08	2.83	2.73	2.68	2.36	2.64	2.33	2.93	2.77	3.07	2.92	3.31	4.06	3.31	3.01	2.85	2.57	2.94	2.5	3.16	2.91	2.92	2.98	3.19	2.63	3	2.72	2.72	2.15	2.91	2.66
FIA	PC ae C40:6	Glycerophospholipids	2.28	2.32	2.31	1.99	2.32	2.18	1.97	2.36	1.93	2.42	2.41	2.31	2.2	1.99	1.91	1.97	2.39	1.93	2.13	1.84	1.93	2.03	1.74	1.79	1.93	1.95	1.74	1.84	2.16	2.08	1.92	2.22	2.13	2.17	1.93	2.36	2.05	2.26	2.23	2.36	2.09	2.35	2.23	2.04	1.75	2.21	1.96
FIA	PC ae C42:0	Glycerophospholipids
FIA	PC ae C42:1	Glycerophospholipids	0.331	0.264	0.27	0.251	0.308	0.314	0.258	0.295	0.223	0.245	0.297	0.191	0.223	0.204	0.223	0.217	0.228	0.22	0.19	0.219	0.196	0.213	0.2	0.231	0.224	0.217	0.181	0.205	0.183	0.188	0.165	0.199	0.18	0.179	0.183	0.194	0.211	0.141	0.179	0.208	0.172	0.201	0.197	0.167	0.181	0.186	0.178
FIA	PC ae C42:2	Glycerophospholipids	0.385	0.322	0.319	0.305	0.382	0.371	0.301	0.393	0.275	0.314	0.356	0.288	0.285	0.28	0.272	0.301	0.31	0.275	0.276	0.3	0.265	0.296	0.236	0.312	0.281	0.298	0.28	0.276	0.303	0.268	0.273	0.305	0.294	0.308	0.25	0.325	0.257	0.271	0.262	0.267	0.268	0.295	0.244	0.253	0.275	0.284	0.249
FIA	PC ae C42:3	Glycerophospholipids	0.488	0.483	0.448	0.404	0.485	0.498	0.421	0.477	0.39	0.452	0.504	0.417	0.458	0.407	0.427	0.415	0.452	0.417	0.396	0.362	0.369	0.425	0.417	0.47	0.467	0.436	0.453	0.474	0.463	0.44	0.396	0.409	0.357	0.401	0.37	0.433	0.377	0.389	0.45	0.428	0.446	0.389	0.419	0.395	0.326	0.398	0.414
FIA	PC ae C42:4	Glycerophospholipids	0.666	0.619	0.638	0.536	0.623	0.629	0.568	0.658	0.544	0.608	0.642	0.636	0.593	0.563	0.501	0.561	0.609	0.496	0.534	0.541	0.486	0.523	0.449	0.567	0.596	0.576	0.576	0.641	0.73	0.633	0.636	0.553	0.485	0.522	0.46	0.588	0.506	0.553	0.574	0.593	0.584	0.575	0.589	0.519	0.405	0.589	0.592
FIA	PC ae C42:5	Glycerophospholipids	1.64	1.66	1.65	1.49	1.69	1.63	1.5	1.62	1.42	1.62	1.71	1.67	1.67	1.43	1.38	1.51	1.64	1.49	1.5	1.43	1.42	1.5	1.32	1.5	1.48	1.69	1.49	1.74	1.97	1.78	1.61	1.59	1.43	1.57	1.38	1.68	1.6	1.49	1.61	1.71	1.49	1.67	1.58	1.45	1.28	1.58	1.51
FIA	PC ae C44:3	Glycerophospholipids	0.101	0.076	0.082	0.067	0.094	0.1	0.087	0.087	0.072	0.064	0.093	0.056	0.079		0.068			0.07	0.069			0.071		0.063	0.068	0.068		0.056		0.05	0.07	0.045	0.061	0.067	0.064	0.049	0.071		0.056	0.072		0.06	0.074	0.048		0.07
FIA	PC ae C44:4	Glycerophospholipids	0.244	0.223	0.218	0.204	0.233	0.234	0.199	0.245	0.203	0.228	0.234	0.215	0.198	0.223	0.172	0.219	0.219	0.181	0.228	0.213	0.185	0.215	0.187	0.212	0.188	0.204	0.207	0.215	0.219	0.213	0.185	0.232	0.193	0.214	0.2	0.243	0.167	0.214	0.221	0.178	0.205	0.203	0.176	0.215	0.207	0.211	0.252
FIA	PC ae C44:5	Glycerophospholipids	0.899	0.914	0.946	0.793	0.936	0.887	0.831	0.941	0.772	0.963	0.992	0.938	0.999	0.907	0.804	0.854	0.922	0.91	0.875	0.873	0.856	0.847	0.795	0.886	0.881	0.928	0.869	0.935	1.01	0.885	0.832	0.898	0.878	0.958	0.788	0.944	0.775	0.873	0.979	1.02	0.885	0.96	0.936	0.86	0.714	0.904	0.804
FIA	PC ae C44:6	Glycerophospholipids	0.771	0.743	0.797	0.657	0.765	0.727	0.662	0.759	0.631	0.83	0.783	0.768	0.774	0.719	0.646	0.743	0.801	0.724	0.778	0.701	0.698	0.751	0.616	0.722	0.733	0.734	0.669	0.728	0.777	0.717	0.701	0.781	0.753	0.772	0.632	0.765	0.791	0.693	0.769	0.76	0.783	0.772	0.741	0.707	0.619	0.756	0.749
FIA	Hex2Cer(d18:1/14:0)	Glycosylceramides						1.1	0.547		0.643		1.03								0.714		0.22																		0.378	0.595						0.634
FIA	Hex2Cer(d18:1/16:0)	Glycosylceramides	1.67	1.6	1.73	1.52	1.79	1.53	1.52	1.64	1.36	1.73	1.76	2.04	1.57		1.14	2.18	2.37	1.53	1.71		1.58	1.66	1.98	1.56		1.71						1.55	1.54	1.58	1.78	1.82	1.64	1.65	2.01	2.42		3.01	1.53	1.52	1.35	1.61	1.37
FIA	Hex2Cer(d18:1/18:0)	Glycosylceramides	0.156	0.163	0.146	0.173	0.222	0.218	0.167	0.156	0.167	0.196	0.182								0.216		0.207													0.183				0.117	0.177	0.15		0.279				0.154
FIA	Hex2Cer(d18:1/20:0)	Glycosylceramides	0.08	0.07	0.067	0.071	0.111	0.066	0.062	0.067	0.075	0.082	0.091								0.083		0.061																			0.152					0.199	0.124
FIA	Hex2Cer(d18:1/22:0)	Glycosylceramides	0.167	0.168	0.154	0.179	0.192	0.16	0.164	0.197	0.189	0.168	0.174								0.22		0.179																0.14		0.104				0.236	0.257	0.23	0.162
FIA	Hex2Cer(d18:1/24:0)	Glycosylceramides	0.137	0.124	0.109	0.155	0.138	0.12	0.103	0.155	0.105	0.127	0.132	0.145	0.256	0.077	0.205	0.148	0.098	0.117	0.158	0.12	0.111	0.146		0.188	0.154							0.179	0.103	0.13	0.1		0.149	0.117	0.084	0.206			0.127	0.154		0.115
FIA	Hex2Cer(d18:1/24:1)	Glycosylceramides	0.286	0.315	0.274	0.294	0.346	0.331	0.277	0.331	0.298	0.345	0.329	0.315	0.289	0.259	0.206	0.212	0.367		0.31		0.291	0.269		0.436	0.388	0.359						0.39	0.21	0.247	0.303	0.371	0.185	0.242	0.295	0.36		0.386	0.222	0.279	1.45	0.3	0.328
FIA	Hex2Cer(d18:1/26:0)	Glycosylceramides	0.018	0.013		0.016						0.015																								0.009											0.062
FIA	Hex2Cer(d18:1/26:1)	Glycosylceramides	0.369	0.048	0.017		0.703	0.076			0.03	0.085	0.152								0.36		0.055																									0.113
FIA	Hex3Cer(d18:1/16:0)	Glycosylceramides	0.913	0.758	0.686	0.815	0.915	0.826	0.82	0.893	0.862	0.826	0.911						0.646		0.807		0.739											0.738	0.787		0.803	1.35	0.512	0.616	0.674	1.06		0.883	1.16	0.999		0.909	0.711
FIA	Hex3Cer(d18:1/18:0)	Glycosylceramides	0.159	0.136	0.058	0.141	0.176	0.088	0.093	0.108	0.072	0.128	0.136								0.185		0.074											0.158			0.133											0.206
FIA	Hex3Cer(d18:1/20:0)	Glycosylceramides	0.112	0.163	0.045	0.132	0.101	0.028	0.18	0.053	0.048	0.111	0.13								0.137		0.082																									0.114
FIA	Hex3Cer(d18:1/22:0)	Glycosylceramides	0.289	0.203	0.227	0.203	0.272	0.287	0.227	0.208	0.156	0.2	0.29						0.132		0.224		0.157														0.093	0.288		0.13	0.184				0.28			0.204
FIA	Hex3Cer(d18:1/24:1)	Glycosylceramides	0.328	0.346	0.371	0.382	0.397	0.49	0.386	0.329	0.388	0.4	0.421						0.252		0.41		0.282	0.313										0.342				0.409		0.113	0.273			1.4	0.461		0.319	0.399	0.398
FIA	Hex3Cer(d18:1/26:1)	Glycosylceramides	1.15	1.58	1.17	1.52	1.83	1.23	1.46	1.73	1.35	1.82	1.84						1.09		1.9		2.02												1.28	1.16		0.591
FIA	HexCer(d16:1/20:0)	Glycosylceramides
FIA	HexCer(d16:1/22:0)	Glycosylceramides	0.04	0.029	0.014	0.069	0.05	0.02	0.029	0.01	0.009	0.027	0.056								0.084		0.02
FIA	HexCer(d16:1/24:0)	Glycosylceramides	0.054	0.049	0.062	0.052	0.066	0.049	0.039	0.041	0.036	0.059	0.073	0.028							0.058		0.05																									0.042
FIA	HexCer(d18:1/14:0)	Glycosylceramides		0.014		0.022	0.027	0.015		0.013	0.01	0.006	0.016	0.013							0.038		0.015
FIA	HexCer(d18:1/16:0)	Glycosylceramides	0.84	0.755	0.771	1.1	1.04	0.849	0.716	0.783	0.53	0.688	1.4								1.19		1.09																									1.22
FIA	HexCer(d18:1/18:0)	Glycosylceramides	0.432	0.357	0.266	0.37	0.359	0.219	0.266	0.426	0.132	0.153	0.502								0.493		0.218																									0.363
FIA	HexCer(d18:1/18:1)	Glycosylceramides	0.243	0.228	0.191	0.225	0.246	0.221	0.252	0.248	0.165	0.234	0.369								0.319		0.239																									0.257
FIA	HexCer(d18:1/20:0)	Glycosylceramides	1.02		0.355	0.843		0.442	0.538	0.57	0.236	0.584	0.768								0.862		0.301																									0.767
FIA	HexCer(d18:1/22:0)	Glycosylceramides	3.2	2.52	2.65	2.9	3.8	3.23	2.42	2.5	2.35	3.03	4.03								3.64		3.16																									2.83
FIA	HexCer(d18:1/23:0)	Glycosylceramides	2.7	1.91	1.57	2.71	2.62	2.34	1.89	2.37	1.77	2.91	4.41								3.44		1.93																									2.15
FIA	HexCer(d18:1/24:0)	Glycosylceramides	0.915	1.52	1.47	1.19	1.57	1.6	1.36	1.55	1.3	1.81	2.02	1.61							1.72		1.91																									1.72
FIA	HexCer(d18:1/24:1)	Glycosylceramides	3.58	3.82	4.03	3.6	4.28	4	3.75	3.91	2.99	4.71	5.17	3.81							5.17		4.41																									3.64
FIA	HexCer(d18:1/26:0)	Glycosylceramides	0.084	0.097	0.063	0.12	0.104	0.055	0.045	0.039	0.033	0.067	0.119								0.145		0.11
FIA	HexCer(d18:1/26:1)	Glycosylceramides	0.148	0.278	0.246	0.215	0.26	0.279	0.254	0.229	0.212	0.221	0.352								0.271		0.187																									0.274
FIA	HexCer(d18:2/16:0)	Glycosylceramides	0.027	0.025	0.034	0.047	0.03	0.016		0.019		0.013	0.041	0.035							0.068		0.035
FIA	HexCer(d18:2/18:0)	Glycosylceramides			0.017	0.034	0.03						0.033								0.058																											0.025
FIA	HexCer(d18:2/20:0)	Glycosylceramides	0	0	0	0		0	0	0			0								0
FIA	HexCer(d18:2/22:0)	Glycosylceramides	0.51	0.292	0.2	0.299	0.375	0.281	0.279	0.229	0.158	0.245	0.405								0.681		0.271																									0.459
FIA	HexCer(d18:2/23:0)	Glycosylceramides	0.176	0.172	0.057	0.217	0.163	0.079	0.103	0.098	0.034	0.12	0.135	0.221							0.291		0.086																									0.208
FIA	HexCer(d18:2/24:0)	Glycosylceramides	0.75	0.838	0.736	0.695	0.97	0.813	0.807	0.739	0.642	0.981	1.17	0.722							0.883		0.811																									0.779
FIA	SM (OH) C14:1	Sphingolipids	2.87	3.82	3.47	3.24	3.92	3.79	3.62	4.15	3.34	4.24	4.13	3.99	3.92	3.59	3.62	3.91	3.44	3.74	3.39	3.69	3.04	3.72	3.57	4.05	4.31	3.82	3.52	3.95	4.67	4.29	4.53	3.91	3.91	4.1	3.66	4.25	3.82	4.04	4.29	4.43	3.85	4.22	4.11	4.05	2.99	3.61	3.85
FIA	SM (OH) C16:1	Sphingolipids	2.3	2.88	2.85	2.58	2.96	2.81	2.86	3.37	2.47	3.41	3.28	2.94	2.98	2.87	2.74	2.87	2.45	2.78	2.66	2.62	2.28	2.73	2.41	2.88	3.65	2.8	2.57	2.9	3.24	3.42	3.66	2.78	2.73	2.93	2.66	3.09	2.87	3.08	3.23	3.15	3.03	3.17	3.23	2.81	2.33	2.81	2.77
FIA	SM (OH) C22:1	Sphingolipids	6.53	8.01	8.04	7.2	8.61	8.39	8.46	9.48	7.7	10.3	9.46	8.49	8.7	8.19	8.46	8.53	7.47	8.82	7.56	8.33	6.31	8.84	7.61	9.73	11.1	9.28	8.78	9.65	12	12.1	11.5	11.6	11.1	11.6	10.4	12.1	10.9	11.4	12.7	12.5	11.9	11.7	12.1	11.2	9.3	10.7	10.8
FIA	SM (OH) C22:2	Sphingolipids	4.69	5.85	5.64	5.14	6.45	6.13	5.59	6.39	5.29	6.56	6.85	5.41	6.25	5.42	5.81	5.94	5.26	5.9	4.99	6.03	4.39	5.84	5.26	6.54	7.66	6.12	5.9	6.41	7.52	7.73	7.54	8.15	7.7	8.24	7.24	8.14	7.45	7.54	8.49	8.43	7.76	7.55	7.93	7.61	6.53	7.08	7.42
FIA	SM (OH) C24:1	Sphingolipids	0.768	1.06	1.05	0.979	1.18	1.19	1.1	1.26	0.991	1.33	1.22	0.958	1.11	0.994	0.93	0.99	0.827	0.941	0.929	0.953	0.797	1.03	0.921	0.946	1.17	0.987	0.833	1.01	1.13	1.08	1.2	1.24	1.27	1.33	1.11	1.31	1.23	1.22	1.33	1.39	1.41	1.26	1.18	1.27	1.07	1.13	1.31
FIA	SM C16:0	Sphingolipids	74.2	93.6	88.7	82	97.7	91.5	89.6	105	81.8	110	106	96	98	89.3	87.1	94.1	80.4	91.6	86.5	88.4	73.2	90.7	81	94.8	111	92.7	85.1	94.9	112	110	111	96.6	91.4	99.2	88.3	102	94.2	96.9	108	109	93.1	103	102	92	73.8	92.9	90.3
FIA	SM C16:1	Sphingolipids	10.6	13.3	12.5	11.7	14.1	13	12.9	14.8	11.5	15.5	15.1	13.2	13.8	12.6	12.3	13.4	11.3	13	11.8	12.5	10.7	12.8	11.5	13.6	15.5	13.1	12	13.3	15.9	15.7	15.6	14	13	14	12.6	14.4	13.4	13.8	15.2	15.1	13.1	14.6	14.1	13.4	10.9	13	13
FIA	SM C18:0	Sphingolipids	17.7	23	23	20.4	23.6	22.3	22.6	26	20.1	26.7	26.2	22.5	24.5	22	20.8	23.2	19.6	22.7	20.8	21.6	17.7	21.4	18.2	21.8	28.1	21.9	19.5	22.8	23.7	22.8	22.4	19.4	18.5	19.7	17.8	20.8	19.2	19.8	21.7	22.5	19.2	20.4	20.9	18.6	15.6	19.2	17.5
FIA	SM C18:1	Sphingolipids	8.99	11.5	11.4	9.81	12	11.2	11.2	13.1	10	13.4	13	11.8	11.8	10.9	10.7	11.3	9.93	11.3	10.7	10.8	9.36	10.9	9.96	11.4	14.5	11.1	10.4	11.7	13	12.8	12.7	11.7	11.1	12.1	10.8	12.4	11.1	11.9	13.2	13.3	12	12.4	12.5	11.2	9.73	11.5	10.6
FIA	SM C20:2	Sphingolipids	0.492	0.658	0.684	0.59	0.744	0.678	0.664	0.83	0.57	0.806	0.773	0.542	0.617	0.515	0.498	0.518	0.494	0.57	0.605	0.533	0.513	0.597	0.465	0.531	0.72	0.535	0.435	0.532	0.508	0.67	0.645	1.09	1.05	0.805	0.812	1.41	0.914	0.912	1.04	1.37	0.793	1.09	0.861	0.86	0.679	0.913	0.876
FIA	SM C24:0	Sphingolipids	15.8	20.2	20	17.3	21.8	21.9	20.8	23.7	18.9	23.9	23.6	20.4	22	19.2	18.4	19.6	18	20.2	18	18.9	15.1	20	17.1	20	24.5	20	17.9	19.9	24.2	22.8	24.1	20.9	19.8	21.2	19	22.7	19.2	20.8	23.1	23.3	22.4	22.3	22.4	20.6	16.9	20.5	19.9
FIA	SM C24:1	Sphingolipids	27.9	37.5	35.7	31.1	37.3	35.8	35.9	42.2	34.8	42.7	42.8	34.4	38.2	34	34.7	36.2	30.8	34.8	32.6	34.3	27.8	36.7	31.7	37.6	43	33.9	32.7	35.7	43.7	44.2	42.3	39.2	37.1	41.2	36.6	42.5	38.7	39.6	43.9	44	40.6	41.3	42.3	38.1	32.5	38.3	37.5
FIA	SM C26:0	Sphingolipids	0.096	0.112	0.108	0.11	0.115	0.131	0.121	0.125	0.107		0.14			0.099										0.103	0.123	0.112		0.102		0.111	0.101	0.292	0.308	0.27	0.17	0.19	0.218	0.193	0.18	0.104	0.206	0.245	0.184	0.167	0.236	0.137	0.269
FIA	SM C26:1	Sphingolipids	0.152	0.171	0.143	0.144	0.192	0.202	0.171	0.189	0.133	0.148	0.18	0.108	0.119	0.11	0.126	0.141	0.125	0.129	0.109	0.15	0.095	0.15	0.133	0.169	0.218	0.161	0.144	0.175	0.221	0.242	0.252	0.417	0.438	0.53	0.354	0.549	0.366	0.365	0.415	0.497	0.372	0.396	0.498	0.221	0.348	0.297	0.569
FIA	H1	Sugars
FIA	TG(14:0_32:2)	Triacylglycerols		0.529		0.418	0.426	0.613	0.415	0.839	0.23	0.735	0.569	0.743		0.662			0.554	0.64	0.7		0.675	0.612				1.03	0.322						0.895		0.618	0.681	1.41	0.482	0.932					0.843	0.752	0.797
FIA	TG(14:0_34:0)	Triacylglycerols					0.859					1.07		1.09				0.603	0.939	1.17		1.02			0.969	1.11		1.4	1.07								1	2.33	1.31		1.18	1.48				1.05	0.655	1.17
FIA	TG(14:0_34:1)	Triacylglycerols	6.64	8.53	7.59	4.7	7.63	7.97	7.9	28.1	5.5	8.77	8.45	8.21	9.16	7.59	7.03	8.11	7.57	7.68	7.56	7.21	7.65	7.72	7.46	7.81		8.04	8.22			8.95	6.96	8.5	8.82		8.29	9.45	8.48	8.89	9.5	9.02	8.23		8.78	7.98	5.06	8.88	8.59
FIA	TG(14:0_34:2)	Triacylglycerols	6.62	6.01	4.11	3.26	5.02	4.31	4.62	16.5	3.25	5.75	5.68	5.59	5.35	5.19	4.87	4.09	5.37	5.49	5.12	4.18	5.29	4.78	4.14	5.06		4.86	3.94			5.79	5.08	5.34	5.97	6.14	4.87	6.17	6.5	5.97	6.38	6.45	5.95	5.41	5.95	5.38	4.59	5.76	5.03
FIA	TG(14:0_34:3)	Triacylglycerols					1.08					1.29						0.751	1.09		1.24		1.13					1.05	1.28			0.984	1.12			1.38		1.9		1.46	1.48	1.31	1.3		1.96	1.71		1.29	1.39
FIA	TG(14:0_35:1)	Triacylglycerols									0.081	0.169			0.204	0.133	0.213		0.182	0.192					0.076												0.115					0.196	0.078		0.472		0.107	0.209
FIA	TG(14:0_35:2)	Triacylglycerols										0.189			0.153	0.298			0.271	0.19	0.189	0.3	0.188	0.205				0.246				0.223						0.223			0.228	0.664
FIA	TG(14:0_36:1)	Triacylglycerols		1.56	1.21	1.08	1.69	1.41	1.03	3.78	0.919	1.75	1.57	1.45	1.57	2.02		1.04	1.86	1.39	1.39	1.65	1.58	1.46	1.61	1.33		1.68	1.32			1.69		1.71	1.67	2.17	1.54	2.44	1.33	1.82	2.12		1.62	1.87	2.15	1.86	1.19	1.8	1.11
FIA	TG(14:0_36:2)	Triacylglycerols	5.79	7.27	6.52	4.39	6.12	7.43	5.56	27.4	4.38	7.2	8.52	6.55	7.41	5.93	6.5	5.62	6.33	6.31	6.62	6.22	6.15	5.71	5.7	5.44	6.51	7.52	6.45	8.3	5.04	6.48	5.93	7.44	7.21	7.07	6.5	7.65	7.2	7.56	7.57	7.89	7.21	7.4	6.85	7.19	5.2	7.25	6.26
FIA	TG(14:0_36:3)	Triacylglycerols	6.32	7.16	5.32	4.5	5.87	6.1	5.36	23.2	4.53	7.06	6.44	6.78	7.3	6.81	6.38	6.65	6.8	5.6	6.55	6.15	6.17	6.14	5.9	5.66	6.94	7.12	6.6	6.38	8.06	7.54	6.54	7.44	7.77	7.53	6.67	7.55	6.48	7.59	8.16	8.36	7.58	7.16	7.95	6.48	4.54	6.95	6.06
FIA	TG(14:0_36:4)	Triacylglycerols	1.92	1.86	0.697	1.24	1.69	2.05	1.34	2.48	1.12	2.09	2.28	2.42	2.19	1.87	2.09	1.81	1.8	2.1	2.15	2.52	2.07	2.11	1.91	2.73	2.14	2.86	2.19	2.53	2.03	2.21	1.98	2.71	2.35	2.73	2.1	2.6	2.49	2.12	2.4	2.36	2.19	3.2	2.33	2.12	1.63	2.36	2.25
FIA	TG(14:0_38:4)	Triacylglycerols																0.31	0.246						0.321	0.15		0.206		0.34						0.248	0.212	0.34		0.125	0.277	0.586	0.081	0.171			0.33	0.286
FIA	TG(14:0_38:5)	Triacylglycerols																0.174									0.14	0.311	0.105		0.221									0.203		0.119	0.47	0.204	0.249			0.247
FIA	TG(14:0_40:5)	Triacylglycerols																																	0.217	0.106					0.11						0.173
FIA	TG(16:0_28:1)	Triacylglycerols		0.649		0.615	0.886		0.691	0.417	0.374	0.691	0.167	0.741	0.878	0.695			1.11		0.847	1.11	0.624	0.661	0.726	0.637		1.17	1.73			0.788			0.823		0.563	0.692	0.602	0.617	0.84					0.876		0.992	0.671
FIA	TG(16:0_28:2)	Triacylglycerols		0.343			0.354		0.24		0.444	0.287									0.413		0.267						0.256	0.464	0.664	0.242	0.332										0.41	0.707		0.344	0.242	0.401	0.586
FIA	TG(16:0_30:2)	Triacylglycerols		0.978		0.676	1.16	0.557	0.928	1.23	0.604	1.12		0.854	0.976	0.977	1.12	1.05	0.722	0.981	0.905	1.06	0.807	0.937	0.704	1.2		0.74	0.866				1.08		1.29		0.949	1.1	1.02	0.867	1.28	1.46	0.949	0.936		0.889	0.518	1.15	1.49
FIA	TG(16:0_32:0)	Triacylglycerols	6.73	7.84	3.98	5.7	7	9.3			5.3	7.97	8.94					6.63	7.74		7.07		7.93	6.34				8.26																8.08		7.84		9.04
FIA	TG(16:0_32:1)	Triacylglycerols	15.9	18.9	22.3	11.2	16	21.2	18.5	68	13	19.1	22.6	18.9	18.4	17.3		16.6	16.7	16.1	17.1	15.1	16.8	16.9	15.3	16.3		17.5	17			17	15	19.4	17.4		17.9	20.9	18.7	20.6	18.6	22.2		18.7	18.9	17.5	14.4	19.7	16
FIA	TG(16:0_32:2)	Triacylglycerols	7.21	9.26	7.19	4.72	7.72	8.5	7.67	28.3	4.95	8.51	9.67	8.77	8.44	7.27		6.78	7.9	7	7.83	6.29	7.39	6.68	6.97	7.43		7.41	6.76			9.32	7.07	8.25	8.51		8.07	9.57	8.04	8.34	8.69	9.48	9.12		7.87	8.59	6.12	8.9	7.97
FIA	TG(16:0_32:3)	Triacylglycerols		1.25		0.813	0.924		1.02	1.06	0.512	1.2	1.35	1.43	1.54	1.07		0.566	1.15	1.08	1.15	0.947	1.07	1.05	1.27	0.911		1.25	1.15	0.991		0.783	1.4	1.29	1.48	1.59	1.16	1.56	1.18	1.3	1.31	1.56	0.954		0.99	1.41	0.749	1.3	1.43
FIA	TG(16:0_33:1)	Triacylglycerols		1.19		0.7	1.06	0.925	1.22	1.06	0.64	1.23									1.18		1.03																					1.68				1.19
FIA	TG(16:0_33:2)	Triacylglycerols		0.835		0.484	0.863		0.57	1.03	0.484	0.919		0.925	0.8	0.664		0.533	0.655	0.64	0.764	1.5	0.771	0.726		1.43		0.91	0.718						0.929		0.88			0.935						0.66	0.919	0.945
FIA	TG(16:0_34:0)	Triacylglycerols	7.59	8.48	10.4	5.74	7.48	11.1	10	8.52	5.79	8.63	9.95						7.64		7.95	7.74	8.19	7.05		8.97		9.33												8.39	8.9	11.3		9.14	8.3	8.21	5.98	8.77	8.73
FIA	TG(16:0_34:1)	Triacylglycerols	65	64.4	83.3	39.8	55.4	82.8	68.9	257	39.2	62.7	71	60.5	61.4	54.6	57	59.3	58.1	54.7	56.6	52.8	56	57	48.2	63.1		61.7	57.2	60.9	64.9	61.5	53.2	70.8	63.5	74.5	60	73.5	69.5	65.7	63.9	73.6	68.7	63.9	60.9	57.6	45.4	66.1	57.6
FIA	TG(16:0_34:2)	Triacylglycerols	56.4	56.7	70.2	34.1	46.7	63	51.6	234	35.3	56.4	60.7	55.7	59.4	52.3	49.6	49.4	53.7	46.9	51.3	47.3	50.5	47.7	47.7	52.7	57.9	54.8	51.5	53.6	56.4	51.9	47.6	61.1	60.3	59.7	50.5	62.6	57	57.7	55.5	67.7	59.9	55.3	54.6	52	40.7	59.1	48.6
FIA	TG(16:0_34:3)	Triacylglycerols	15.8	16.5		10	13			10.1	10.2	15.7	17.2	14.7	17.6	14.9	14	14	15.2	13.2	14.2	14.1	13.8	12.8	11.6	13.6	15.1	15.5	13.9	15	16	13.5	12.6	16.1	13.9	18.3	15.3	16.9	18.1	17.8	17.8	18.3	16.2	15	15.5	14.1	11.6	16.2	13.6
FIA	TG(16:0_34:4)	Triacylglycerols		1.34	0.42	0.855	1.22		1.05	1.08	0.729	1.4	1.29	1.61	1.14	1.19	1.18	1.48	1.1	1.24	1.45	1.42	1.33	1.11	0.943	1.34	0.956	1.26	1.43	1.33	3.08	1.91	1.25	1.74	1.25	1.49	1.17	1.48	1.73	1.53	1.53	1.52	1.29	1.52	1.61	1.38	1.06	1.52	1.2
FIA	TG(16:0_35:1)	Triacylglycerols	1.17	1.11	1.09	0.995	1.37	1.31	1.25	2.99	0.916	1.56	1.62	1.4	1.36	1.29		0.953	1.17	1	1.18	0.969	1.2	1.22				1.35	1.89		1.23	1.42	1.44		1.63		1.47	1.69		1.78	1.61	1.8				1.95	1.35	1.35	1.18
FIA	TG(16:0_35:2)	Triacylglycerols	2.27	1.91	1.68	1.67	2	1.93	1.85	3.8	1.42	2.31	2.93	2.74	2.21	2.1	2.45	2.21	2.16	2.11	2.36	2.1	2.25	2.33	1.7	2.6		2.67	1.95	2.69	2.02		2.16	2.68	2.57	2.44	2.5	2.94	1.92	2.59	2.42	3.02	2.34		2.48	2.19	1.54	2.46	2.14
FIA	TG(16:0_35:3)	Triacylglycerols		0.879		0.695	0.961	0.958	0.862	1.09	0.568	0.908	0.921	1.15	1.75		0.831	0.98	0.866	0.977	1.05	1.02	0.958	0.927	0.794	0.689		0.778	1.03	0.887	0.587	0.974	1.27	1.13	0.999	1.04	0.987	1.19	0.917	0.836	1.2	0.929	1.03	0.783	1.12	1.09		0.954	0.671
FIA	TG(16:0_36:2)	Triacylglycerols	97	90.1	111	56.4	77.7	112	82.3	389	57.6	92.5	101	87.1	96.5	86.3	80	87.2	83.5	83.3	83	74.9	81.5	80.6	80.8	83.4	88.1	87.2	84.3	93.9	103	89.7	83.2	97.3	90.9	105	84.7	102	95	98.5	90.9	110	95.1	94	87.7	86.9	73.2	91	83.5
FIA	TG(16:0_36:3)	Triacylglycerols	89.6	95.4	118	59.6	82.4	111	79.9	457	66	98.5	112	94.1	104	96.7	87	88.5	87.4	86.6	89.7	77.6	86.9	84.2	84.3	99.7	94.9	92.2	97.5	96.2	111	91.4	86.3	103	109	112	87.8	107	102	101	99	114	104	99	97.1	89.2	73	95.3	89.8
FIA	TG(16:0_36:4)	Triacylglycerols	31.3	33.8	40.1	21.4	27.9	39.2	28.5	158	21.4	34.1	36.7	33.8	35.4	32.1	31.4	32.7	31.7	30.2	32.6	27.2	29.6	30.6	30.3	31	32.3	32.1	33.1	35.8	36.6	33.3	29	34.1	36.6	38.6	31.3	36	37.6	35.6	36.1	39.7	35.7	35.1	33.4	32.6	24.8	34.3	30.2
FIA	TG(16:0_36:5)	Triacylglycerols	3.56	4.2	2.46	2.61	3.59	3.37	2.82	10.2	2.33	4.4	4.59	3.99	3.77	3.8	3.55	4.34	3.88	3.29	3.75	3.58	3.53	3.35	3.91	3.42	3.67	3.48	3.87	4.23	4.26	3.77	3.71	4.52	4.25	4.72	3.86	4.86	4.8	3.81	3.99	4.93	4.14	3.9	4.16	4.01	3.48	4.17	3.67
FIA	TG(16:0_36:6)	Triacylglycerols										0.343						0.281	0.21		0.541		0.369	0.367						0.331		0.335	0.324									0.297		0.948		1.07	0.405	0.474
FIA	TG(16:0_37:3)	Triacylglycerols		0.559		0.666	0.966		0.759	0.472	0.705	0.77	0.823	0.714	1.05	0.7	0.808		1.11	0.819	0.923	0.619	0.628	0.899		1.1	1.26	1.16		1.09			0.629	1.09		1.04	0.802	1.18		1.01	1.64	1.2	0.858	0.512	0.75		0.472	0.847	0.566
FIA	TG(16:0_38:1)	Triacylglycerols		0.329		0.303	0.242			0.431	0.286	0.404	0.314	0.421	0.543	0.521			0.314	0.163	0.464	0.489	0.439	0.413		0.534		0.478	0.351		0.36		0.542		0.364			0.661		0.176	0.471	0.402		0.27				0.351	0.332
FIA	TG(16:0_38:2)	Triacylglycerols		1.15	0.604	1.02	1.1	0.952	1.32	1.56	0.765	1.37	1.31	1.24	1.32	1.12	1.15	1.01	1.09	1.2	1.2	1.29	1.17	1.11	1.1	1.3		1.37	1.14	1.8	1.18	0.927		1.39	1.36	1.61	1.28	1.47	1.34	1.3	1.71	1.22	1.54	1.19	1.36	1.22	0.848	1.26	1.67
FIA	TG(16:0_38:3)	Triacylglycerols	2.04	1.91	2.11	1.47	2	1.77	1.81	4.59	1.29	2.29	2.27	2.26	2.7	2.17	1.9	1.62	1.85	1.78	1.88	2.12	1.74	2.03	1.7	1.77	3.05	2.3	2.93	2.12	3.27	2.16	1.48			2.3	2.15	2.48	2.28	2.71	2.63	2.59	2.1	2.08	2.16	1.94	1.09	2.09	1.81
FIA	TG(16:0_38:4)	Triacylglycerols	2.04	2.14	1.71	1.83	1.97	1.82	1.74	5.28	1.51	2.25	2.65	2.42	3.24	2.32	2.26	3.17	2.11	2.28	2.13	1.94	2.09	1.98	2.29	2.48	2.66	2.14	2.12	2.92	2.3	2.82	2.38	2.9	2.58	2.8	2.5	2.44	2.51	2.72	2.87	2.43	2.59	2.72	2.07	2.93	1.88	2.31	2.4
FIA	TG(16:0_38:5)	Triacylglycerols	2.48	2.63	1.98	1.75	2.75	2.13	2.17	5	1.68	2.81	2.41	2.48	3.13	2.6	2.58	3.52	2.68	2.77	2.79	2.62	2.67	2.6	2.08	2.12	3.11	2.75	2.53	3.53	4.02	1.84	1.89	2.78	2.96	3.33	2.64	3.38	3	3.14	3.22	3.59	3.16	2.86	3.61	2.77	1.91	3.11	2.8
FIA	TG(16:0_38:6)	Triacylglycerols		1.62	0.843	1.43	1.81	0.912	1.42	1.67	0.973	2.11	2.12						1.08		2.07		1.66	1.42					0.795		0.993			1.52		3.52	1.68	2.13			2.4		2.65	1.68	1.84	2.09	1.12	1.79	1.44
FIA	TG(16:0_38:7)	Triacylglycerols					0.185					0.262		0.29					0.394		0.326	0.256	0.332	0.241		0.324		0.106	0.186	0.245			0.271						0.566		0.269					0.551	0.182	0.382
FIA	TG(16:0_40:6)	Triacylglycerols	0.858	1.36	0.513	0.843	1.09		0.755	1.09	0.611	1.36	1	0.973	1.2		1.04	0.704	0.781	1.41	1.08	1.18	1.13	1.03	0.939	1.04	1.3	1.34	1.16	0.941	1.09	0.848	2.16	1.18	1.6	1.3	1.35	1.58	1.14	1.05	1.16	1.94	1.65	1.13	1.08	1.11	0.647	1.47	1.26
FIA	TG(16:0_40:7)	Triacylglycerols		0.586	0.338	0.395	0.627	0.503			0.535	0.745						0.431	0.692		0.755	0.611	0.596	0.757		0.505		0.847				0.284					0.858	1.68	0.526		0.563	0.571			1.33	0.734	0.623	0.822	0.854
FIA	TG(16:0_40:8)	Triacylglycerols		0.117		0.245	0.369					0.261	0.079	0.216		0.189				0.107	0.289		0.292				0.17							0.753	0.327	0.261	0.258	0.549	0.457	0.445	0.295	2.21						0.317	0.312
FIA	TG(16:1_28:0)	Triacylglycerols												0.317	0.456				0.379	0.266			0.235			0.366		0.373	0.563						0.381			0.471		0.383	0.29			0.431				0.595
FIA	TG(16:1_30:1)	Triacylglycerols		0.692			0.805							0.661	0.722	0.657			0.621		0.56		0.731			0.738		0.784	0.648						0.538			0.831	0.708					0.556				0.841
FIA	TG(16:1_32:0)	Triacylglycerols	2.17	3.09		2.05	2.92	3.45	3.13	3.77	2.06	3.01	2.89	3.27	3.16	2.8		2.85	3.31		3.01	3.14	3	2.91	2.64	2.57		3.51	3.23						3.85		2.96	3.44	2.65	3.88	3.49			2.24		3	2.71	3.32
FIA	TG(16:1_32:1)	Triacylglycerols	2.59	4.02		2.25	3.96	3.3	3.12	2.35	2.94	4.03		4.43	3.93	3.97		3.74	4.12	3.71	3.79	3.39	3.64	3.7		3.68		4.04	2.94						4.29		3.63	4.41	3.72	4.3	4.74	10.9				4	2.9	4.14
FIA	TG(16:1_32:2)	Triacylglycerols		1.07		0.622	1.06	0.679	0.715		0.648	1.19		1.23	0.831	1.05		1.09	1	0.917	1.07		0.966	0.95	1.09	1.2		0.837	1.2				0.899		1.15		1.02	1.53	1.37	1.19								1.3
FIA	TG(16:1_33:1)	Triacylglycerols					0.622	0.595											0.725		0.575		0.528					0.48										0.612		0.404						0.641		0.549
FIA	TG(16:1_34:0)	Triacylglycerols	2.72	2.65	2.93	1.74	2.27	2.58	2.42	4.37	1.69	3.08	2.99	2.86	2.74	2.31		2.14	2.57	1.91	2.68	2.52	2.62	2.58	2.37	3.19		2.47	2.21			2.47	2.17	3.02	2.8		2.65	3.28	2.91	2.74	3.24	2.98		1.84	2.69	2.95	2.43	2.91	2.98
FIA	TG(16:1_34:1)	Triacylglycerols	25.7	25.3	27.3	14.8	20.3	25.5	21.9	98.6	15.2	24.7	28.6	25.7	25.5	21.7	21	22.2	23.1	21.1	22.6	19	21.7	22.8	21.4	24.6		24	22.3	19.4	23.4	24.5	20.5	29.5	26	27.1	22.2	28.2	26.3	26.6	25.6	27.8	23.8	25.6	25.2	22.9	18.9	26	23.2
FIA	TG(16:1_34:2)	Triacylglycerols	12.7	13.7	15.5	8.5	11.9	15.8	11	46.5	9.89	14.2	15.5	13.3	14.7	12.3	12.8	14.2	13	12.4	13.3	12.6	12.3	12.4	12	13.4		13.5	13.8	12.4	14.9	13.8	11.6	14.8	14.3	13.6	12.9	16.8	15	13.8	15	16	15	22.2	14.9	13.7	10.8	14.6	12.5
FIA	TG(16:1_34:3)	Triacylglycerols	2.48	3.16	1.35	1.99	2.81	2.45	2.09	2.45	1.83	3.06	2.89	2.99	3.86	2.62	2.96	3.21	2.98	2.26	3.04	2.25	2.84	2.68	2.44	3.31		3.3	2.92			3.15	2.83	3.59	3.53	4.58	2.65	3.42	3.49	3.19	3.74	3.68	3.07	3.5	3.33	2.71	2.06	3.08	2.56
FIA	TG(16:1_36:1)	Triacylglycerols	2.99	2.61	2.16	1.93	2.27	2.8	2.53	4.96	1.77	3.02	2.59	2.88	3.05	2.51	2.77	2.27	2.5	2.44	2.44	2.29	2.43	2.47	2.34	3.2		2.32	2.6	2.5	3.78	3.05	2.13	2.71	3.01	3.03	2.66	3.03	2.75	2.78	2.83	3.66		5.04	2.92	2.44	1.75	2.81	2.59
FIA	TG(16:1_36:2)	Triacylglycerols	11.1	12.1	11.6	8.32	10.7	12.9	8.6	45.1	7.8	12.4	12.2	12.9	11.8	11.1	9.57	10.3	11	9.64	11	9.54	10.5	9.91	8.75	11.5	11.5	11.3	10.3	12.7	11.9	11.4	10.1	12.6	12.5	13.4	11.3	13.4	12.3	12.7	12.9	14.6	13.2	11.8	13.7	11.7	8.47	11.6	12.9
FIA	TG(16:1_36:3)	Triacylglycerols	14.7	12	13.1	8.47	10.3	11.8	8.99	40.2	8.59	13.4	12.9	12.2	12.7	12.6	11.3	12.2	11.8	12.1	11.5	11.8	11.6	11.3	11	12.3	11.5	12.6	11.1	12.9	14.5	12.9	10.5	13.8	14.3	13.5	11.6	15	12.7	13.1	13.7	13.7	14.1	13.5	13.4	11	9.6	12.8	12
FIA	TG(16:1_36:4)	Triacylglycerols	2.57	3.68	2.48	2.5	3.48	4.5	2.73	9.16	2.53	3.87	4.02	3.82	4.75	4.12	3.21	3.57	3.69	2.98	4.01	3.59	3.89	3.77	3.25	3.96	3.66	3.84	3.86	4.06	3.93	3.99	2.99	4.62	4.46	4.83	3.76	4.39	3.93	4.62	4.27	5.1	3.84	4.68	4.21	3.84	3.12	4.07	4.09
FIA	TG(16:1_36:5)	Triacylglycerols	0.124	0.637	0.26	0.362	0.725			0.106	0.332	0.491	0.413	0.628	1	0.632	0.555	0.396	0.603	0.6	0.569	0.687	0.496	0.698	0.454	0.879		0.543	0.92	0.517		0.991	0.689	0.751	0.517	0.689	0.759	0.747		0.569	0.71	0.847	0.574	0.491		0.633	1.02	0.665
FIA	TG(16:1_38:3)	Triacylglycerols										0.31	0.455	0.326	0.353		0.271	0.179	0.344	0.323	0.292		0.259	0.31	0.233			0.266			0.486	0.245	0.854	0.328	0.363	0.4	0.393	0.418	0.907	0.521	0.689	0.423	0.501	0.704		0.247	0.316	0.366	0.339
FIA	TG(16:1_38:4)	Triacylglycerols		0.368		0.217	0.372				0.261	0.39	0.353	0.511	0.383	0.339	0.437		0.617	0.903	0.446	0.428	0.517	0.478	0.697	0.469		0.416	0.401	0.379			0.485	0.574	0.43	0.318	0.497	0.597	0.485	0.522	0.3	0.725		0.361		0.742	0.325	0.54	0.525
FIA	TG(16:1_38:5)	Triacylglycerols		0.293			0.53				0.245	0.519		0.403		0.38	0.372		0.537	0.471	0.485	0.491	0.357	0.502	0.268	0.246	0.427	0.405		0.415			0.15	0.679	0.615	0.583	0.629	0.734	0.64	0.701	0.807		0.346	0.416	0.293	0.728		0.689	0.536
FIA	TG(17:0_32:1)	Triacylglycerols		0.371		0.282	0.307				0.218	0.306									0.421		0.397			0.397											0.339											0.487
FIA	TG(17:0_34:1)	Triacylglycerols	1.29	1.47	1.63	0.961	1.15	1.66	1.58	2.47	1.03	1.65	1.69	1.28		1.23		1.72	1.36	1.28	1.11		1.3	1.01	1.26	1.1		1.33	1.71			1.97	1.55	1.44	1.17		1.15	1.62	1.43	1.56	1.39	1.46	1.27	1.46		1.27	1.17	1.33	1.37
FIA	TG(17:0_34:2)	Triacylglycerols	0.785	0.977	1.19	0.685	0.976	1.22	1.13	1.57	0.78	1.07	1.26	0.936	1.17	0.836		1.12	1.06	1.15	0.874	0.998	0.941	0.862	0.992	0.933		1.04	0.984		1.04	1.16	0.87	1.18	1.09		0.778	1.02	1.03	0.849	1.13	1.11		0.93	0.808	0.716	0.767	1.1	0.694
FIA	TG(17:0_34:3)	Triacylglycerols		0.128			0.196					0.245		0.393	0.392	0.329	0.394		0.396	0.058	0.349		0.211			0.154		0.321					0.346		0.211		0.236	0.282	0.147	0.329	0.349				0.618			0.333
FIA	TG(17:0_36:3)	Triacylglycerols	1.41	1.31	1.39	1.15	1.36	1.5	1.52	3.68	0.79	1.54	1.8	1.54	1.96	1.1	1.9	1.06	1.29	1.31	1.33	1.29	1.3	1.44	0.839	1.79	1.4	1.24	1.25	1.16	1.68	1.46	1.46	1.47	1.78	1.69	1.27	1.63	1.18	1.34	1.22	1.99	1.92	1.67	1.64	1.32	1.44	1.53	1.41
FIA	TG(17:0_36:4)	Triacylglycerols		0.477	0.36	0.331	0.466	0.438	0.405	0.628	0.288	0.606	0.549	0.579	0.679	0.557	0.648	0.419	0.399	0.441	0.446	0.327	0.559	0.558	0.563	0.53	0.722	0.855	0.593	0.391	0.494	0.99	0.45	0.611	0.63	0.609	0.566	0.705	0.619	0.665	0.659	0.665	0.738	0.823	0.631		0.445	0.604	0.68
FIA	TG(17:1_32:1)	Triacylglycerols	0.475	0.438	0.328	0.449	0.582	0.473	0.354	0.458	0.323	0.416		0.429					0.324		0.437		0.429					0.415													0.215	0.447				0.61		0.483
FIA	TG(17:1_34:1)	Triacylglycerols	1.56	1.51	0.779	0.877	1.48	1.05	1.47	1.32	0.803	1.62	1.73	1.41	1.43	1.18		1.78	1.29	1.73	1.37	1.58	1.3	1.25	1.21	1.6		1.71				1.52	1.3	1.97	1.57		1.45	1.92	1.58	1.81	1.81	2.21	1.66	1.46		1.53		1.68	1.99
FIA	TG(17:1_34:2)	Triacylglycerols		0.803		0.676	0.998		0.771	0.795	0.646	0.846	1.04	1.23	1.13	1.04		2.38	0.807	0.857	1.14	0.641	0.964	0.929	0.84			0.878	0.964			1.32	0.927		0.973		0.942	1.48	1.44	1.03	1.13	1.6			1.17	1.41	0.803	1.15	0.944
FIA	TG(17:1_34:3)	Triacylglycerols			0.007				0.161		0.133	0.039						0.437	0.236	0.029	0.349	0.135	0.046	0.268	0.159	0.549		0.167	0.409								0.218		0.389		0.4	0.233		0.215	0.11	0.166		0.184
FIA	TG(17:1_36:3)	Triacylglycerols		0.776		0.533	0.607			0.576	0.533	0.657	0.854	0.772		1.02	0.664	0.646	1.12	0.595	0.593	0.907	0.588	0.531	0.572	0.888	0.691	0.663	0.571							0.744	0.828	0.802	0.647	0.732	0.908	0.891	0.847	0.921	0.726			0.753	0.605
FIA	TG(17:1_36:4)	Triacylglycerols		0.275			0.264		0.293			0.335			0.465	0.484	0.327	0.295	0.369		0.276	0.359	0.267	0.41	0.25	0.282		0.243	0.29		0.15	0.245	0.361	0.388	0.594	0.358	0.39	0.424	0.199	0.282	0.31	0.735	0.586	0.381		0.152		0.273	0.31
FIA	TG(17:1_36:5)	Triacylglycerols														0.168				0.141				0.1				0.197	0.213			0.328	0.101			0.194	0.222	0.166	0.282	0.118	0.153				0.471		0.06	0.195	0.274
FIA	TG(17:1_38:5)	Triacylglycerols			0.058											0.091				0.095		0.107				0.126	0.248	0.177		0.095		0.164	0.069		0.156	0.148		0.149		0.154	0.128	0.342	0.177		0.228	0.108			0.104
FIA	TG(17:1_38:6)	Triacylglycerols			0.079		0.077		0.107	0.059												0.165		0.144		0.161			0.127	0.122	0.123	0.111	0.201			0.12									0.136	0.226	0.209		0.117
FIA	TG(17:1_38:7)	Triacylglycerols		0.022
FIA	TG(17:2_34:2)	Triacylglycerols											0.111									0.201			0.184	0.143	0.119					0.154	0.107	0.116	0.161	0.164	0.146	0.169		0.176	0.107					0.083
FIA	TG(17:2_34:3)	Triacylglycerols		0.226	0.207	0.176	0.22		0.328	0.371		0.42	0.267		0.431			0.214	0.157		0.251	0.419	0.222	0.232	0.3	0.389		0.294	0.29			0.31	0.286		0.398	0.324	0.181	0.432	0.188	0.172	0.226	0.306	0.45		0.24	0.174		0.303	0.264
FIA	TG(17:2_36:2)	Triacylglycerols			0.185		0.245						0.236	0.18	0.222			0.268	0.147		0.222	0.223		0.192	0.21	0.184	0.283	0.207	0.224	0.331	0.31	0.253		0.24	0.219	0.328	0.166	0.352	0.286		0.265	0.259	0.064	0.19	0.268	0.205			0.419
FIA	TG(17:2_36:3)	Triacylglycerols		0.174	0.195		0.151		0.186	0.184		0.302	0.261	0.146	0.21	0.159		0.279	0.131	0.204	0.193	0.175	0.182	0.148	0.217	0.246		0.183	0.291	0.38		0.315	0.172	0.272	0.203	0.367	0.16	0.277	0.146	0.393	0.279		0.518	0.298	0.216	0.173	0.302	0.213	0.304
FIA	TG(17:2_36:4)	Triacylglycerols		0.481	0.674	0.303	0.341		0.48	0.391	0.275	0.534	0.476	0.354	0.506	0.531	0.482	0.539	0.345	0.522	0.404	0.557	0.411	0.469	0.48	0.615		0.579	0.54	0.577	0.75	0.799	0.517	0.5	0.529	0.668	0.514	0.523	0.591	0.397	0.461	0.579	0.8	0.701	0.534	0.418	0.294	0.457	0.584
FIA	TG(17:2_38:5)	Triacylglycerols		0.239	0.265	0.152				0.225	0.105	0.299	0.285	0.15	0.317	0.223	0.245	0.266	0.173	0.268	0.192	0.197	0.181	0.193	0.219	0.243		0.286	0.255		0.277	0.296	0.259	0.253	0.224	0.265	0.187	0.42	0.271	0.217	0.167	0.351		0.308	0.341	0.28	0.354	0.236	0.276
FIA	TG(17:2_38:6)	Triacylglycerols	0.304	0.232	0.329	0.135	0.172	0.238	0.173	0.861		0.225	0.249	0.135	0.262	0.237	0.206	0.215	0.168	0.212	0.198	0.237	0.224	0.183	0.194	0.208	0.245	0.29	0.202	0.272	0.314	0.306	0.263		0.239	0.294	0.216	0.409	0.256	0.259	0.175	0.281	0.381	0.35	0.265	0.273	0.162	0.192	0.241
FIA	TG(17:2_38:7)	Triacylglycerols		0.111	0.099	0.082	0.106		0.109	0.216	0.058	0.132	0.132	0.099	0.133	0.13	0.098	0.093	0.072	0.135		0.123		0.091	0.079	0.119	0.151	0.142	0.173	0.133	0.148	0.179	0.131					0.146		0.164	0.176	0.144	0.143	0.223	0.13		0.236		0.161
FIA	TG(18:0_30:0)	Triacylglycerols		0.584		0.504	0.615	0.567			0.453	0.763			0.658	0.816		0.668	0.526		0.635	1.08	0.46	0.624		0.68		0.597											0.949							1.43		1.04
FIA	TG(18:0_30:1)	Triacylglycerols		0.436		0.289	0.396	0.407	0.229	0.445	0.233	0.427	0.571	0.463	0.579	0.697		0.486	0.445	0.493	0.39	0.491	0.289	0.379	0.385	0.33		0.468	0.385		0.887		0.409		0.619		0.516	0.661	0.542	0.467	0.427	0.992		0.717		0.494		0.574	0.389
FIA	TG(18:0_32:0)	Triacylglycerols	1.76	2.3	2.23	2.03	2.33	3.55	3.07	2.99	1.82	2.88	3.22		2.81			2.1	2.45		2.7	2.55	2.41	2.26		2.75		2.73													2.45	2.67			2.22	2.76	1.77	3.48
FIA	TG(18:0_32:1)	Triacylglycerols	2.72	3.17	2.46	1.81	2.2	2.27	3.27	6.69	1.81	2.92	3.34	2.29	3.12		3.06		2.43	2.3	2.77	2.08	2.42	2.63	2.35	2.8		2.35	2.56		2.78	3	2.09	2.97	3.59	3.07	2.91	4.18	3.05	2.83	3.3	4.52	3.56		3.22	2.68	3.92	3.33	2.99
FIA	TG(18:0_32:2)	Triacylglycerols		0.746	0.32	0.481	0.774		0.635	1.04	0.437	0.73	0.726	0.907	0.837	0.632	0.675	0.519	0.931	0.794	0.817	1.13	0.601	0.685	0.73	0.704		0.641	0.827			0.638	1.34		0.752		0.761	0.892	0.85	0.956	0.713	1.07	2.1		0.81	0.858	0.49	0.919	1.03
FIA	TG(18:0_34:2)	Triacylglycerols	6.68	6.72	7.41	4.48	5.91	7.21	6.04	19.4	4.02	7	7.1	6.64	7.53	7.04	5.94	6.21	5.58	6.44	5.76	5.97	5.77	6.09	5.4	6.23	7.46	6.61	6.63	7.14	7.51	6.67	6.1	7.65	7.62	7.61	6.71	7.66	6.94	7.62	7.62	7.62	7.41	7.14	7.16	6.48	4.64	7.05	6.34
FIA	TG(18:0_34:3)	Triacylglycerols	0.993	1.23	0.431	0.89	1.03	0.588	1.1	1.14	0.617	1.24	1.37	1.1	1.55	1.45	1.23	1.27	1.1		1.2	0.967	1.01	1.21		1.36		1.39	1.24		1.57	1.38	1.29	1.51	1.4	1.36	1.15	1.58	1.17	1.32	1.41	1.42	1.48	1.41	1.02	1.48		1.43	1.65
FIA	TG(18:0_36:1)	Triacylglycerols	1.74	1.67	1.41	1.32	1.89	2.04	1.92	4.35	1.24	2.1	2.3	1.53	2.38	2.04	2.07	2.04	1.52	1.63	1.66	1.84	1.75	1.62	1.51	2.34		2.09	1.69	1.92	2.33	1.94	1.3	2.83	2.65	2.23	1.78	2.82	1.96	2.06	2.67	3.31	2.55	2.06	2.23	2.06	1.36	2.12	2.02
FIA	TG(18:0_36:2)	Triacylglycerols	8.23	8.05	10.8	5.52	6.75	10.3	6.92	29.4	5.03	8.21	8.43	7.59	8.14	7.89	7.45	7.03	6.97	6.95	7.03	8.14	7.28	7.26	7.83	8.47	8.32	8.6	7.72	8.25	7.84	7.2	8.55	8.96	9.66	9.74	8.16	9.91	8.21	8.86	8.14	9.78	9.11	8.65	7.61	7.73	5.71	8.45	7.41
FIA	TG(18:0_36:3)	Triacylglycerols	10.5	8.86	11.1	5.39	7.85	9.68	7.47	26.2	5.77	8.27	9.38	8.4	8.41	8.11	7.69	6.83	7.9	7.37	7.49	7.54	7.36	7.76	8.06	8.36	7.72	8.5	7.71	9.26	10.1	8.58	6.52	8.96	8.65	8.89	7.93	9.75	9.29	9.82	8.26	10.8	9.21	8.73	9.45	8.1	5.87	8.52	8.13
FIA	TG(18:0_36:4)	Triacylglycerols	4.39	4.02	4.1	2.53	2.9	3.4	3.14	10.1	2.39	3.82	4.14	2.91	3.28	3.58	3.38	3.39	3.28	3.17	3.18	3.79	3.03	3.47	3.59	3.16	3.44	3.43	3.54	3.29	3.51	3.83	3.13	3.94	4.14	3.64	3.19	4.06	3.91	3.85	3.38	3.95	4.79	3.39	3.43	4.04	2.89	3.87	3.4
FIA	TG(18:0_36:5)	Triacylglycerols	0.714	0.534	0.265	0.622	0.689	0.716	0.412	0.503	0.442	0.582	0.825	0.531	0.636	0.557	0.652		0.448	0.587	0.62	0.765	0.465	0.668	0.651	0.66	1.25	0.968	0.674	0.527	0.659	0.663	0.673	0.652	0.606	0.547	0.509	0.773	0.575	0.541	0.481	0.646	0.335	0.79	0.807	0.844	0.543	0.614	0.608
FIA	TG(18:0_38:6)	Triacylglycerols	0.659	0.677	0.315	0.457	0.524	0.502	0.561	0.365	0.361	0.558	0.726	0.453	0.907	0.361	0.654	0.413	0.654	0.71	0.748	0.7	0.439	0.597	1.13	0.632	0.359	0.775		1.42	0.343	0.629	0.707	0.637	0.558	0.671	0.577	0.752	1.79	0.645	0.35	0.895	0.373	0.705	0.643	1.17	0.764	0.63
FIA	TG(18:0_38:7)	Triacylglycerols			0.099	0.193		0.2	0.126	0.124		0.173		0.143		0.154	0.172	0.259	0.136	0.095	0.219		0.115			0.284	0.104	0.129	0.115	0.297	0.16	0.255	0.076			0.183	0.142	0.215	0.315	0.099	0.193	0.256	0.129	0.14	0.134	0.159		0.131	0.196
FIA	TG(18:1_26:0)	Triacylglycerols		0.812	0.356	0.5	0.501		0.508	0.457	0.27	0.56	0.757	0.597	0.538	0.663		0.387	0.822	0.454	0.757	0.572	0.719	0.574		0.742			0.631					1.04	1.17		0.756	0.749	0.836		0.732	0.486			0.66	0.869	0.523	0.806	0.725
FIA	TG(18:1_28:1)	Triacylglycerols		1.02		0.653	1.08	0.777		0.648	0.314	0.793		1.27		0.772	0.953		0.828	0.829	1.04		0.773	0.972	0.576	0.442		0.825	0.981			0.729			1.3		0.839	1.2	1.32	0.855	0.982	1.23				0.573	0.613	1.04	1.11
FIA	TG(18:1_30:0)	Triacylglycerols	8.54	10.3	11.1	6.09	8.51	10.5	9.79	34.4	6.59	10.2	12	10.4	11.5	9.86		8.4	9.94	8.19	9.31	9.06	9.02	8.69	8.31	9.86		10.5	8.9			10.9	8.43	11.1	11.3		9.67	9.57	11.3	10.6	10.2	13.1	12.2		10.5	9.74	7.53	10.4	8.88
FIA	TG(18:1_30:1)	Triacylglycerols	4.22	5.95	5.86	3.6	5.05	4.55	4.81	21.9	3.98	6.15	6.16	6.08	7.2	5.25		5.01	5.47	4.96	5.49	5.72	5.37	5.02	4.99	5.05		6.1	5.41			5.31	5	6.43	6.64		5.96	5.75	5.68	6.79	6.11	6.63		5.99	6.02	5.65	4.79	6.25	5.22
FIA	TG(18:1_30:2)	Triacylglycerols		1.3	0.6	0.929	1.02	1.39		1.07	0.488	1.09	1.16	1.21	1.8	1.24	1.23	0.923	1.2	0.911	1.22	1.6	1.06	1.15	1.43	1.31		1.66			1.16	1.24	1.02	1.44	1.41		1.25	1.32	1.06	1.61	1.37	1.44	1.31		1.1	1.58	0.635	1.01	1.57
FIA	TG(18:1_31:0)	Triacylglycerols		1.53		0.782	1.27	1.06	1.14	1.16	0.872	1.41		1.47	1.51			1.18	1.27		1.29	1.57	1.15	1.37				1.44							1.7		1.52	1.8		1.45		1.31				1.25	1.14	1.48
FIA	TG(18:1_32:0)	Triacylglycerols	37.7	35.9	47.2	21.6	29.9	41.3	36.8	133	21.3	36.6	40.4	34.9	38.2	34	30.3	34.9	32.9	30.9	31.9	29.5	31.2	30.7	28.5	30.8		35	33.5	34.2	39.5	33.9	30.3	38.7	39.4	40.3	32.6	39.2	42	40.9	36.9	44.1	38.2	33.6	36.1	32.7	25.5	35.6	31.6
FIA	TG(18:1_32:1)	Triacylglycerols	36.6	42.7	44.5	23.8	34.5	42	37.8	175	25.7	42.2	45.1	41.5	42.8	39.9	34.5	37.9	40.4	37.1	38	34.5	37.7	37.8	35.2	41.1		39.6	36.3	40.5	46.2	40.3	38	43.8	46.7	44.1	37.9	46.2	42.8	46.2	43	47.4	44.7	39.8	42.1	42	31.1	42.2	36.9
FIA	TG(18:1_32:2)	Triacylglycerols	6.9	10.1	10.5	5.91	8.73	9.33	8.32	36.4	6.38	10.3	10.7	10.5	10.5	9.16	9.07	9.89	9.53	8.69	9.44	8.83	9.24	9.77	8.36	9.17		8.76	9.27	10.7	10	9.47	8.19	11.2	10.7	10.4	9.31	12.5	11	11.2	10	11.4	10.9	10.4	10.3	9.1	7.93	10.5	9.62
FIA	TG(18:1_32:3)	Triacylglycerols		1.07	0.393	0.575	0.946		0.622	0.944	0.679	0.94	0.991	1.07	1.47	1.09	0.872	1.42	0.958	1.37	1.1	0.871	0.938	0.996	0.951	1.37		1.15	0.858		0.933		0.985	1.25	1.19	1.19	1.19	1.62	1.08	1.49	1.53	1.58	1.15	1.25	1.33	1.08	0.87	1.15	1.04
FIA	TG(18:1_33:0)	Triacylglycerols		1.22	0.508	1.15	1.22	1.29	1.38	1.52	0.769	1.42	1.53	1.41	1.54	1.55		1.52	1.48		1.51	1.48	1.4	1.34	1.59	1.72		1.57	1.27			1.99	1.1	1.67	1.55		1.58	1.84	1.24	1.85	1.52	2.05		1.79		1.27	1.37	1.63	1.32
FIA	TG(18:1_33:1)	Triacylglycerols	2.29	3.25	1.86	2.6	3.05	3.46	2.68	10.7	2.46	3.82	3.77	3.96	3.58	3.3		3.61	3.16	2.81	3.34	3.08	3.14	3.23	2.39	3.46		3.74	3.3			3.23	3.09	3.85	3.78		3.28	4.42	3.94	3.04	3.71	4.14			4.44	2.49	2.48	3.46	2.78
FIA	TG(18:1_33:2)	Triacylglycerols		1.42	0.653	0.957	1.04	0.963	0.855	1.76	0.739	1.18	1.56	1.67	1.72	1.58	1.16	1.68	1.29	1.15	1.5	0.986	1.15	1.53	1.14	1.25		1.96	1.04				1.51	1.42	1.46		1.42	1.97	1.76	1.87	1.64	2.04	1.78		1.62	1.14	1.08	1.57	1.84
FIA	TG(18:1_33:3)	Triacylglycerols										0.141					0.129				0.18	0.463	0.11	0.241			0.235		0.23				0.229		0.236	0.299		0.374		0.349	0.23				0.594			0.281	0.214
FIA	TG(18:1_34:1)	Triacylglycerols	176	174	206	106	141	201	149	792	119	173	192	164	177	156	152	159	157	150	156	145	153	150	132	179	163	167	160	165	185	175	151	173	185	202	155	191	179	192	176	204	181	170	171	158	125	172	158
FIA	TG(18:1_34:2)	Triacylglycerols	104	102	123	63.8	84.8	118	85.5	436	69.3	105	114	98.7	106	97.4	90.4	93.5	92.9	91.4	94.7	82.1	93.1	90.5	83.5	85.2	97.9	97.3	90.7	101	110	102	86.3	109	113	116	95.2	113	106	108	105	116	103	106	105	97.3	78.3	102	93.5
FIA	TG(18:1_34:3)	Triacylglycerols	17.5	15.2	5.67	11.7	14.9	12.6	9.83	18.3	8.4	16.3	15.8	17.3	17.1	18.8	16.5	15.2	16.3	16.9	17.7	15.5	14.9	16	15.4	17	19.1	17.7	17.4	17.9	18.7	17.9	15.2	19.1	19.4	21.3	16.8	19.9	20.1	16.5	19.9	21.1	16.8	18	19.5	18.2	12	18.2	17.5
FIA	TG(18:1_34:4)	Triacylglycerols		1.3	0.458	1.03	1.63	1.17	0.723	0.959	0.711	1.25	1.19	1.41	1.09	1.38	1.85	0.807	1.08	1.73	1.45	1.67	1.29	1.24	1.34	1.24	1.43	1.17	2.15	1.17	3.23	1.25	1.38	1.54	1.54	1.59	1.6	2.09	1.91	1.65	1.87	1.85	1.15	1.66	1.43	1.37	1.78	1.47	1.52
FIA	TG(18:1_35:2)	Triacylglycerols	2.74	2.49	1.21	2.32	2.8	2.27	2.19	5.58	2.06	2.95	2.66	2.82	2.8	3.23	2.48	1.66	2.98	2.36	2.94	2.89	2.46	2.93	2.49	2.9		2.91	2.4	3.03		3.02	2.44	3.31	2.84	3.1	2.58	3.14	3.26	3.11	3.02	3.92	3.42	3.14	3.35	3	2.26	2.99	2.53
FIA	TG(18:1_35:3)	Triacylglycerols		0.777	0.272	0.505	0.67		0.698	0.622	0.576	0.792	0.53	0.794	0.648	1.29	0.528	1.14	0.846	0.749	0.894		0.808	0.885		1.1	0.641	1.38	0.628	0.961	1.02			0.974	0.927	1.02	0.874	0.958	0.737	0.789	0.833	0.606	0.582	0.747	0.685	0.943	0.595	0.931	0.549
FIA	TG(18:1_36:0)	Triacylglycerols	1.13	1.7	1.22	1.15	1.8	1.69	1.77	3.26	1.31	1.93	2.14	1.73	2.37	1.65	1.53	1.81	1.77	1.41	1.69	1.73	1.72	1.58		2.22		2.06	1.73	2.05	2.25	2.11	1.21	2.04	1.76	1.95	1.72	2.06	2.12	1.62	1.73	2.34	1.6	1.94	1.61	2.01	2.1	1.87	2.01
FIA	TG(18:1_36:1)	Triacylglycerols	22.5	17.4	23.7	12	15.9	22.7	15.7	69.9	11.8	18.6	18.7	17	18.9	17	16	15.4	16.6	14.4	16.2	15.7	16	16.2	16.3	17.2	16.4	16.8	16.3	18.3	20.5	18	16.7	20.1	18.8	21.1	18	19.8	17.7	19.3	17.7	22.6	18.4	18.1	18.5	16.6	14	18	17.3
FIA	TG(18:1_36:2)	Triacylglycerols	54.5	51.8	63.4	36	44.9	62.8	39.3	216	37.9	54.6	57.7	49.1	55	52.3	50.8	50.3	48.7	48.6	49.1	48.5	47.2	47.7	46.6	53.2	57.4	50.5	49.4	53.2	57.5	53.9	50.3	58.4	52.1	65.2	49.8	57.3	59.5	59.2	54	60.6	56.9	52.2	55.3	49.7	39.9	52.8	48.9
FIA	TG(18:1_36:3)	Triacylglycerols	50.8	49.3	58	36.3	41.9	59.2	36.8	183	39.4	53.4	53.7	49.4	55.1	48.5	48.1	47.5	47.7	46.3	47.4	43	45.7	47.1	42.3	49.5	56.1	53	47.6	53.4	58.5	52.3	45.7	55.7	57	56.8	48.8	57.9	54	55.6	52.2	59.4	53.3	52.4	51.1	48.5	39.1	51.3	46.6
FIA	TG(18:1_36:4)	Triacylglycerols	16.1	16.6	18	11.5	13.6	17.7	11.5	47.4	12.2	17.1	17.3	15.6	16.6	16.2	15.6	16.3	14.8	14.7	16.3	12.8	15.1	14.9	13.4	17.2	16.3	16.4	16	17.4	19.5	16.7	14.3	17.9	19.4	19.3	16.4	17.6	16.9	19.1	18.2	21.6	20.5	17.9	18.1	15.8	13.6	16.6	17
FIA	TG(18:1_36:5)	Triacylglycerols	2.85	3.06	2.18	2.2	2.75	3.22	2.1	4.08	1.85	2.87	3.37	2.65	3.31	3.2	2.86	3.11	2.98	2.81	2.95	2.92	3.02	3.02	3.19	2.78	3.62	3.2	2.86	2.93	4.1	3.15	2.7	3.04	3.1	3.43	3.26	3.78	3.22	2.74	3.38	3.69	3.38	2.93	3.08	3.94	2.38	3.26	2.88
FIA	TG(18:1_36:6)	Triacylglycerols		0.328			0.272					0.289		0.212	0.517						0.437		0.394	0.467			0.449		0.324				0.382	0.408			0.358	0.501	0.403	0.419	0.271			0.578				0.636
FIA	TG(18:1_38:5)	Triacylglycerols	2.01	2.12	1.85	1.93	1.96	2.01	1.57	2.48	1.39	2.59	2.34	2.12	2.45	2.04	2.02	2.12	1.97	2.5	2.29	2.23	2.14	2.49	1.91	3.04	2.11	2.2	1.93	2.28	1.59	2.37	2.06	2.89	2.69	2.63	2.62	2.87	2.81	2.11	2.61	3.19	2.49	2.85	2.25		1.77	2.45	2.6
FIA	TG(18:1_38:6)	Triacylglycerols	0.871	1.11	1.07	0.783	0.971	0.924	0.777	1.21	0.689	1.31	1.04	1.24	0.699	1.24	1.14	0.888	0.929	0.92	1.24	1.09	0.892	1.05	1.36	1.24	1.27	0.757	1.15	1.51	1.23	1.22	1.72	1.52	1.45	1.37	1.15	1.48	1.02	1.66	1.23	1.19	0.978	1.44	1.4	0.966	1.18	1.28	1.14
FIA	TG(18:1_38:7)	Triacylglycerols	0.396	0.328		0.337	0.459	0.087	0.376	0.279		0.234	0.518	0.392	0.363	0.284	0.264	0.314	0.335	0.376	0.489	0.451	0.406	0.405		0.459		0.426	0.285	0.41	0.516	0.673	0.327	0.339	0.46	0.585	0.358	0.437	0.524	0.322	0.35	0.783	0.45	0.438	0.41	0.261	0.953	0.403	0.575
FIA	TG(18:2_28:0)	Triacylglycerols		0.888	0.517	0.733	0.84	0.923		0.728	0.557	0.911	1.15	1.02	1.02	1.14		0.504	1.1	0.77	0.895	1.02	0.963	0.948	0.848	1.02		0.904	0.968			0.708	0.471		0.979		1.07	1.41	0.945	1.07	0.906	1.49			0.997	0.882	0.656	1.12	1.01
FIA	TG(18:2_30:0)	Triacylglycerols	6.69	5.16	5.32	2.99	5.01	4.45	5.63	16.3	3.58	4.99	6.18	4.96	5.17	4.5	4.37	4.69	4.57	4.61	4.7	4.95	4.74	4.46	4.18	4.95		4.79	4.83			3.91	4.2	5.32	5.58	5.39	4.65	6.28	4.56	5.51	5.43	5.81	4.98	5.44	5.42	4.8	3.21	5	5.2
FIA	TG(18:2_30:1)	Triacylglycerols	2.14	2.48	1.35	1.82	2.44	2.26	2.08	5.26	1.44	2.78	3.74	2.68	2.75	2.6		2.22	2.39	2.4	2.57	2.06	2.31	2.53	2.3	2.26		2.91	3.16		2.6	2.13	2.09	2.81	3.23		2.59	3.1	2.62	3.2	3.23	3.34	3.44		3.56	2.92	1.69	2.85	2.62
FIA	TG(18:2_31:0)	Triacylglycerols		1.25		0.968	1.25	1.34		1.26	0.776	1.3	1.1	0.995					0.948		1.13		0.956	1.15											0.952		0.973	1.25		1.27	1.38	1.72				0.944		1.28	1
FIA	TG(18:2_32:0)	Triacylglycerols	17.8	19.1	23.2	11.7	16.6	23.8	18.5	74.6	12.1	19.1	20.1	19.4	19.4	17.9	17	18.6	17.8	17.8	17.9	16	17.8	16.8	17.5	18.5	18.2	18.2	18.6	18.6	22	16.8	16.4	20.7	20.2	21	17.6	21.1	19.7	20	19.2	23.2	20.7	19.1	19.1	17.5	14.5	20	17.9
FIA	TG(18:2_32:1)	Triacylglycerols	14.8	19.4	22.1	10.8	16.1	20.8	15.5	74.4	12.5	20.2	20.9	19.7	19.8	18.2	17.5	16.9	18.6	17.2	17.8	17.5	17.7	16.3	17.5	20.1	20.4	19	16.4	18.3	21.5	18.5	17.6	21.8	22.3	22.5	17.4	22.2	19.7	20.3	19.8	20.5	20.6	19.2	19.6	17.5	14.9	20.6	18.5
FIA	TG(18:2_32:2)	Triacylglycerols	3.66	5.85	5.41	2.99	4.52	4.24	3.53	12.4	3.15	4.88	6.14	5.38	4.97	5.89	5.09	4.57	4.84	4.35	4.75	3.65	4.56	4.31	4.34	4.09	5.3	4.8	4.04	4.76	4.39	5.34	4.21	5.54	5.45	6.07	4.84	5.78	5.77	5.51	6.11	6.19	5.45	5.54	5.04	4.93	3.96	5.17	5.1
FIA	TG(18:2_33:0)	Triacylglycerols		0.738		0.464	0.861		0.863	0.867	0.629	0.777	0.823	0.784	1.07	0.933	0.721		0.753	1.05	0.806	0.512	0.653	0.756	0.73	1.04		0.819					0.854	0.957	0.874		0.899	0.943	0.815	1.13	0.845	1.19	1.09	1.03	0.702	0.956	1.11	1.11
FIA	TG(18:2_33:1)	Triacylglycerols		2.27	0.845	1.13	1.75	1.71	1.7	2.77	1.09	1.89	1.85	2.35	1.86	2.25	2.03	1.54	1.72	2.26	1.85	1.9	1.77	1.71	1.58	2.09		1.75	1.44		2.33	1.34	1.36	2	1.99		1.97	2.44	2.82	1.92	2.06	2.43	1.52	2.5	2.37	2.29	1.66	2.09	1.92
FIA	TG(18:2_33:2)	Triacylglycerols		0.666		0.585	0.756		0.672	0.552	0.521	0.86	0.789	0.896	0.795	1.07	0.787	0.942	0.916		0.668	1.05	0.806	0.63	0.593	0.953		1.2	0.613		0.636	0.696		1.07	0.946	1.06	0.82	0.927	1.24	0.706	0.699	1.7	0.923		0.889	1.03	0.58	0.806	1.09
FIA	TG(18:2_34:0)	Triacylglycerols	12.2	10.4	14.6	6.8	8.85	12.4	10.7	35.4	7.72	11	12.4	10.9	12.9	9.44	9.86	10.2	9.73	9.79	10.4	9.64	10.2	9.58	8.6	11.6	10.6	10.4	9.22	10.6	13.4	12	9.27	11.7	11.9	12.1	10.5	11.5	11	13.8	12.3	14.2	11.3	11.8	11	10.9	8.25	11.3	9.76
FIA	TG(18:2_34:1)	Triacylglycerols	89.1	89.4	114	55.8	75.2	109	75.9	398	59.2	94.7	100	88.1	96.8	84.1	83.8	80.9	85	81.8	84.8	75.5	82.6	80.2	65.7	91.8	85.1	87.9	83.6	90.3	91.1	85.9	84	100	97.6	98.9	83.7	100	96.6	95.2	93.7	105	98.3	92.8	92.7	88.5	69.7	90.4	87.8
FIA	TG(18:2_34:2)	Triacylglycerols	53.5	57.7	61.5	36.2	49.1	65.9	48.6	222	39.6	57.7	62.9	57	60.9	53.7	49.9	53.2	55.1	52.6	54.6	50.7	52.2	51.2	48.8	56.6	55.1	54.7	52	57.2	61.6	52.4	52.6	61.6	61.8	65	52.3	62.8	59.7	62.9	58.2	70.1	61.3	60.1	59.2	55.1	45.3	59	53.9
FIA	TG(18:2_34:3)	Triacylglycerols	7.55	8.26	9.31	5.97	7.93	8.74	6.05	26.2	5.91	8.83	9.05	8.39	9.4	8.08	8.52	8.19	7.77	7.61	8.52	7.22	7.49	8.01	7.16	8.56	8.92	8.34	8.81	8.45	8.77	8.99	8.27	9.45	9.82	9.69	8.25	9.11	8.66	9.9	9.7	9.75	8.76	9.83	9.87	7.87	6.12	8.85	7.57
FIA	TG(18:2_34:4)	Triacylglycerols		0.648		0.525	0.623				0.347	0.708		0.701	0.826	0.733	1.07	0.56	0.589	0.529	0.82	1.08	0.678	0.686		0.761	0.604	0.779	1.27	0.603	1		0.54	0.808	0.744	0.998	0.712	0.927	0.516	0.927	0.939	1.37	1.04	0.83	0.691	1.02	1.19	0.834	0.826
FIA	TG(18:2_35:1)	Triacylglycerols		1.78	1.29	1.01	1.5		0.981	3.26	1.05	1.62	1.43	1.62	1.77	1.43	1.46	2.07	1.46	1.16	1.56	1.32	1.47	1.53	1.34	1.61	2.05	1.31	1.51	1.49	1.49	1.28	1.27	1.68	1.89	1.9	1.58	1.64	1.79	1.96	1.45	1.86	1.79	2.07	1.55	1.53	1.19	1.54	1.77
FIA	TG(18:2_35:2)	Triacylglycerols		1.48	0.954	1.09	1.41	1.59	1.03	3.79	0.953	1.68	1.64	1.49	2.29	1.48	1.32	0.999	1.52	1.51	1.6	1.34	1.31	1.63	1.04	1.64		1.43	1.21	1.35	1.81		1.5	2	1.74	1.66	1.24	1.7	1.83	1.89	1.95	2.23	2.29	1.83	2.01	1.38	1.6	1.64	1.95
FIA	TG(18:2_35:3)	Triacylglycerols		0.422		0.468	0.479	0.423	0.358	0.431	0.278	0.466	0.511	0.492	0.392	0.683	0.343	0.456	0.491	0.656	0.564	0.291	0.406	0.41	0.383	0.426	0.344	0.405	0.498		1.01	0.674	0.341	0.497	0.444	0.616	0.461	0.996		0.416	0.816	0.579	0.432	0.54		0.417	0.205	0.581	0.738
FIA	TG(18:2_36:0)	Triacylglycerols		1.22	0.718	0.963	0.908	1.1	0.83	1.89	0.799	1.25	1.53	1.14	1.19	1.01	0.974	0.976	0.979	0.855	1.16	0.815	0.938	1.12	1.01	1.39	1.51	1.04	1.1	1.54	1.41	1.31	0.804	1.3	1.22	1.1	1.05	1.14	1.3	1.04	1.18	1.47		1.25	1.85	1.37	0.938	1.11	1.15
FIA	TG(18:2_36:1)	Triacylglycerols	11.4	9.24	12.4	6.85	8.74	12.1	8.53	28.1	6.83	10.5	11.3	9.51	11	9.53	9.45	10.1	9.15	9.2	9.16	10	8.92	8.38	8.67	9.16	10.3	9.61	9.18	10.3	10.9	10.8	9.86	10.7	11.4	11.7	9.67	11.8	9.53	10.1	10.9	13.5	11.1	9.9	11	9.33	7.93	9.81	9.63
FIA	TG(18:2_36:2)	Triacylglycerols	25.6	28.2	27	19.6	23.6	31.2	22.4	89.3	19.4	28.7	29.6	26.3	30.1	26.6	24.9	25.6	26	25.2	26.6	22.4	25.8	25.2	23	27.7	28.4	26.9	26.1	27.4	28.8	26.1	23.4	30.3	31.4	30.5	26.8	30.6	28.5	29.3	29.4	31.6	31.2	27.3	29.3	27.6	22.5	28.4	26.9
FIA	TG(18:2_36:3)	Triacylglycerols	23.3	23.4	23.9	16.1	19.9	26.6	18.3	68.2	16.9	23	25.6	21.8	24.6	22.4	21.1	22.7	20.1	22.8	21.6	18.8	21.7	21	19.3	19.3	21.2	23.1	22.3	22.8	22.9	22.4	21.3	26	25.9	27	22.6	25.7	22.6	24.9	24.7	29.3	25.3	24.4	24.5	22.9	16.5	23.1	22.8
FIA	TG(18:2_36:4)	Triacylglycerols	8.35	8.03	9.05	5.55	6.97	8.73	6.9	20.1	5.63	8.37	8.59	7.88	8.58	7.5	7.66	7.95	7.92	7.53	7.71	7.85	7.45	7.77	6.81	8.41	8.32	8.61	6.6	8.77	8.51	8.07	7.09	9.4	9.14	9.48	8.1	9.29	8.12	8.27	8.78	11	8.67	9.25	8.95	9.11	7.26	8.79	7.49
FIA	TG(18:2_36:5)	Triacylglycerols	1.01	1.69	1.29	1	1.55	1.23	1.16	1.65	1.29	1.81	1.54	1.62	1.93	1.83	1.65	1.57	1.39	1.36	1.53	1.52	1.43	1.6	1.65	1.59	1.62	1.6	1.28	1.63	1.37	1.42	1.41	1.96	1.53	2.14	1.67	2.11	1.28	2.04	2.03	2.4	1.97	2.06	1.81	2.09	1.35	1.92	1.48
FIA	TG(18:2_38:4)	Triacylglycerols	0.768	0.948	0.855	0.799	1.02	0.989	0.851	1.12	0.792	1.34	1.14	1.05	1.29	0.993	1.25	1.05	1.06	1.11	1.33	1.4	1.03	1.15	1.39	0.881	1.39	1.44	0.581		1.19	1.21	1.6	1.42	1.57	1.68	1.29	1.44	1.28	1.13	1.78	1.94	0.999	1.65	2.2	1.12		1.37	1.15
FIA	TG(18:2_38:5)	Triacylglycerols	0.765	1	0.769	0.899	0.911	0.964	0.842	1.49	1.01	1.24	1.05	1.23	1.27	1.1	1.35	0.796	1.17	0.888	1.16	0.921	0.951	1.15	1.41	1.4	1.29	1.61	0.902	0.766	1.64	1.39	2.19	1.78	1.57	1.68	1.15	1.38	1.47	1.44	1.53	1.65	1.08	1.36	1.25	1.29	1.03	1.59	2.02
FIA	TG(18:2_38:6)	Triacylglycerols	0.284	0.493	0.445	0.409	0.451	0.418	0.356	0.542	0.321	0.677	0.541	0.48	0.702	0.552	0.61	1.3	0.376		0.537	0.462	0.455	0.415	0.408	0.921	0.454	0.723	0.535	0.543	0.475		0.575	0.966	0.83	0.876	1.08	1.19	0.622	0.606	0.587	0.585	0.436	2.13	0.715	0.763	0.622	0.743	1.3
FIA	TG(18:3_30:0)	Triacylglycerols		0.491		0.376	0.533		0.357		0.296	0.445	0.64	0.564	0.822	1.35	0.455		0.42	0.465	0.52	0.598	0.467	0.589	0.306	0.527			0.505			0.437		0.593	0.621	0.797	0.607	0.539		0.444	0.465	0.905	0.434	0.595		0.449	0.508	0.559	0.784
FIA	TG(18:3_32:0)	Triacylglycerols																														2.14	1.74	2.74	2.83	2.51	2.04	2.81	1.89	2.53	2.08	2.09	2.36	2.07	2.05	2.25	1.86	2.3	2.32
FIA	TG(18:3_32:1)	Triacylglycerols		1.89	0.993	1.21	1.53	1.59	1.69	1.72	1.05	2.09	1.43	2.16	1.88	1.9	1.89	2.19	1.9	1.72	2.03	1.66	1.8	1.92	1.45	1.97	3	2.5	1.58	1.84	1.71	1.79	1.71	2.3	2.28	2.26	1.69	2.27	2.09	2.19	1.92	2.65	1.93	1.76	2.24	1.78	3.01	2.25	2.33
FIA	TG(18:3_33:2)	Triacylglycerols										0.069								0.104			0.095	0.177				0.103			0.186			0.111				0.128			0.142		0.203
FIA	TG(18:3_34:0)	Triacylglycerols		1.18	0.526	0.624	0.969	0.851	0.834	1.01	0.668	1.02	0.96	0.958	1.16	0.707	1.05	0.68	0.773	1.27	1.06	0.655	1.07	0.806	0.938	0.751	0.979	1.03	0.783	0.922	1.17	1.3	1.15	0.998	1.37	1.05	1.09	1.21	1.15	0.987	1.1	1.48	1.06	1.22	0.996	0.91	0.668	1.04	1.01
FIA	TG(18:3_34:1)	Triacylglycerols	10	9.43	7.34	5.86	8.39	9.11	6.98	33.7	6.01	9.34	9.91	9.36	10	8.52	8.73	8.93	8.18	8.16	7.87	8.03	8.3	8.17	7.56	8.99	8.94	9.53	8.54	9.41	8.95	8.48	8.65	9.41	10.8	9.92	8.51	10.6	9.88	9.7	10	10.2	8.66	8.7	8.88	7.94	5.64	9.58	8.72
FIA	TG(18:3_34:2)	Triacylglycerols	5.1	5.26	5.19	3.31	4.64	3.95	4.09	18.3	3.69	5.48	6.48	4.97	5.96	5.13	5.11	4.88	4.49	5.27	4.75	4.57	4.61	5.11	4.5	4.38	5.67	5.48	4.94	4.76	6.27	5.74	5.05	5.68	5.88	5.72	5.13	5.81	6.66	5.24	5.31	5.85	5.26	5.81	5.61	5.24	3.82	5.43	5.19
FIA	TG(18:3_34:3)	Triacylglycerols		0.821		0.658	0.734		0.334	0.448	0.497	0.883	0.782	0.947	0.674	0.769	0.663	0.788	0.73	0.63	0.816	0.753	0.762	0.829	0.597	0.913	1.43	1.06	1.36	0.826	1.64		0.463	1.06	0.866	0.831	0.837	1.36	0.853	0.943	0.784	1.09	1.19	1.16	0.834	0.864	0.821	0.962	0.929
FIA	TG(18:3_35:2)	Triacylglycerols										0.15		0.167		0.126					0.232		0.123	0.2	0.105			0.199			0.276				0.301	0.218	0.327			0.341				0.195		0.661		0.339
FIA	TG(18:3_36:1)	Triacylglycerols		0.694		0.568	1.27		0.793	0.829	0.663	1.02	0.965	0.992	0.732	1.01	0.925	0.859	1.04	0.628	0.906	1.08	0.773	0.944	0.798	0.875	1.14	0.923	0.649	1.1	1.61	1.1	0.705	0.873	1.2	0.851	0.913	1.16	1.03	1.05	1.02	1.38	1.31	1.25	1.05	0.759	0.898	1.15	0.968
FIA	TG(18:3_36:2)	Triacylglycerols	3.22	3.43	2.72	1.96	2.66	2.42	1.85	8.6	2.31	3.51	3.56	3.65	3.49	3.5	3.2	3.13	2.91	3.38	3.17	3.28	3.3	3.1	3	3.19	2.91	3.46	2.72	3.64	3.9	3.09	3.09	3.89	3.99	3.85	2.99	3.68	3.81	4.33	3.4	4.14	3.79	3.63	3.44	3.76	2.72	3.43	2.74
FIA	TG(18:3_36:3)	Triacylglycerols	2.98	2.84	1.59	2.05	2.55	1.96	2.14	6.41	2	3.09	2.65	2.99	3.99	2.58	2.73	2.59	2.51	2.9	2.95	3.28	2.64	3.15	2.63	3.15	3.42	2.86	2.92	3.05	2.62	3.32	2.7	3.48	3.8	3.17	3.37	3.92	3.41	3.73	3.47	4.09	3.17	3	3.39	3.78	2.45	3.29	2.95
FIA	TG(18:3_36:4)	Triacylglycerols	0.944	0.864	0.491	0.779	0.837		0.776	1.15	0.583	1.05	0.874	1.15	1.28	0.847	0.952	0.811	0.92	0.992	0.957	1.11	0.882	0.903	1.04	0.689	0.578	1.27	0.957		1.44	1.39	0.831	1.56	1.23	1.46	1.13	1.58	1.2	1.47	1.66	1.57	1.61	1.14	1.49	1.23	0.885	1.29	1.7
FIA	TG(18:3_38:5)	Triacylglycerols	0.188	0.114								0.138		0.078		0.125	0.116	0.1			0.105		0.114			0.184	0.22		0.054	0.146		0.291	0.236	0.414	0.305	0.682	0.382	0.502		0.143	0.224			0.441	0.151	0.397		0.26	0.391
FIA	TG(18:3_38:6)	Triacylglycerols	0.19				0.071								0.08	0.177					0.068				0.07								0.134	0.371	0.3			0.251	0.487	0.09	0.183		0.286	0.384		0.575		0.185	0.212
FIA	TG(20:0_32:3)	Triacylglycerols										0.229	0.192	0.198		0.229	0.273	0.266	0.203		0.246	0.202	0.233	0.27		0.212		0.312		0.344	0.256	0.177	0.171	0.39	0.308	0.356	0.255	0.405	0.774	0.145	0.238	0.252	0.247	0.201	0.316	0.358		0.334	0.295
FIA	TG(20:0_32:4)	Triacylglycerols										0.28		0.29	0.362	0.244	0.284	0.283	0.28	0.192	0.306	0.235	0.292	0.285	0.175	0.338	0.402	0.326	0.352	0.177	0.379		0.132	0.252	0.325	0.38	0.208	0.303	0.4	0.392	0.501	0.464	0.194	0.304	0.721		0.197	0.317	0.338
FIA	TG(20:0_34:1)	Triacylglycerols						0.939			0.311	0.489							0.285		0.346		0.395	0.584																					0.382	0.968		0.35
FIA	TG(20:1_24:3)	Triacylglycerols				0.006							0.008								0.006
FIA	TG(20:1_26:1)	Triacylglycerols		0.115	0.083	0.122	0.142	0.094	0.096	0.128		0.083	0.1											0.153								0.114				0.158					0.09	0.161
FIA	TG(20:1_30:1)	Triacylglycerols		0.054												0.095													0.177		0.074			0.121	0.089						0.157
FIA	TG(20:1_32:0)	Triacylglycerols		0.011		0.011			0.015	0.022		0.014		0.013	0.02	0.015	0.015		0.018	0.016		0.021	0.014	0.013	0.017	0.023			0.014					0.013	0.013		0.014	0.017	0.029	0.022	0.013	0.024		0.018	0.022		0.014	0.014
FIA	TG(20:1_32:1)	Triacylglycerols		0.466	0.157	0.377	0.266				0.263	0.412	0.358	0.407			0.805	0.492	0.283	0.381	0.446	0.563	0.384	0.358		0.667		0.503	0.795						0.565	0.366	0.348	0.615	0.619	0.463	0.349	0.864	0.467	0.428	0.537		0.344	0.466	0.446
FIA	TG(20:1_32:2)	Triacylglycerols										0.116	0.233	0.132	0.194					0.108	0.124		0.097		0.116										0.189	0.233	0.219	0.153		0.171	0.072			0.456				0.144	0.261
FIA	TG(20:1_32:3)	Triacylglycerols						0.04				0.03			0.106									0.141		0.143		0.078		0.337	0.255		0.093		0.172			0.129			0.347
FIA	TG(20:1_34:0)	Triacylglycerols	0.219								0.2	0.292			0.553	0.433	0.307	0.307	0.182	0.398	0.254	0.226	0.252	0.41	0.376			0.347	0.368		0.382	0.346			0.325	0.335	0.305			0.247	0.37	0.424		0.181	0.252	0.294	0.268	0.191
FIA	TG(20:1_34:1)	Triacylglycerols		1.13	0.893	0.816	1.06	0.928	0.971	2	0.766	1.32	1.06	1.3	1.3	1.4	1.17	1.6	1.17	1.22	1.24	1.66	1.03	1.14	1.36	1.35	2.04	1.77	1.15	1.37	2.5	1.53	1.06	1.37	1.21	1.32	1.27	1.15	1.84	1.62	1.73	1.84	1.86	1.75	1.15	1.06	1.39	1.29	1.41
FIA	TG(20:1_34:2)	Triacylglycerols	0.546	0.793	0.408	0.562	0.731	0.695	0.74	1.13	0.627	0.928	0.77	0.696	1.33	0.841	0.838	0.726	0.91	1.1	0.756	2.34	0.707	0.884	0.823		1.35	0.967	0.657	1.28	0.976	0.508	0.872	0.912	1.12	0.833	0.916	1.2	1.22	0.741	1	1.25	1.14	1.39	0.972	0.719		1	0.828
FIA	TG(20:1_34:3)	Triacylglycerols						0.153				0.165		0.235		0.212	0.157		0.126			0.23	0.135		0.237	0.185			0.27		0.191	0.137		0.256			0.127	0.262			0.077			0.284	0.216	0.242	0.134	0.142	0.276
FIA	TG(20:2_32:0)	Triacylglycerols		0.324		0.297	0.493		0.277	0.277	0.272	0.353	0.428	0.363	0.538	0.337	0.618	0.182	0.236	0.303	0.367	0.453	0.276	0.326	0.259	0.431		0.358	0.732	0.784	0.559			0.535	0.749		0.462	0.447	0.342	0.392	0.42	0.582			0.803	0.407	0.29	0.424	0.513
FIA	TG(20:2_32:1)	Triacylglycerols		0.399		0.317	0.409			0.319	0.25	0.496	0.478	0.453		0.254	0.471	0.33	0.395	0.308	0.445	0.508	0.322	0.607		0.483		0.802	0.963		0.589	0.63		0.725	0.53	0.561	0.574	0.642	0.456	0.505	0.646	1.12		0.411	0.575	0.65		0.643	0.625
FIA	TG(20:2_34:1)	Triacylglycerols		1.11	0.889	0.885	1.04	0.953	1.01	2.47	0.744	1.48	1.45	1.29	1.32	1.7	1.2	1.41	1.27	1.28	1.22	1.31	1.21	1.03	1.03	1.04	1.23	1.04	1.16	1.52	1.89	1.51	1.55	1.63	1.54	1.85	1.43	1.55	1.24	1.33	1.33	1.76	1.4	1.61	1.12	1.22	1.09	1.43	1.35
FIA	TG(20:2_34:2)	Triacylglycerols	1.13	0.729	0.375	0.592	0.766		0.647	1.05	0.433	0.88	0.864	0.795	1.18	0.848	1.17	0.988	0.778	0.898	0.741	0.746	0.842	0.996	0.708	0.969	0.966	1.08	1.16	1.06	1.59	0.674	0.657	1.14	0.928	1.43	0.992	1.38	0.831	1.33	1.21	1.04	1.41	1.17	1.29	1.33	0.647	1	1.01
FIA	TG(20:2_34:3)	Triacylglycerols										0.169		0.239	0.158	0.381	0.195	0.176	0.272	0.343	0.332	0.157	0.122	0.232							0.277		0.204	0.336	0.134	0.224	0.249				0.201		0.16	0.635	0.41		0.342	0.282	0.358
FIA	TG(20:2_34:4)	Triacylglycerols																								0.11
FIA	TG(20:2_36:5)	Triacylglycerols												0.086	0.098	0.099	0.147			0.055		0.118							0.098	0.151	0.148	0.093				0.142						0.094
FIA	TG(20:3_32:0)	Triacylglycerols		0.617	0.184	0.537	0.575		0.473	0.353	0.265	0.739	0.508	0.606	0.616	0.705		0.859	0.71		0.727	0.495	0.561	0.583	0.265	0.797		0.459			0.445	0.697		0.583		0.664	0.65	0.781	0.828	0.726	0.564	1.42	0.821	0.64	0.972	0.641	0.417	0.745	0.29
FIA	TG(20:3_32:1)	Triacylglycerols		0.54		0.542	0.652			0.26	0.394	0.685		0.994	0.519	0.683	0.628	0.283	1	0.636	0.739	0.78	0.585	0.817	0.527	0.965		0.59	0.751		0.714	1.03	0.749	0.776	1.13	0.894	0.758	0.922	0.799	0.821	0.496	0.863		1.21	0.741	0.394	0.572	0.952	0.79
FIA	TG(20:3_32:2)	Triacylglycerols										0.146		0.203	0.253	0.169	0.233				0.258	0.579	0.086			0.11	0.187	0.185	0.192				0.267	0.485	0.511		0.178	0.395		0.381	0.384			0.265	0.573		0.227	0.305
FIA	TG(20:3_34:0)	Triacylglycerols				0.267	0.392					0.18		0.265		0.329	0.177	0.121	0.383		0.397		0.21	0.342	0.188	0.32		0.339	0.513		0.379		0.123	0.277	0.607	0.56	0.299	0.573		0.281	0.185	0.45	0.224	0.396	0.38	0.619	0.227	0.362	0.438
FIA	TG(20:3_34:1)	Triacylglycerols	2.22	2.15	1.61	1.7	2.2	1.68	1.69	5.38	1.5	2.75	2.89	2.49	2.72	2.39	2.4	3.03	2.32	2.59	2.51	1.47	2.24	2.42	1.94	2.77	2.51	2.82	2.73	2.46	2.04	2.43	1.74	2.97	2.77	2.77	2.31	3.01	3.19	2.47	3.03	2.98	2.29	3.2	2.9	2.49	2.11	2.6	2.71
FIA	TG(20:3_34:2)	Triacylglycerols	1.25	1.46	0.665	1.17	1.39	1.2	0.963	1.92	0.887	1.84	1.52	1.82	2.07	1.46	1.75	1.67	1.39	1.37	1.78	1.55	1.53	1.79	1.4	1.45	1.78	1.47	1.67	1.75	2.29	1.87	1.4	2.11	1.75	2.13	1.63	2.08	1.76	1.94	1.98	2.42	1.98	2.3	2.15	1.36	1.56	1.85	2.03
FIA	TG(20:3_34:3)	Triacylglycerols		0.288								0.175		0.252	0.8	0.281	0.356	0.21	0.372	0.169	0.373	0.409	0.161	0.398	0.165		0.44	0.418	0.322	0.28		0.138	0.093	0.665	0.319	0.371	0.296	0.427		0.418	0.349	0.792	0.362	0.373	0.177			0.386
FIA	TG(20:3_36:3)	Triacylglycerols		0.445	0.25	0.664	0.645		0.499		0.516	0.838	0.625	0.894	0.916	0.914	0.749	0.775	0.719	0.617	0.776	0.638	0.618	0.686	0.563	0.919		0.67	0.393		0.936		0.426	1.2	0.917	0.784	0.735	1.17	0.995	0.882	1.02	0.892	0.942	0.764	1.05	0.964		0.936	0.802
FIA	TG(20:3_36:4)	Triacylglycerols	0.309	0.309	0.138	0.299	0.26	0.324		0.227	0.144	0.172	0.237	0.24	0.38	0.193	0.098		0.223		0.313	0.124	0.242	0.239	0.208	0.231		0.219	0.433	0.169	0.519	0.345		0.409	0.319	0.234	0.177	0.392	0.27	0.253	0.313	0.551	0.204	0.275	0.164	0.268		0.428	0.352
FIA	TG(20:3_36:5)	Triacylglycerols			0.056			0.097	0.098				0.118																							0.112						0.149						0.107
FIA	TG(20:4_30:0)	Triacylglycerols		0.319		0.293	0.419			0.291		0.379		0.508	1.07		0.469		0.504	0.822	0.489	0.403	0.444	0.502		0.888		0.925	0.428	0.672				0.769	0.616	0.503	0.544	0.663	0.522	0.391	0.351	0.832			0.326		0.574	0.579	0.332
FIA	TG(20:4_32:0)	Triacylglycerols		1.63	0.736	0.897	1.5	0.767	1.13	1.31	0.93	1.67	1.54	1.59	1.5	1.13	1.48	1.11	1.29	1.62	1.56	1.52	1.25	1.55	1.33	1.67		1.77	1.27	1.27	1.54	1.12	1.77	1.71	1.47	1.7	1.6	1.79	1.47	1.47	1.62	1.66	1.48	1.52	1.24	1.32	1.14	1.81	1.19
FIA	TG(20:4_32:1)	Triacylglycerols		1.43	0.562	0.88	1.28		0.997	1.07	0.951	1.45	1.4	1.58	1.85	1.15	1.35	1.28	1.5	1.24	1.53	1.72	1.3	1.4	1.36	1.18	1.51	1.49	1.68	1.23	1.9	1.48	0.78	1.69	1.55	2.04	1.45	1.63	2.2	1.51	1.61	1.98	0.998	1.82	1.61	1.01	1.1	1.73	2.06
FIA	TG(20:4_32:2)	Triacylglycerols				0.289	0.188					0.305		0.3		0.297	0.193	0.28	0.495	0.377	0.664	0.776	0.291	0.51	0.24	0.417	0.398	0.368		0.45	0.325	0.499		0.717	0.408	0.419	0.398	0.682		0.512	0.693	1.19	0.392	0.873	0.471	0.768		0.553	0.174
FIA	TG(20:4_33:2)	Triacylglycerols																0.136							0.061								0.135			0.166			0.223	0.027						0.182
FIA	TG(20:4_34:0)	Triacylglycerols		0.704	0.295	0.563	0.683			0.42	0.436	0.763	0.79	0.945	1.15	1.09	0.847	1.41	0.918	0.922	0.827	0.954	0.745	0.796	1.01	0.885	0.81	0.88	0.754	0.644	0.64	0.824		0.93	1.08	1.13	0.811	0.99	0.871	0.738	0.976	0.977	0.992	1.14	0.815	1.15	0.548	1.07	0.587
FIA	TG(20:4_34:1)	Triacylglycerols	5.52	6.67	5.7	4.11	5.19	5.32	5.14	18.5	4.31	6.79	6.07	6.51	6.92	7.15	5.89	5.85	5.93	5.34	6.19	5.56	5.96	6.32	5.4	5.08	6.53	6.56	6.66	6.05	6.77	6.51	5.16	6.58	7.36	7.45	6.19	7.61	6.67	7.08	7.27	7.11	6.9	7.61	6.73	5.96	4.77	6.22	6.24
FIA	TG(20:4_34:2)	Triacylglycerols	3.44	4.51	2.5	2.8	3.92	3.86	3.65	10.3	3.18	4.39	3.77	4.81	4.8	4.37	3.98	4.21	4.21	4.32	4.3	3.03	4.18	4.27	3.66	3.52	4.83	4.35	4.38	5.05	4.13	4.27	3.9	4.29	5.18	5.16	4.19	5.27	4.89	4.48	5.28	5.03	4.61	4.84	5.15	4.92	3.37	4.79	3.97
FIA	TG(20:4_34:3)	Triacylglycerols		0.482		0.304	0.74				0.369	0.504		0.754	0.671	0.6	0.466	0.609	0.599	0.482	0.71	0.556	0.555	0.574	0.616	0.553		0.68	0.506	0.471	0.616		0.796	0.95	0.852	0.756	0.79	0.805	0.96	0.561	0.664	0.817	0.46	0.601	0.604	0.394	0.586	0.907	0.815
FIA	TG(20:4_35:3)	Triacylglycerols
FIA	TG(20:4_36:2)	Triacylglycerols	2.6	3.25	1.77	2.04	3	2.61	1.97	5.44	2.1	3.65	3.08	3.37	3.25	3.3	3.46	3.83	3.18	3.33	3.21	3.08	2.91	3.03	2.5	2.59	3.05	3.91	3.38	3.81	2.67	3.04	2.75	3.59	4.02	3.76	3.19	3.83	3.2	2.94	3.84	3.82	3.73	3.66	3.93	3.73	3.35	3.61	3.46
FIA	TG(20:4_36:3)	Triacylglycerols	1.64	2.13	1.07	1.85	2.28	2.15	1.45	1.9	1.32	2.08	1.87	2.11	2.37	1.95	2.53	2.7	2.48	2.21	2.65	2.52	2.27	2.05	1.57	2.29	2.36	2.3	2.11	2.58	1.03	2.61	1.64	2.75	3.01	3.21	2.49	2.84	2.21	1.96	2.5	4.55	2.67	3.25	2.85	2.26	1.45	2.66	2.33
FIA	TG(20:4_36:4)	Triacylglycerols		0.501		0.57	0.779		0.463	0.435	0.379	0.753	0.503	0.911		1.02	1.1	0.653	0.605	0.696	1.01		0.691	0.905	0.4	0.762		0.938	0.589	0.641	0.671	1.16	1.21	1.17	1.17	0.893	1.07	0.929	0.997	0.677	0.766	1.04	1.39	0.82	0.903	0.841	1.21	1.26	1.55
FIA	TG(20:4_36:5)	Triacylglycerols	0.214	0.193		0.106	0.364				0.211	0.227		0.242	0.164	0.315		0.189	0.134	0.196	0.216	0.201	0.211		0.199			0.187				0.117			0.152	0.269		0.585			0.402			0.695	0.514		0.158	0.283
FIA	TG(20:5_34:0)	Triacylglycerols										0.059											0.072														0.127	0.096		0.107			0.032		0.253		0.117
FIA	TG(20:5_34:1)	Triacylglycerols		0.491	0.376	0.436	0.549			0.681	0.578	0.782	0.635	0.805	0.964	0.955	0.783	0.578	0.86	0.588	0.783	0.989	0.633	0.764	0.501	1.15		1.07	0.591	0.84	1.24	1.33	0.663	1.02	0.798	0.816	1.03	1.04	0.836	0.876	0.877	1.06	1.1	1.31		0.989		0.939	0.929
FIA	TG(20:5_34:2)	Triacylglycerols		0.504	0.252	0.281	0.394			0.352	0.212	0.549	0.317	0.582	0.613	0.567	0.64			0.343	0.498	0.393	0.441	0.466	0.508	0.54	0.603	0.558	0.407	0.422	0.422	0.309	0.447			0.81	0.829	0.847	0.572	0.507	0.867	0.786	0.792	0.634	0.689			0.65	0.667
FIA	TG(20:5_36:2)	Triacylglycerols									0.261	0.347		0.338	0.507		0.432	0.282	0.242		0.274		0.307	0.424	0.368				0.305		0.747		0.196			0.468	0.442	0.506	0.402	0.681	0.406	0.775	0.478		0.088	0.947	0.369	0.278	0.388
FIA	TG(20:5_36:3)	Triacylglycerols		0.218		0.277	0.296					0.398	0.223	0.366	0.538	0.24	0.332			0.1	0.349	0.218	0.18	0.308		0.238		0.316	0.283		0.611	0.451		0.338	0.407	0.517	0.343	0.817	0.331	0.843		0.208		0.489	0.587			0.441	0.496
FIA	TG(22:0_32:4)	Triacylglycerols																0.051																								0.053
FIA	TG(22:1_32:5)	Triacylglycerols					0.061								0.1	0.091	0.126	0.156								0.197	0.176		0.116	0.142	0.113		0.084				0.169
FIA	TG(22:2_32:4)	Triacylglycerols													0.219	0.186		0.202	0.124	0.148		0.175	0.06		0.215	0.202	0.301		0.199	0.145	0.178	0.198	0.151	0.173	0.132	0.166		0.163	0.206	0.084	0.13		0.204	0.107	0.155				0.196
FIA	TG(22:3_30:2)	Triacylglycerols
FIA	TG(22:4_32:0)	Triacylglycerols										0.17		0.287	0.277	0.298	0.317	0.189	0.202	0.248	0.267	0.287	0.182	0.223	0.309			0.181	0.178	0.186				0.34	0.175	0.308	0.096	0.234		0.254	0.211	0.182		0.182		0.117	0.176	0.221	0.434
FIA	TG(22:4_32:2)	Triacylglycerols																												0.105
FIA	TG(22:4_34:2)	Triacylglycerols		0.412	0.233	0.425	0.442		0.51	0.35	0.363	0.605	0.487	0.583	0.755		0.601	0.276	0.74	0.928	0.581	0.738	0.5	0.507	0.836	1.2	0.371	0.56	1.01	0.8	0.572	0.736	0.741	0.666	0.716	0.573	0.614	0.852	0.964	0.574	1.08	1.29		0.74	0.385	0.479	0.873	0.815	0.819
FIA	TG(22:5_32:0)	Triacylglycerols		0.301		0.291					0.301	0.368			0.621	0.625		0.17	0.332		0.527	0.348	0.261	0.45		0.404		0.439									0.304		0.561						0.518	0.896		0.458	0.379
FIA	TG(22:5_32:1)	Triacylglycerols		0.336		0.306	0.56					0.613	0.545						0.412		0.799		0.634	0.398		0.431							0.298				0.506				0.517	0.502	0.473	0.616			0.515	0.666	0.489
FIA	TG(22:5_34:1)	Triacylglycerols	1.47	1.85		1.45	1.85	1.44	1.45	4.25	1.51	2.35	2.67						1.69		2.14	1.64	2.11	2.11	1.16	2.5	2.69	2.38	1.31	1.78	2.26	1.51			4.51	2.11	1.77	2.32		1.93	2.3	2.18	2.04	2.84	2.66	1.64	1.26	2.19	2.36
FIA	TG(22:5_34:2)	Triacylglycerols		1.11	0.356	0.74	0.989		0.596	1.06	0.627	1.37	0.774	1.31	1.3	1.2	1.1	1.19	1.12	0.982	1.32	0.8	1.02	1.51	1.18	1.2	1.6	1.29	0.933	1.29		1.63	1.01			1.31	1.29	1.59	1.31	1.23	1.58	1.27	1.07	1.22	2.15	1.41		1.35	1.17
FIA	TG(22:5_34:3)	Triacylglycerols					0.194			0.083		0.275		0.271	0.204	0.097		0.396	0.071	0.217	0.194	0.057		0.156		0.088								0.193	0.415	0.563	0.603	0.283		0.171	0.328		0.556		0.214			0.214
FIA	TG(22:6_32:0)	Triacylglycerols		0.24		0.361	0.35			0.19	0.282	0.455	0.41	0.404	0.351		0.564	0.429	0.501		0.508	0.436	0.336	0.49	0.307		0.69	0.321	0.34	0.455	0.557	0.707	0.278	0.508	0.476	0.57	0.404	0.559	0.425	0.434	0.48	0.612	0.662	1.03	0.749	0.634		0.602	0.551
FIA	TG(22:6_32:1)	Triacylglycerols		0.26		0.451	0.34	0.548			0.416	0.569	0.1	0.426				0.313	0.427		0.868		0.325	0.629			0.602	0.463						0.545	1.04	0.285	0.529		0.526	0.392	0.426	0.741		1.26	0.469		0.27	0.819	0.475
FIA	TG(22:6_34:1)	Triacylglycerols	0.615	1.27		0.932	1.29	1.1	0.881	1.46	0.738	1.56	1.04	1.95	1.64	1.71	1.67	3.22	1.55	0.746	1.46	1.47	1.53	1.65	1.51		1.77	1.57	1.56	1.16		1.51	0.852	1.78	1.94	1.77	1.66	2.34	1.44	1.45	1.58	2.11	1.79	1.81	1.6	1.64	1.11	1.74	1.83
FIA	TG(22:6_34:2)	Triacylglycerols		0.885		0.843	0.804	0.776	0.457	0.943	0.714	1.17	0.817	1.22	0.889	0.929	1.21	0.967	0.815	0.418	1.18	0.703	0.92	1.32	0.994	1.92	0.825	1.31	1.37	1.33	1.44	0.743		1.93	1.23	1.19	1.23	1.83	1.85	0.816	1.33	1.47	1.2	1.78	1.39	1.38		1.36	1.34
FIA	TG(22:6_34:3)	Triacylglycerols										0.071				0.112	0.125				0.169			0.165		0.227	0.223		0.316					0.397		0.226	0.229	0.587						0.277				0.2	0.14
[truncated: 538 more columns]

## Sheet: Table S2
			Table S2. Classification of metabolites by coefficient of valiation (CV, %)
			UHPLC-MS/MS																												FIA-MS/MS
			NIST plasma samples														gQC plasma samples														NIST plasma samples														gQC plasma samples
			Kit-Met 1							Kit-Met 2							Kit-Met 1							Kit-Met 2							Kit-Met 1							Kit-Met 2							Kit-Met 1
	CV (%)		Metabolites	Class	Mean (μmol/L)	SD	CV(%)	Group		Metabolites	Class	Mean (μmol/L)	SD	CV(%)	Group		Metabolites	Class	Mean (μmol/L)	SD	CV(%)	Group		Metabolites	Class	Mean (μmol/L)	SD	CV(%)	Group		Metabolites	Class	Mean (μmol/L)	SD	CV(%)	Group		Metabolites	Class	Mean (μmol/L)	SD	CV(%)	Group		Metabolites	Class	Mean (μmol/L)	SD	CV(%)
A	0~5		3-IPA	Indoles Derivatives	0.172048	0.0105663	6.14152	B		Lys	Aminoacids	145.606	8.64197	5.93517	B		Glu	Aminoacids	326.453	17.8211	5.459	B		Suc	Carboxylic Acids	18.9833	0.17224	0.907323	A		PC aa C38:3	Glycerophospholipids	33.14	2.28787	6.90364	B		PC ae C42:5	Glycerophospholipids	1.28727	0.0677437	5.26257	B		PC ae C42:5	Glycerophospholipids	2.08247	0.083912	4.02945
B	5~10		Thr	Aminoacids	113.54	8.05691	7.0961	B		Pro	Aminoacids	183.152	11.1835	6.10613	B		Gly	Aminoacids	223.712	15.1379	6.7667	B		Cortisone	Hormones	0.0605714	0.00198806	3.28217	A		PC aa C38:4	Glycerophospholipids	76.6512	5.39085	7.03296	B		PC aa C28:1	Glycerophospholipids	2.46424	0.145345	5.89816	B		PC ae C36:2	Glycerophospholipids	7.02287	0.298736	4.25375
C	10~15		Ala	Aminoacids	87.9963	6.59176	7.49095	B		Cortisone	Hormones	0.06275	0.00386221	6.15492	B		Ala	Aminoacids	315.903	21.6581	6.85592	B		Kynurenine	Aminoacids Related	1.38591	0.0626142	4.51792	A		PC ae C44:6	Glycerophospholipids	0.747112	0.0526512	7.0473	B		PC aa C40:4	Glycerophospholipids	2.3003	0.136003	5.91239	B		PC aa C32:0	Glycerophospholipids	6.89681	0.297109	4.30792
D	15~20		Met	Aminoacids	244	18.3951	7.53898	B		Choline	Vitamins & Cofactors	14.5061	0.929025	6.40439	B		Tyr	Aminoacids	55.09	3.91831	7.11257	B		Lac	Carboxylic Acids	2135.81	96.7423	4.52954	A		PC aa C40:5	Glycerophospholipids	6.64775	0.475639	7.15489	B		PC ae C38:4	Glycerophospholipids	7.45061	0.45932	6.16486	B		PC aa C36:4	Glycerophospholipids	88.4487	3.81278	4.31072
E	20~25		Cortisone	Hormones	296.387	25.5311	8.61408	B		AABA	Aminoacids Related	9.02667	0.586401	6.49632	B		Pro	Aminoacids	185.381	13.279	7.16305	B		Ile	Aminoacids	73.3515	3.40996	4.6488	A		PC aa C32:0	Glycerophospholipids	8.449	0.604759	7.15776	B		PC aa C30:0	Glycerophospholipids	2.94848	0.183544	6.22501	B		PC ae C34:2	Glycerophospholipids	5.24875	0.227138	4.32746
F	25~30		p-Cresol-SO4	Cresols	173.65	15.2673	8.79201	B		Leu	Aminoacids	96.3818	6.41334	6.6541	B		Thr	Aminoacids	113.544	8.98492	7.91318	B		CDCA	Bile Acids	0.176932	0.00881376	4.98144	A		PC aa C36:3	Glycerophospholipids	83.0525	5.99356	7.21659	B		PC aa C36:3	Glycerophospholipids	86.4758	5.47517	6.33145	B		PC ae C36:4	Glycerophospholipids	8.25506	0.358224	4.33944
G	30~35		Kynurenine	Aminoacids Related	72.7713	6.41514	8.81548	B		Tyr	Aminoacids	56.5273	3.90683	6.9114	B		Ser	Aminoacids	93.7078	7.62477	8.13675	B		AABA	Aminoacids Related	8.65364	0.43504	5.02725	B		PC aa C40:6	Glycerophospholipids	11.8729	0.872099	7.34531	B		PC aa C42:5	Glycerophospholipids	0.162576	0.0103048	6.33848	B		PC aa C36:2	Glycerophospholipids	132.556	5.85857	4.41969
H	35~40		Trp	Aminoacids	54.2138	5.01276	9.24629	B		Lac	Carboxylic Acids	3491.97	243.031	6.95972	B		t4-OH-Pro	Aminoacids Related	14.2928	1.19243	8.34284	B		Choline	Vitamins & Cofactors	16.6826	0.853953	5.11883	B		PC aa C32:1	Glycerophospholipids	11.6055	0.85725	7.38659	B		PC aa C32:1	Glycerophospholipids	11.9212	0.757363	6.35307	B		PC aa C36:3	Glycerophospholipids	63.4037	2.80704	4.42725
I	40~45		Ser	Aminoacids	3.16875	0.30617	9.66218	B		Kynurenine	Aminoacids Related	1.52758	0.10642	6.96659	B		1-Met-His	Aminoacids Related	3.71109	0.347437	9.36214	B		Glu	Aminoacids	325.894	16.6931	5.12226	B		PC aa C36:4	Glycerophospholipids	116.374	8.66301	7.44413	B		PC aa C38:4	Glycerophospholipids	68.5273	4.35555	6.35593	B		PC ae C36:5	Glycerophospholipids	5.52362	0.24472	4.43042
J	45~50		Arg	Aminoacids	164.287	17.9353	10.917	C		Met	Aminoacids	21.5182	1.5055	6.99641	B		Val	Aminoacids	169.523	15.8783	9.36646	B		Pro	Aminoacids	186.932	9.71282	5.19591	B		PC aa C38:6	Glycerophospholipids	28.6125	2.13212	7.45169	B		PC ae C36:4	Glycerophospholipids	10.6097	0.674849	6.36069	B		PC ae C38:4	Glycerophospholipids	7.08509	0.314438	4.43803
K	50~55		TCA	Bile Acids	13.0571	1.42571	10.919	C		Ile	Aminoacids	62.8576	4.45007	7.07961	B		Spermine	Biogenic Amines	0.188256	0.0180297	9.57723	B		His	Aminoacids	73.4015	3.81982	5.204	B		PC aa C36:1	Glycerophospholipids	28.8525	2.15001	7.45171	B		PC aa C32:3	Glycerophospholipids	0.504879	0.0322207	6.38186	B		PC aa C34:1	Glycerophospholipids	97.4966	4.33044	4.44163
L	55~60		Leu	Aminoacids	9.19367	1.13185	12.3112	C		Gln	Aminoacids	481.758	35.4674	7.36209	B		TCA	Bile Acids	0.0487645	0.004986	10.2247	C		Gln	Aminoacids	182.523	9.67287	5.29954	B		PC aa C38:5	Glycerophospholipids	29.3925	2.19319	7.46172	B		PC aa C36:1	Glycerophospholipids	27.6424	1.76618	6.38938	B		PC ae C38:5	Glycerophospholipids	7.13856	0.317588	4.4489
M	60~65		His	Aminoacids	142.2	17.6064	12.3814	C		Cortisol	Hormones	0.218909	0.0162545	7.42525	B		Cortisone	Hormones	0.0413846	0.00446387	10.7863	C		Serotonin	Biogenic Amines	0.121065	0.00654631	5.40725	B		PC aa C28:1	Glycerophospholipids	2.0005	0.151815	7.58886	B		PC aa C34:1	Glycerophospholipids	122.121	7.80528	6.39142	B		PC ae C34:3	Glycerophospholipids	4.01263	0.178561	4.44998
N	65~70		Choline	Vitamins & Cofactors	100.037	13.577	13.5719	C		His	Aminoacids	72.6303	5.40853	7.44666	B		beta-Ala	Biogenic Amines	2.78123	0.344151	12.3741	C		Lys	Aminoacids	152.636	8.3156	5.44798	B		PC ae C34:2	Glycerophospholipids	5.81863	0.442166	7.59915	B		PC aa C34:4	Glycerophospholipids	0.997152	0.0637388	6.39209	B		PC ae C36:3	Glycerophospholipids	3.49891	0.156317	4.46758
O	70~75		Asp	Aminoacids	0.774162	0.113153	14.6162	C		CDCA	Bile Acids	0.184091	0.0137349	7.46094	B		Lys	Aminoacids	150.888	18.8829	12.5145	C		Orn	Aminoacids Related	46.7705	2.59538	5.54918	B		PC ae C36:3	Glycerophospholipids	3.99862	0.30536	7.63663	B		PC ae C32:1	Glycerophospholipids	1.68455	0.108429	6.43668	B		PC aa C36:1	Glycerophospholipids	23.0647	1.06036	4.59732
P	75~80		Lac	Carboxylic Acids	496.988	72.7064	14.6294	C		Cys	Aminoacids	73.3667	5.52164	7.52609	B		AABA	Aminoacids Related	10.0345	1.33173	13.2715	C		Tyr	Aminoacids	56.1682	3.11927	5.55344	B		PC ae C36:2	Glycerophospholipids	7.15138	0.547881	7.6612	B		PC aa C34:2	Glycerophospholipids	234.333	15.1424	6.4619	B		PC aa C38:4	Glycerophospholipids	60.7934	2.79766	4.60191
Q	80~85		GLCAS	Bile Acids	0.0748608	0.0116242	15.5277	D		p-Cresol-SO4	Cresols	49.1545	3.7017	7.53073	B		Asp	Aminoacids	17.7313	2.35576	13.2859	C		Ala	Aminoacids	333.932	18.556	5.55681	B		PC ae C34:1	Glycerophospholipids	4.69662	0.359824	7.66133	B		PC aa C38:3	Glycerophospholipids	26.7788	1.73219	6.46851	B		PC aa C34:3	Glycerophospholipids	6.18291	0.286507	4.63386
R	85~90		Glu	Aminoacids	43.1988	6.72832	15.5753	D		Ala	Aminoacids	319.636	24.1503	7.55557	B		Serotonin	Biogenic Amines	0.119299	0.0160774	13.4766	C		Cit	Aminoacids Related	24.6682	1.37393	5.56964	B		PC ae C34:3	Glycerophospholipids	4.21275	0.322765	7.66162	B		PC ae C40:4	Glycerophospholipids	1.38121	0.0894342	6.47506	B		PC ae C40:5	Glycerophospholipids	4.73256	0.219433	4.63666
S	90~95		1-Met-His	Aminoacids Related	1.60652	0.270241	16.8215	D		Thr	Aminoacids	120.848	9.15874	7.5787	B		Carnosine	Aminoacids Related	0.0858654	0.0117907	13.7316	C		AconAcid	Carboxylic Acids	61.0758	3.44264	5.63667	B		PC aa C40:4	Glycerophospholipids	3.56037	0.273044	7.66897	B		PC aa C36:4	Glycerophospholipids	117.218	7.60565	6.48846	B		PC aa C38:5	Glycerophospholipids	20.9853	0.985571	4.69648
T	95~100		DiCA(14:0)	Carboxylic Acids	9.81837	1.75855	17.9108	D		Glu	Aminoacids	74.397	5.70167	7.66385	B		alpha-AAA	Aminoacids Related	0.897189	0.12375	13.7931	C		Ser	Aminoacids	96.2144	5.45148	5.66597	B		PC ae C36:4	Glycerophospholipids	9.834	0.755517	7.68271	B		C18:1	Acylcarnitines	0.101545	0.00661481	6.51413	B		PC ae C38:6	Glycerophospholipids	2.15934	0.101737	4.71146
U	100~150		Serotonin	Biogenic Amines	0.0334167	0.00614324	18.3838	D		Trp	Aminoacids	42.9333	3.32102	7.73529	B		Dopamine	Biogenic Amines	0.213493	0.0303599	14.2206	C		Thr	Aminoacids	118.641	6.83551	5.76149	B		PC ae C38:5	Glycerophospholipids	9.60925	0.739892	7.69979	B		PC aa C32:0	Glycerophospholipids	8.05636	0.525517	6.523	B		PC ae C34:1	Glycerophospholipids	3.73791	0.176176	4.71322
V	150~200		Spermine	Biogenic Amines	1.8385	0.339497	18.466	D		Arg	Aminoacids	103.573	8.03851	7.76122	B		Trp	Aminoacids	43.5987	6.21823	14.2624	C		Asp	Aminoacids	16.9303	0.979557	5.78582	B		PC aa C30:0	Glycerophospholipids	2.88887	0.224364	7.76649	B		PC ae C34:3	Glycerophospholipids	4.57636	0.298725	6.52755	B		PC aa C40:5	Glycerophospholipids	5.35828	0.253367	4.72851
W	200~300		Cys	Aminoacids	54.7313	10.324	18.8631	D		Ser	Aminoacids	92.6909	7.29531	7.87057	B		Creatinine	Aminoacids Related	65.8756	9.47926	14.3896	C		Arg	Aminoacids	112.235	6.52949	5.8177	B		PC ae C38:4	Glycerophospholipids	7.59713	0.591341	7.78375	B		PC ae C38:5	Glycerophospholipids	11.0703	0.725334	6.55207	B		PC aa C38:3	Glycerophospholipids	29.1156	1.40688	4.83205
X	300<		Gln	Aminoacids	66.8875	12.6933	18.977	D		Orn	Aminoacids Related	63.0303	5.08917	8.07417	B		3-IAA	Indoles Derivatives	1.93944	0.28267	14.5748	C		GLCA	Bile Acids	0.0192424	0.00113327	5.88942	B		PC ae C42:5	Glycerophospholipids	1.57675	0.122967	7.79878	B		PC aa C38:5	Glycerophospholipids	31.8818	2.09037	6.55663	B		PC aa C40:4	Glycerophospholipids	3.42181	0.166402	4.86297
			Orn	Aminoacids Related	3.1538	0.604234	19.1589	D		Cit	Aminoacids Related	29.7515	2.41287	8.11008	B		TCDCA	Bile Acids	0.109688	0.0160366	14.6202	C		Leu	Aminoacids	103.539	6.11504	5.90604	B		PC ae C44:5	Glycerophospholipids	0.906863	0.0710172	7.83108	B		PC aa C36:2	Glycerophospholipids	141.364	9.28311	6.56683	B		PC ae C40:2	Glycerophospholipids	2.21291	0.107703	4.86705
			FA(18:2)	Fatty Acids	0.51019	0.105572	20.6928	E		DiCA(14:0)	Carboxylic Acids	0.031	0.00264575	8.53468	B		Arg	Aminoacids	109.531	17.6372	16.1026	D		Met	Aminoacids	18.2174	1.07884	5.92201	B		PC ae C36:5	Glycerophospholipids	6.36725	0.50112	7.87028	B		H1	Sugars	3987.94	261.954	6.56866	B		PC ae C40:4	Glycerophospholipids	3.81397	0.18703	4.90381
			Pro	Aminoacids	4.0915	0.948995	23.1943	E		Val	Aminoacids	189.455	16.2713	8.58851	B		Ile	Aminoacids	77.1634	13.0388	16.8977	D		Val	Aminoacids	196.614	11.8719	6.03817	B		PC aa C34:1	Glycerophospholipids	130.224	10.6806	8.20176	B		PC ae C44:6	Glycerophospholipids	0.717939	0.0472976	6.58796	B		PC aa C28:1	Glycerophospholipids	1.82263	0.0899598	4.93573
			PEA	Biogenic Amines	0.047	0.0109646	23.3289	E		GDCA	Bile Acids	0.260667	0.0227633	8.73271	B		GABA	Biogenic Amines	0.134082	0.0230311	17.1769	D		DiCA(14:0)	Carboxylic Acids	0.0310597	0.00188198	6.05922	B		PC aa C42:6	Glycerophospholipids	0.253667	0.021023	8.28764	B		PC ae C34:2	Glycerophospholipids	6.0403	0.399496	6.61383	B		PC ae C40:6	Glycerophospholipids	1.73887	0.0867706	4.99004
			CDCA	Bile Acids	21.026	5.1488	24.4878	E		Asp	Aminoacids	9.76697	0.867023	8.87709	B		c4-OH-Pro	Aminoacids Related	0.204985	0.0354468	17.2924	D		Trp	Aminoacids	41.2621	2.51355	6.09167	B		PC aa C32:3	Glycerophospholipids	0.418375	0.0355736	8.50279	B		PC ae C36:2	Glycerophospholipids	6.94545	0.460347	6.62803	B		PC ae C40:3	Glycerophospholipids	6.98813	0.351249	5.02637
			Spermidine	Biogenic Amines	4.35987	1.07354	24.6232	E		GCDCA	Bile Acids	0.699273	0.0620938	8.87977	B		3-Met-His	Aminoacids Related	3.92266	0.681029	17.3614	D		Cortisol	Hormones	0.164629	0.0105254	6.39344	B		PC aa C38:0	Glycerophospholipids	1.333	0.114233	8.5696	B		PC ae C36:5	Glycerophospholipids	6.45818	0.430323	6.66322	B		PC ae C38:3	Glycerophospholipids	12.6716	0.638158	5.03614
			TDCA	Bile Acids	0.0900714	0.0227341	25.2401	F		5-AVA	Aminoacids Related	0.0493125	0.00438058	8.88331	B		GDCA	Bile Acids	0.521964	0.0937938	17.9694	D		Creatinine	Aminoacids Related	66.9818	4.29773	6.41627	B		PC aa C36:2	Glycerophospholipids	148.275	13.1206	8.84886	B		PC aa C32:2	Glycerophospholipids	2.24242	0.149646	6.6734	B		PC aa C34:4	Glycerophospholipids	0.559291	0.028265	5.05372
			AconAcid	Carboxylic Acids	0.461975	0.122547	26.5268	F		DCA	Bile Acids	0.221667	0.0207916	9.37968	B		DHEAS	Hormones	4.18091	0.768472	18.3805	D		DCA	Bile Acids	0.177803	0.0114194	6.42252	B		PC ae C32:1	Glycerophospholipids	1.44525	0.132187	9.14629	B		PC ae C40:1	Glycerophospholipids	0.668	0.0448281	6.7108	B		PC ae C44:6	Glycerophospholipids	0.652081	0.0332084	5.09267
			Histamine	Biogenic Amines	0.227987	0.0609128	26.7176	F		SDMA	Aminoacids Related	0.414727	0.0396156	9.55219	B		Choline	Vitamins & Cofactors	7.0711	1.30278	18.424	D		GCDCA	Bile Acids	0.901	0.060838	6.75228	B		PC ae C42:3	Glycerophospholipids	0.423837	0.0388882	9.17525	B		PC ae C44:5	Glycerophospholipids	0.790697	0.0531722	6.72472	B		PC aa C30:0	Glycerophospholipids	2.21338	0.114746	5.18421
			Hypoxanthine	Nucleobases Related	0.124788	0.0353269	28.3097	F		TDCA	Bile Acids	0.034697	0.00333996	9.62607	B		Phe	Aminoacids	53.7006	9.9453	18.5199	D		OH-GlutAcid	Carboxylic Acids	12.9266	0.923966	7.14781	B		PC ae C40:6	Glycerophospholipids	2.14525	0.196951	9.18081	B		PC aa C40:6	Glycerophospholipids	10.2052	0.686377	6.72579	B		PC aa C32:1	Glycerophospholipids	6.395	0.331557	5.18462
			Val	Aminoacids	0.0687	0.0198441	28.8852	F		GLCA	Bile Acids	0.0222121	0.00217597	9.79632	B		CA	Bile Acids	0.11987	0.0226298	18.8785	D		TCDCA	Bile Acids	0.113765	0.0088048	7.73946	B		PC ae C38:6	Glycerophospholipids	2.96675	0.272702	9.19195	B		PC aa C40:5	Glycerophospholipids	5.17424	0.348111	6.72777	B		PC ae C44:5	Glycerophospholipids	0.716319	0.037651	5.25618
			Cortisol	Hormones	102.665	30.7812	29.982	F		TCDCA	Bile Acids	0.0738788	0.00727477	9.84691	B		Lac	Carboxylic Acids	1710.74	323.405	18.9044	D		p-Cresol-SO4	Cresols	34.1053	2.6668	7.8193	B		lysoPC a C14:0	Glycerophospholipids	1.38326	0.128669	9.30188	B		PC ae C34:1	Glycerophospholipids	4.97485	0.334721	6.72827	B		PC ae C42:4	Glycerophospholipids	0.995703	0.0523863	5.26124
			Lys	Aminoacids	0.896635	0.271146	30.2404	G		FA(18:1)	Fatty Acids	91.9214	9.10178	9.9017	B		HCys	Aminoacids Related	21.3921	4.11133	19.2189	D		ADMA	Aminoacids Related	0.404962	0.0318269	7.85923	B		PC ae C34:0	Glycerophospholipids	0.670063	0.0638518	9.52922	B		PC ae C40:6	Glycerophospholipids	2.03182	0.136758	6.73084	B		PC ae C36:1	Glycerophospholipids	18.1516	0.980019	5.39909
			Gly	Aminoacids	4.98722	1.51491	30.3759	G		Ind-SO4	Indoles Derivatives	3.31303	0.330894	9.98764	B		GLCAS	Bile Acids	0.345272	0.0688801	19.9495	D		5-AVA	Aminoacids Related	0.0557442	0.00441637	7.92257	B		PC aa C32:2	Glycerophospholipids	2.71725	0.259786	9.56061	B		PC aa C42:2	Glycerophospholipids	0.110182	0.00743495	6.74789	B		PC aa C34:2	Glycerophospholipids	233.181	12.6153	5.41008
			FA(18:0)	Fatty Acids	6.51396	1.98128	30.4159	G		CA	Bile Acids	0.0731818	0.00737163	10.073	C		DiCA(12:0)	Carboxylic Acids	0.01624	0.00334515	20.5982	E		GCA	Bile Acids	0.278008	0.0231297	8.31982	B		PC ae C32:2	Glycerophospholipids	0.4092	0.0393235	9.60985	B		C0	Acylcarnitines	36.2697	2.45414	6.76636	B		PC ae C38:2	Glycerophospholipids	6.19416	0.348866	5.63219
			GCA	Bile Acids	1.48511	0.451916	30.4298	G		ADMA	Aminoacids Related	0.420818	0.0426061	10.1246	C		PheAlaBetaine	Aminoacids Related	0.00410256	0.000852083	20.7695	E		3-Met-His	Aminoacids Related	3.50205	0.293132	8.37031	B		SM C18:1	Sphingolipids	11.6872	1.12835	9.65451	B		PC ae C36:3	Glycerophospholipids	4.38152	0.296744	6.77263	B		PC ae C32:1	Glycerophospholipids	1.19576	0.0673993	5.63651
			TMAO	Amine Oxides	0.0625714	0.0191552	30.6133	G		GCA	Bile Acids	0.205818	0.0213695	10.3827	C		Trigonelline	Alkaloids	0.731712	0.156181	21.3446	E		GDCA	Bile Acids	0.263644	0.022291	8.45495	B		PC ae C40:5	Glycerophospholipids	2.90825	0.28504	9.80107	B		PC aa C38:6	Glycerophospholipids	29.8909	2.0392	6.82215	B		PC aa C38:0	Glycerophospholipids	1.20066	0.0684985	5.70509
			FA(20:3)	Fatty Acids	0.2536	0.0789626	31.1367	G		HCys	Aminoacids Related	2.98909	0.32736	10.9518	C		Gln	Aminoacids	189.286	40.8391	21.5754	E		ProBetaine	Aminoacids Related	4.4597	0.385475	8.64352	B		SM C16:1	Sphingolipids	13.6738	1.34058	9.80403	B		lysoPC a C14:0	Glycerophospholipids	1.54909	0.105782	6.82863	B		PC aa C36:5	Glycerophospholipids	6.41113	0.372096	5.80392
			SDMA	Aminoacids Related	0.214389	0.0676636	31.5612	G		Creatinine	Aminoacids Related	62.7909	7.26207	11.5655	C		HipAcid	Carboxylic Acids	2.15769	0.469471	21.7581	E		Phe	Aminoacids	51.9136	4.53386	8.73346	B		PC ae C44:4	Glycerophospholipids	0.215863	0.0211916	9.81716	B		PC ae C42:2	Glycerophospholipids	0.25103	0.0171819	6.84455	B		PC ae C38:0	Glycerophospholipids	0.739272	0.0431261	5.83359
			Cit	Aminoacids Related	0.0388052	0.0122647	31.6057	G		3-Met-His	Aminoacids Related	3.00515	0.357894	11.9094	C		Taurine	Aminoacids Related	41.6642	9.31958	22.3683	E		TCA	Bile Acids	0.0372273	0.00326581	8.77263	B		PC aa C34:4	Glycerophospholipids	0.680362	0.0670591	9.85637	B		PC ae C38:6	Glycerophospholipids	3.7603	0.258209	6.8667	B		C16:1-OH	Acylcarnitines	0.198857	0.0116741	5.87062
			Sarcosine	Aminoacids Related	0.0305918	0.00970807	31.7342	G		Phe	Aminoacids	53.497	6.44993	12.0566	C		TMCA	Bile Acids	0.0079661	0.00180275	22.6303	E		CA	Bile Acids	0.0772727	0.00693381	8.97317	B		SM C16:0	Sphingolipids	96.1262	9.55201	9.93695	B		PC ae C32:2	Glycerophospholipids	0.519818	0.0361433	6.95307	B		lysoPC a C14:0	Glycerophospholipids	1.61815	0.0991982	6.13034
			AA	Fatty Acids	0.00922535	0.00293354	31.7986	G		DHEAS	Hormones	3.62636	0.442718	12.2083	C		GCDCA	Bile Acids	1.72805	0.396479	22.9437	E		Gly	Aminoacids	216.583	19.6772	9.08527	B		SM (OH) C16:1	Sphingolipids	2.93063	0.293483	10.0144	C		PC aa C34:3	Glycerophospholipids	9.85667	0.68673	6.96716	B		C10:2	Acylcarnitines	0.221429	0.0137823	6.22427
			HArg	Aminoacids Related	0.114718	0.0367292	32.017	G		Gly	Aminoacids	248.97	30.8773	12.402	C		Histamine	Biogenic Amines	0.233397	0.0554676	23.7653	E		alpha-AAA	Aminoacids Related	0.601854	0.0561269	9.32568	B		PC ae C42:4	Glycerophospholipids	0.570075	0.05726	10.0443	C		PC ae C42:4	Glycerophospholipids	0.479909	0.0334929	6.979	B		PC ae C34:0	Glycerophospholipids	0.556462	0.0348788	6.26795
			ADMA	Aminoacids Related	21.9096	7.15131	32.6401	G		Xanthine	Nucleobases Related	0.468606	0.0604281	12.8953	C		Cortisol	Hormones	0.170927	0.0408299	23.8873	E		HArg	Aminoacids Related	3.01909	0.284807	9.43354	B		SM (OH) C14:1	Sphingolipids	3.95713	0.398809	10.0783	C		PC aa C42:1	Glycerophospholipids	0.149727	0.0105097	7.01925	B		PC aa C32:2	Glycerophospholipids	2.10497	0.132755	6.30673
			Met-SO	Aminoacids Related	2.02269	0.6903	34.1279	G		GUDCA	Bile Acids	0.224182	0.0319477	14.2508	C		3-IPA	Indoles Derivatives	0.482475	0.117781	24.4118	E		TDCA	Bile Acids	0.0405152	0.00392192	9.68013	B		CE(15:0)	Cholesterol Esters	5.76377	0.584686	10.1442	C		SM C24:0	Sphingolipids	9.17424	0.646152	7.04311	B		PC ae C32:2	Glycerophospholipids	0.339991	0.021644	6.36604
			Ac-Orn	Aminoacids Related	98.175	34.2515	34.8882	G		TCA	Bile Acids	0.0237879	0.00341648	14.3623	C		Ac-Orn	Aminoacids Related	0.060619	0.0153193	25.2714	F		DHEAS	Hormones	3.74795	0.376037	10.0331	C		Cer(d18:1/24:0)	Ceramides	1.7081	0.176432	10.3292	C		lysoPC a C16:0	Glycerophospholipids	104.527	7.36763	7.04853	B		PC aa C40:3	Glycerophospholipids	0.861328	0.0552757	6.41749
			OH-GlutAcid	Carboxylic Acids	0.522387	0.186591	35.7189	H		Putrescine	Biogenic Amines	0.0522857	0.00773982	14.8029	C		Kynurenine	Aminoacids Related	1.38157	0.357471	25.8743	F		Betaine	Aminoacids Related	12.6667	1.29853	10.2516	C		Cer(d18:1/24:1)	Ceramides	0.834873	0.0869442	10.4141	C		PC aa C36:5	Glycerophospholipids	8.65727	0.610503	7.05191	B		PC aa C40:1	Glycerophospholipids	0.417196	0.0270961	6.49482
			Trigonelline	Alkaloids	0.208211	0.0743793	35.7231	H		Betaine	Aminoacids Related	17.8485	2.67127	14.9664	C		Xanthine	Nucleobases Related	0.809996	0.229029	28.2753	F		FA(18:1)	Fatty Acids	84.5056	8.92402	10.5603	C		SM C24:0	Sphingolipids	20.9612	2.18728	10.4349	C		PC ae C44:4	Glycerophospholipids	0.173576	0.0122424	7.05307	B		PC aa C42:0	Glycerophospholipids	0.3698	0.0241475	6.52988
			DiCA(12:0)	Carboxylic Acids	0.173458	0.0630528	36.3504	H		HArg	Aminoacids Related	2.50182	0.381465	15.2475	D		ADMA	Aminoacids Related	0.391103	0.112479	28.7594	F		SDMA	Aminoacids Related	0.399985	0.0422436	10.5613	C		PC aa C34:2	Glycerophospholipids	267.712	28.27	10.5598	C		PC aa C38:0	Glycerophospholipids	1.23576	0.0875368	7.08365	B		PC aa C42:5	Glycerophospholipids	0.303656	0.0199512	6.57033
			Putrescine	Biogenic Amines	35.5913	12.9709	36.444	H		EPA	Fatty Acids	1.95667	0.309563	15.8209	D		Hypoxanthine	Nucleobases Related	3.21398	0.931415	28.9801	F		Xanthine	Nucleobases Related	0.55872	0.0602588	10.7852	C		lysoPC a C20:4	Glycerophospholipids	3.8888	0.419597	10.7899	C		PC ae C40:2	Glycerophospholipids	0.886303	0.0628846	7.09515	B		PC aa C42:4	Glycerophospholipids	0.367903	0.0247086	6.71606
			beta-Ala	Biogenic Amines	3.569	1.3612	38.1397	H		DHA	Fatty Acids	17.8364	2.9146	16.3408	D		FA(18:1)	Fatty Acids	96.5529	28.3011	29.3115	F		EPA	Fatty Acids	2.73098	0.295826	10.8322	C		C16:1-OH	Acylcarnitines	0.164333	0.0177858	10.823	C		SM C18:0	Sphingolipids	10.8424	0.771249	7.11325	B		SM C16:0	Sphingolipids	87.1294	5.91272	6.78613
			FA(12:0)	Fatty Acids	118.088	46.0469	38.9939	H		GABA	Biogenic Amines	0.125879	0.0214633	17.0508	D		GCA	Bile Acids	0.279338	0.0825071	29.5367	F		Hypoxanthine	Nucleobases Related	2.91818	0.316498	10.8457	C		lysoPC a C18:2	Glycerophospholipids	15.8747	1.75122	11.0316	C		Cer(d18:1/24:1)	Ceramides	0.655818	0.0466526	7.11365	B		PC aa C40:2	Glycerophospholipids	0.91445	0.0626034	6.84602
			FA(14:0)	Fatty Acids	4.90061	1.91228	39.0213	H		alpha-AAA	Aminoacids Related	0.451125	0.0769578	17.0591	D		HArg	Aminoacids Related	2.97111	0.891871	30.0181	G		GUDCA	Bile Acids	0.219023	0.0238367	10.8832	C		Cer(d18:1/23:0)	Ceramides	0.639076	0.0707826	11.0758	C		Cer(d18:1/24:0)	Ceramides	1.35364	0.0963658	7.11903	B		SM (OH) C14:1	Sphingolipids	3.70969	0.254446	6.85896
			Ind-SO4	Indoles Derivatives	0.175875	0.0696509	39.6025	H		FA(18:2)	Fatty Acids	224	38.9535	17.39	D		Putrescine	Biogenic Amines	0.081487	0.0251027	30.8058	G		Trigonelline	Alkaloids	0.544455	0.0607913	11.1655	C		PC ae C42:2	Glycerophospholipids	0.294863	0.0328151	11.1289	C		C2	Acylcarnitines	4.99455	0.359445	7.19675	B		PC ae C42:3	Glycerophospholipids	0.655909	0.0452742	6.90251
			Carnosine	Aminoacids Related	119.416	48.2125	40.3737	I		Taurine	Aminoacids Related	34.2061	6.02245	17.6064	D		Cit	Aminoacids Related	25.9471	8.03429	30.9641	G		Ind-SO4	Indoles Derivatives	3.335	0.388227	11.641	C		PC ae C30:0	Glycerophospholipids	0.172434	0.0192495	11.1634	C		lysoPC a C17:0	Glycerophospholipids	1.63818	0.11791	7.19763	B		SM C16:1	Sphingolipids	12.6611	0.874828	6.90957
			Indole	Indoles Derivatives	3125.6	1305.85	41.779	I		AconAcid	Carboxylic Acids	0.97095	0.174195	17.9407	D		FA(18:2)	Fatty Acids	180.982	57.5905	31.821	G		Cys	Aminoacids	70.6568	8.57621	12.1378	C		SM C18:0	Sphingolipids	20.94	2.36988	11.3175	C		lysoPC a C18:1	Glycerophospholipids	23.1182	1.67098	7.22797	B		PC aa C36:6	Glycerophospholipids	0.308381	0.0217213	7.04366
			DHEAS	Hormones	0.006	0.00278887	46.4811	J		t4-OH-Pro	Aminoacids Related	13.605	2.44427	17.966	D		Spermidine	Biogenic Amines	0.199977	0.0650033	32.5053	G		PheAlaBetaine	Aminoacids Related	0.0104444	0.00133333	12.766	C		Cer(d18:1/22:0)	Ceramides	0.626182	0.0709237	11.3264	C		PC ae C34:0	Glycerophospholipids	0.750152	0.0542218	7.22812	B		PC aa C38:6	Glycerophospholipids	19.1038	1.34849	7.05876
			5-AVA	Aminoacids Related	0.0150968	0.00704441	46.6617	J		Serotonin	Biogenic Amines	0.0275385	0.00518998	18.8463	D		DiCA(14:0)	Carboxylic Acids	0.0296761	0.00972133	32.7582	G		AA	Fatty Acids	47.6689	6.28343	13.1814	C		lysoPC a C16:0	Glycerophospholipids	52.184	5.9204	11.3452	C		PC ae C40:5	Glycerophospholipids	2.21333	0.160345	7.24449	B		PC aa C40:6	Glycerophospholipids	8.10406	0.577151	7.12175
			EPA	Fatty Acids	0.229416	0.107477	46.848	J		GLCAS	Bile Acids	0.163515	0.0308668	18.877	D		CDCA	Bile Acids	0.218181	0.0735104	33.6924	G		GABA	Biogenic Amines	0.123542	0.0166226	13.455	C		PC aa C42:5	Glycerophospholipids	0.2081	0.0238946	11.4823	C		SM (OH) C22:1	Sphingolipids	5.05182	0.366661	7.258	B		SM C18:0	Sphingolipids	17.82	1.27175	7.13663
			Tyr	Aminoacids	97.2266	45.9172	47.227	J		Asn	Aminoacids	41.2636	7.80804	18.9223	D		TMAO	Amine Oxides	3.12713	1.05416	33.71	G		t4-OH-Pro	Aminoacids Related	14.0751	1.89782	13.4836	C		SM C24:1	Sphingolipids	38.705	4.46145	11.5268	C		PC ae C42:3	Glycerophospholipids	0.373606	0.0272385	7.29069	B		SM C18:1	Sphingolipids	9.82675	0.708934	7.21433
			alpha-AAA	Aminoacids Related	1.38543	0.666547	48.1114	J		ProBetaine	Aminoacids Related	3.33394	0.646398	19.3884	D		ProBetaine	Aminoacids Related	8.43168	2.86872	34.0232	G		GLCAS	Bile Acids	0.0967462	0.0141538	14.6298	C		PC aa C42:0	Glycerophospholipids	0.302637	0.0349206	11.5388	C		lysoPC a C16:1	Glycerophospholipids	3.51727	0.257746	7.328	B		PC aa C32:3	Glycerophospholipids	0.338322	0.0251608	7.43694
			GDCA	Bile Acids	0.459558	0.223365	48.6042	J		AA	Fatty Acids	30.5152	6.02744	19.7523	D		PEA	Biogenic Amines	0.00166667	0.00057735	34.641	G		FA(18:2)	Fatty Acids	269.879	40.408	14.9727	C		lysoPC a C18:1	Glycerophospholipids	14.186	1.64768	11.6148	C		SM C18:1	Sphingolipids	5.44545	0.401155	7.36679	B		SM (OH) C16:1	Sphingolipids	2.74316	0.204626	7.45951
			Creatinine	Aminoacids Related	0.110625	0.0544687	49.2372	J		1-Met-His	Aminoacids Related	2.17182	0.453683	20.8895	E		Sarcosine	Aminoacids Related	1.09717	0.393693	35.8824	H		Asn	Aminoacids	25.9742	3.96199	15.2535	D		lysoPC a C16:1	Glycerophospholipids	1.62827	0.189689	11.6498	C		lysoPC a C20:4	Glycerophospholipids	7.01394	0.518387	7.3908	B		PC aa C42:2	Glycerophospholipids	0.247475	0.0185866	7.51048
			DHA	Fatty Acids	0.467637	0.234885	50.2281	K		Trigonelline	Alkaloids	0.931	0.199168	21.3929	E		GLCA	Bile Acids	0.0175528	0.00632629	36.0414	H		Taurine	Aminoacids Related	37.5674	5.83143	15.5226	D		PC aa C34:3	Glycerophospholipids	6.14238	0.716408	11.6634	C		lysoPC a C18:2	Glycerophospholipids	33.6455	2.49801	7.42451	B		lysoPC a C18:2	Glycerophospholipids	16.9505	1.28691	7.59215
			FA(20:2)	Fatty Acids	0.1196	0.0637994	53.344	K		Hypoxanthine	Nucleobases Related	4.75848	1.08569	22.816	E		His	Aminoacids	74.1279	27.3221	36.8581	H		HCys	Aminoacids Related	3.03121	0.475191	15.6766	D		PC ae C40:1	Glycerophospholipids	0.589713	0.0692027	11.735	C		HexCer(d18:1/24:0)	Glycosylceramides	1.14912	0.0853697	7.42913	B		lysoPC a C16:0	Glycerophospholipids	78.1605	5.95456	7.61838
			DOPA	Aminoacids Related	4.01777	2.15082	53.5329	K		FA(20:3)	Fatty Acids	0.585061	0.139991	23.9276	E		Nitro-Tyr	Aminoacids Related	0.166024	0.0647779	39.0171	H		1-Met-His	Aminoacids Related	2.5247	0.403499	15.9821	D		PC ae C36:0	Glycerophospholipids	0.40945	0.0481011	11.7477	C		SM C24:1	Sphingolipids	18.2	1.35231	7.43029	B		PC ae C44:4	Glycerophospholipids	0.25005	0.0191393	7.65417
			Taurine	Aminoacids Related	0.0239872	0.0130548	54.4242	K		BABA	Aminoacids Related	0.0267576	0.00662868	24.7731	E		DCA	Bile Acids	0.32996	0.129893	39.3664	H		DiCA(12:0)	Carboxylic Acids	0.11265	0.0185537	16.4702	D		lysoPC a C20:3	Glycerophospholipids	1.30975	0.154679	11.8099	C		PC ae C30:2	Glycerophospholipids	0.106455	0.0079612	7.4785	B		lysoPC a C18:1	Glycerophospholipids	15.5612	1.21095	7.78188
			Phe	Aminoacids	0.01	0.00565685	56.5685	L		TMAO	Amine Oxides	5.47091	1.40002	25.5903	F		BABA	Aminoacids Related	0.0139655	0.00569505	40.7794	I		Putrescine	Biogenic Amines	0.067963	0.0115186	16.9483	D		lysoPC a C18:0	Glycerophospholipids	22.304	2.65851	11.9194	C		lysoPC a C18:0	Glycerophospholipids	32.897	2.46367	7.48905	B		SM (OH) C22:1	Sphingolipids	10.4088	0.814596	7.82602
			FA(16:0)	Fatty Acids	0.804797	0.483094	60.0268	M		Sarcosine	Aminoacids Related	1.23957	0.355445	28.675	F		Met	Aminoacids	18.4008	8.17335	44.4183	I		TMAO	Amine Oxides	4.25742	0.740889	17.4023	D		PC aa C36:5	Glycerophospholipids	6.50225	0.828218	12.7374	C		PC aa C42:4	Glycerophospholipids	0.112909	0.00851236	7.53912	B		PC ae C36:0	Glycerophospholipids	0.309159	0.0241996	7.82755
			GABA	Biogenic Amines	0.216788	0.130388	60.1453	M		DiCA(12:0)	Carboxylic Acids	0.0906	0.0264254	29.1671	F		FA(20:1)	Fatty Acids	5.01527	2.23688	44.6015	I		Met-SO	Aminoacids Related	4.87165	0.863199	17.7188	D		TG(18:3_32:0)	Triacylglycerols	2.31826	0.296223	12.7778	C		PC aa C42:0	Glycerophospholipids	0.270455	0.0204421	7.55843	B		lysoPC a C20:4	Glycerophospholipids	4.65525	0.366872	7.88081
			AABA	Aminoacids Related	42.2532	26.9311	63.7375	M		3-IPA	Indoles Derivatives	0.498758	0.145635	29.1995	F		5-AVA	Aminoacids Related	0.0443505	0.0202993	45.7702	J		DHA	Fatty Acids	15.0284	3.00927	20.0239	E		PC ae C40:4	Glycerophospholipids	1.62713	0.209056	12.8482	C		SM (OH) C22:2	Sphingolipids	3.30121	0.250958	7.60198	B		lysoPC a C16:1	Glycerophospholipids	1.62478	0.129016	7.94052
			PAG	Aminoacids Related	0.764482	0.507338	66.3637	N		FA(20:2)	Fatty Acids	0.708958	0.213561	30.1232	G		Asn	Aminoacids	26.8692	12.9184	48.0788	J		Anserine	Aminoacids Related	0.00209804	0.000458471	21.8524	E		Cer(d18:1/16:0)	Ceramides	0.370868	0.0476599	12.8509	C		PC ae C36:1	Glycerophospholipids	4.25909	0.324744	7.62472	B		PC aa C42:1	Glycerophospholipids	0.201506	0.0161709	8.02502
			Suc	Carboxylic Acids	3.11373	2.08794	67.056	N		TLCA	Bile Acids	0.00125806	0.000444803	35.3561	H		Indole	Indoles Derivatives	72.8158	35.3168	48.5016	J		3-IPA	Indoles Derivatives	0.433712	0.0950435	21.914	E		lysoPC a C17:0	Glycerophospholipids	1.08771	0.140489	12.9161	C		SM C16:1	Sphingolipids	7.82667	0.60429	7.72091	B		lysoPC a C20:3	Glycerophospholipids	1.44882	0.117649	8.12034
			CA	Bile Acids	3.5645	2.4462	68.6268	N		3-IAA	Indoles Derivatives	0.24097	0.0871201	36.1539	H		Cys	Aminoacids	88.5536	45.4261	51.2979	K		BABA	Aminoacids Related	0.0227559	0.00503908	22.1441	E		C10	Acylcarnitines	0.149773	0.0193906	12.9467	C		Cer(d18:1/22:0)	Ceramides	0.513515	0.0398059	7.75165	B		SM (OH) C22:2	Sphingolipids	6.83803	0.558615	8.16924
			Nitro-Tyr	Aminoacids Related	3.65248	2.51635	68.8943	N		Met-SO	Aminoacids Related	0.819176	0.319969	39.0599	H		Ind-SO4	Indoles Derivatives	2.76648	1.44898	52.3763	K		FA(20:3)	Fatty Acids	1.00693	0.239124	23.7478	E		TG(16:0_34:3)	Triacylglycerols	15.4066	2.01053	13.0498	C		SM C16:0	Sphingolipids	56.6788	4.3938	7.75211	B		SM C24:1	Sphingolipids	36.9328	3.01998	8.17695
			TLCA	Bile Acids	0.0295	0.0206317	69.9379	N		Indole	Indoles Derivatives	4.56333	1.80067	39.4596	H		AconAcid	Carboxylic Acids	24.7198	14.346	58.0344	L		beta-Ala	Biogenic Amines	0.29153	0.0704642	24.1704	E		Cer(d18:2/24:0)	Ceramides	0.335679	0.043918	13.0833	C		PC ae C42:1	Glycerophospholipids	0.209545	0.0164736	7.86161	B		C6 (C4:1-DC)	Acylcarnitines	0.072375	0.00592663	8.18879
			PheAlaBetaine	Aminoacids Related	71.4725	51.4227	71.9475	O		HipAcid	Carboxylic Acids	2.42364	0.964965	39.8148	H		EPA	Fatty Acids	0.741027	0.435473	58.7662	L		FA(20:2)	Fatty Acids	0.501099	0.121615	24.2697	E		PC ae C40:2	Glycerophospholipids	1.26342	0.165524	13.1012	C		SM (OH) C16:1	Sphingolipids	1.42242	0.111972	7.8719	B		SM C24:0	Sphingolipids	20.0519	1.65474	8.25232
			DCA	Bile Acids	78.2675	62.4327	79.7683	P		beta-Ala	Biogenic Amines	0.115424	0.047634	41.2687	I		Orn	Aminoacids Related	50.2287	29.9315	59.5903	L		Cystine	Aminoacids Related	0.681254	0.171152	25.123	F		HexCer(d18:1/24:1)	Glycosylceramides	4.16048	0.551384	13.2529	C		Hex2Cer(d18:1/16:0)	Glycosylceramides	1.84333	0.145745	7.90661	B		lysoPC a C18:0	Glycerophospholipids	36.1512	2.98672	8.26175
			3-IAA	Indoles Derivatives	0.0345526	0.0301202	87.172	R		FA(20:1)	Fatty Acids	2.70045	1.16345	43.0833	I		GUDCA	Bile Acids	1.2756	0.76765	60.1797	M		FA(20:1)	Fatty Acids	3.14299	0.806635	25.6646	F		PC aa C42:2	Glycerophospholipids	0.142225	0.019019	13.3724	C		Cer(d18:1/16:0)	Ceramides	0.355697	0.0283675	7.9752	B		H1	Sugars	4892.12	406.588	8.31107
			Ile	Aminoacids	79.1367	72.8981	92.1166	S		c4-OH-Pro	Aminoacids Related	1.00225	0.504546	50.3414	K		DOPA	Aminoacids Related	0.158	0.102198	64.6823	M		TMCA	Bile Acids	0.00418333	0.00125538	30.0092	G		PC aa C42:1	Glycerophospholipids	0.153287	0.0209998	13.6996	C		PC ae C30:0	Glycerophospholipids	0.246879	0.0198852	8.05465	B		Cer(d18:1/24:0)	Ceramides	1.65248	0.140116	8.47916
			GLCA	Bile Acids	33.7013	31.0773	92.214	S		TrpBetaine	Aminoacids Related	0.0570588	0.02971	52.0691	L		FA(14:0)	Fatty Acids	1208.68	811.233	67.1172	N		3-IAA	Indoles Derivatives	0.248561	0.074643	30.0301	G		TG(18:1_36:5)	Triacylglycerols	3.18888	0.438579	13.7534	C		SM (OH) C14:1	Sphingolipids	2.36152	0.190954	8.08606	B		PC ae C40:1	Glycerophospholipids	0.760766	0.0653715	8.59285
			FA(20:1)	Fatty Acids	24.5138	24.9302	101.699	U		Cystine	Aminoacids Related	4.71727	2.79493	59.2488	L		Betaine	Aminoacids Related	59.2709	40.0884	67.636	N		Sarcosine	Aminoacids Related	0.982852	0.323343	32.8984	G		TG(17:1_38:7)	Triacylglycerols	0.0233333	0.00321455	13.7766	C		PC ae C38:0	Glycerophospholipids	0.822939	0.0665634	8.08849	B		lysoPC a C17:0	Glycerophospholipids	1.75378	0.151179	8.62019
			HCys	Aminoacids Related	1.06475	1.1031	103.602	U		PheAlaBetaine	Aminoacids Related	0.0116667	0.0080829	69.282	N		p-Cresol-SO4	Cresols	16.3064	11.158	68.4272	N		c4-OH-Pro	Aminoacids Related	1.13325	0.399123	35.2194	H		C9	Acylcarnitines	0.024	0.00333809	13.9087	C		lysoPC a C20:3	Glycerophospholipids	2.08515	0.168914	8.10081	B		PC ae C30:0	Glycerophospholipids	0.166955	0.014859	8.90002
			FA(18:1)	Fatty Acids	11.0801	12.0423	108.684	U		Anserine	Aminoacids Related	0.00225	0.00160255	71.2247	O		Met-SO	Aminoacids Related	5.27373	3.71841	70.5081	O		HipAcid	Carboxylic Acids	2.3567	0.838621	35.5845	H		Cer(d18:1/20:0)	Ceramides	0.0938974	0.0130622	13.9111	C		C10	Acylcarnitines	0.124903	0.0101566	8.13159	B		PC aa C42:6	Glycerophospholipids	0.288605	0.0260845	9.03815
			Xanthine	Nucleobases Related	1.58666	1.73866	109.58	U		AbsAcid	Hormones	0.00176	0.00153514	87.2241	R		AA	Fatty Acids	9.96968	8.58559	86.117	R		TLCA	Bile Acids	0.00127419	0.000465714	36.5497	H		C3	Acylcarnitines	0.36696	0.0515319	14.0429	C		HexCer(d18:1/24:1)	Glycosylceramides	2.68485	0.218376	8.13366	B		CE(15:0)	Cholesterol Esters	5.4076	0.493368	9.1236
			3-Met-His	Aminoacids Related	73.5	83.2681	113.29	U		TMCA	Bile Acids	0.00755556	0.0124722	165.073	V		OH-GlutAcid	Carboxylic Acids	3.07623	2.75477	89.5503	R		Indole	Indoles Derivatives	3.42429	1.27396	37.2037	H		TG(16:1_33:1)	Triacylglycerols	0.590733	0.0857983	14.524	C		PC ae C38:3	Glycerophospholipids	2.31515	0.189557	8.18769	B		Cer(d18:1/23:0)	Ceramides	0.628865	0.0603188	9.5917
			t4-OH-Pro	Aminoacids Related	1.21113	1.37581	113.598	U		Ac-Orn	Aminoacids Related						FA(20:3)	Fatty Acids	1.37015	1.27602	93.1302	S		PAG	Aminoacids Related	0.002	0.000816497	40.8248	I		CE(15:1)	Cholesterol Esters	0.566179	0.0840908	14.8523	C		C16	Acylcarnitines	0.0710303	0.00582283	8.19766	B		PC ae C30:2	Glycerophospholipids	0.124122	0.0119198	9.60333
			Cystine	Aminoacids Related	0.728627	0.843869	115.816	U		Carnosine	Aminoacids Related						FA(20:2)	Fatty Acids	2.84609	2.66607	93.6749	S		Ac-Orn	Aminoacids Related	0.0035	0.00160357	45.8162	J		TG(16:0_34:0)	Triacylglycerols	8.65738	1.31609	15.202	D		Cer(d18:1/23:0)	Ceramides	0.535424	0.0438983	8.1988	B		PC ae C38:1	Glycerophospholipids	6.74569	0.654279	9.69922
			c4-OH-Pro	Aminoacids Related	8.40416	9.74385	115.941	U		DOPA	Aminoacids Related						TrpBetaine	Aminoacids Related	0.199457	0.189372	94.9435	S		Dopamine	Biogenic Amines	0.0163333	0.00757188	46.3584	J		Cer(d18:1/25:0)	Ceramides	0.239456	0.0371586	15.5179	D		PC aa C26:0	Glycerophospholipids	1.785	0.148492	8.3189	B		TG(18:3_32:0)	Triacylglycerols	2.5519	0.255333	10.0056
			Betaine	Aminoacids Related	0.351338	0.413112	117.582	U		Nitro-Tyr	Aminoacids Related						Leu	Aminoacids	113.717	110.264	96.9639	T		AbsAcid	Hormones	0.00253684	0.0024746	97.5463	T		SM (OH) C24:1	Sphingolipids	1.18816	0.188525	15.867	D		HexCer(d18:1/16:0)	Glycosylceramides	0.837606	0.0697419	8.32634	B		PC aa C36:0	Glycerophospholipids	1.23751	0.12574	10.1608
			Anserine	Aminoacids Related	7942.8	9753.32	122.794	U		PAG	Aminoacids Related						DHA	Fatty Acids	4.47939	4.58931	102.454	U		TrpBetaine	Aminoacids Related	0.045459	0.0573003	126.048	U		HexCer(d18:1/22:0)	Glycosylceramides	3.07889	0.492316	15.9901	D		PC ae C44:3	Glycerophospholipids	0.086	0.00720243	8.37492	B		Cer(d18:1/22:0)	Ceramides	0.613514	0.0632115	10.3032
			GUDCA	Bile Acids	0.530337	0.837195	157.861	V		Dopamine	Biogenic Amines						TDCA	Bile Acids	0.042987	0.0590378	137.339	U		Carnosine	Aminoacids Related						TG(18:1_34:3)	Triacylglycerols	17.5987	2.86223	16.2638	D		TG(22:3_30:2)	Triacylglycerols	0.1144	0.00971082	8.48848	B		CE(22:2)	Cholesterol Esters	12.2583	1.26831	10.3465
			TrpBetaine	Aminoacids Related	7.48491	13.1457	175.63	V		Histamine	Biogenic Amines						SDMA	Aminoacids Related	0.427904	0.660215	154.29	V		DOPA	Aminoacids Related						TG(18:2_31:0)	Triacylglycerols	1.17182	0.190942	16.2944	D		SM (OH) C24:1	Sphingolipids	0.474091	0.0405997	8.56369	B		C3	Acylcarnitines	0.408861	0.0426092	10.4214
			Asn	Aminoacids	0.0457	0.0848299	185.623	V		PEA	Biogenic Amines						FA(12:0)	Fatty Acids	127.703	199.888	156.526	V		Histamine	Biogenic Amines						TG(16:1_30:1)	Triacylglycerols	0.72315	0.118614	16.4025	D		TG(18:3_36:3)	Triacylglycerols	1.85939	0.15994	8.60174	B		C16:2	Acylcarnitines	0.0147	0.00156702	10.66
			TCDCA	Bile Acids	120.191	526.916	438.4	X		Spermidine	Biogenic Amines						Cystine	Aminoacids Related	0.692615	2.09644	302.684	X		PEA	Biogenic Amines						TG(17:0_34:2)	Triacylglycerols	1.0119	0.165986	16.4035	D		TG(16:0_34:3)	Triacylglycerols	9.40212	0.820262	8.72422	B		Cer(d18:1/24:1)	Ceramides	0.804003	0.0857318	10.6631
			BABA	Aminoacids Related						Spermine	Biogenic Amines						Suc	Carboxylic Acids	12.375	42.5132	343.54	X		Spermidine	Biogenic Amines						PC aa C42:4	Glycerophospholipids	0.157625	0.0259841	16.4848	D		Cer(d18:2/24:0)	Ceramides	0.248697	0.0219167	8.81262	B		PC ae C42:2	Glycerophospholipids	0.439744	0.0475918	10.8226
			ProBetaine	Aminoacids Related						OH-GlutAcid	Carboxylic Acids						TLCA	Bile Acids						Spermine	Biogenic Amines						C14:2	Acylcarnitines	0.0355714	0.0058838	16.5408	D		TG(20:4_36:3)	Triacylglycerols	1.47636	0.130499	8.83925	B		C16:2-OH	Acylcarnitines	0.0480588	0.00521381	10.8488
			GCDCA	Bile Acids						Suc	Carboxylic Acids						Anserine	Aminoacids Related						FA(12:0)	Fatty Acids						HexCer(d18:1/24:0)	Glycosylceramides	1.56452	0.259923	16.6135	D		TG(18:1_38:5)	Triacylglycerols	1.5597	0.138078	8.85287	B		C4	Acylcarnitines	0.105538	0.0115895	10.9814
			TMCA	Bile Acids						FA(12:0)	Fatty Acids						PAG	Aminoacids Related						FA(14:0)	Fatty Acids						PC ae C42:1	Glycerophospholipids	0.210138	0.0351779	16.7404	D		TG(18:2_34:2)	Triacylglycerols	33.197	2.98407	8.98899	B		Cer(d18:2/24:0)	Ceramides	0.323984	0.0360797	11.1362
			Dopamine	Biogenic Amines						FA(14:0)	Fatty Acids						FA(16:0)	Fatty Acids						FA(16:0)	Fatty Acids						TG(20:4_36:2)	Triacylglycerols	3.42062	0.573484	16.7655	D		Cer(d18:2/22:0)	Ceramides	0.148848	0.0135118	9.07759	B		C18:1	Acylcarnitines	0.0499459	0.00560817	11.2285
			HipAcid	Carboxylic Acids						FA(16:0)	Fatty Acids						FA(18:0)	Fatty Acids						FA(18:0)	Fatty Acids						TG(16:0_38:2)	Triacylglycerols	1.26751	0.21313	16.8148	D		PC ae C40:3	Glycerophospholipids	0.651788	0.0593479	9.1054	B		SM (OH) C24:1	Sphingolipids	1.18788	0.134515	11.3239
			AbsAcid	Hormones						FA(18:0)	Fatty Acids						AbsAcid	Hormones						Nitro-Tyr	Aminoacids Related						TG(18:1_38:5)	Triacylglycerols	2.44278	0.413571	16.9303	D		TG(16:0_36:3)	Triacylglycerols	57.4091	5.23751	9.12313	B		C14:1-OH	Acylcarnitines	0.0233103	0.00267399	11.4713
																															CE(18:3)	Cholesterol Esters	69.6138	11.7933	16.941	D		PC aa C42:6	Glycerophospholipids	0.221879	0.0203727	9.18191	B		C5-M-DC	Acylcarnitines	0.151711	0.0174494	11.5018
																															TG(16:0_35:2)	Triacylglycerols	2.40771	0.408338	16.9596	D		SM C20:2	Sphingolipids	0.236273	0.0220741	9.34265	B		TG(22:4_32:2)	Triacylglycerols	0.117	0.0138976	11.8783
																															TG(18:2_36:5)	Triacylglycerols	1.7138	0.294711	17.1964	D		TG(18:2_32:1)	Triacylglycerols	11.4867	1.07343	9.34497	B		PC ae C44:3	Glycerophospholipids	0.149316	0.0179135	11.9971
																															TG(20:1_24:3)	Triacylglycerols	0.00666667	0.0011547	17.3205	D		TG(18:2_34:1)	Triacylglycerols	53.0848	4.97432	9.3705	B		TG(14:0_34:0)	Triacylglycerols	1.20807	0.145052	12.0069
																															TG(16:1_34:3)	Triacylglycerols	3.06486	0.531996	17.3579	D		TG(18:1_36:4)	Triacylglycerols	10.0991	0.952029	9.42687	B		Cer(d18:1/16:0)	Ceramides	0.372991	0.0452287	12.126
																															TG(14:0_36:4)	Triacylglycerols	2.23834	0.390344	17.439	D		PC aa C40:3	Glycerophospholipids	0.290606	0.0274715	9.45318	B		C5	Acylcarnitines	0.138894	0.0169529	12.2057
																															HexCer(d18:2/24:0)	Glycosylceramides	0.8408	0.146728	17.451	D		TG(18:2_34:3)	Triacylglycerols	5	0.473451	9.46903	B		TG(16:0_34:3)	Triacylglycerols	14.4416	1.76281	12.2064
																															PC aa C40:3	Glycerophospholipids	0.3934	0.0691181	17.5694	D		PC aa C40:2	Glycerophospholipids	0.174909	0.016565	9.47061	B		TG(18:1_36:5)	Triacylglycerols	3.03103	0.375516	12.3891
																															TG(18:1_31:0)	Triacylglycerols	1.40428	0.246892	17.5814	D		TG(18:3_34:1)	Triacylglycerols	4.96152	0.470884	9.49074	B		C9	Acylcarnitines	0.0277805	0.00348936	12.5605
																															TG(18:1_36:0)	Triacylglycerols	1.89946	0.333955	17.5816	D		HexCer(d18:1/22:0)	Glycosylceramides	2.21333	0.210233	9.49848	B		Hex2Cer(d18:1/16:0)	Glycosylceramides	1.59443	0.203874	12.7867
																															TG(17:0_34:1)	Triacylglycerols	1.40297	0.246698	17.584	D		TG(18:1_36:3)	Triacylglycerols	28.3394	2.69374	9.50527	B		TG(20:2_34:4)	Triacylglycerols	0.139	0.0179089	12.8841
																															SM (OH) C22:1	Sphingolipids	10.4525	1.83814	17.5856	D		TG(16:0_36:2)	Triacylglycerols	54.5364	5.20648	9.5468	B		SM C20:2	Sphingolipids	0.665625	0.0873393	13.1214
																															Cer(d18:1/18:0)	Ceramides	0.129269	0.0227614	17.6078	D		TG(16:0_36:4)	Triacylglycerols	20.4091	1.96093	9.6081	B		TG(18:2_36:5)	Triacylglycerols	1.81003	0.243423	13.4485
																															TG(18:2_33:0)	Triacylglycerols	0.892203	0.157354	17.6366	D		TG(18:1_34:1)	Triacylglycerols	89.8061	8.6301	9.60971	B		TG(18:3_36:1)	Triacylglycerols	1.2134	0.16425	13.5363
																															TG(18:3_34:0)	Triacylglycerols	1.02182	0.18027	17.642	D		TG(18:3_36:2)	Triacylglycerols	1.99667	0.192105	9.62126	B		CE(20:0)	Cholesterol Esters	184.039	24.9309	13.5465
																															Hex2Cer(d18:1/16:0)	Glycosylceramides	1.76282	0.313411	17.779	D		TG(18:2_36:2)	Triacylglycerols	16.703	1.61332	9.65885	B		HexCer(d18:1/24:0)	Glycosylceramides	1.45461	0.199976	13.7478
																															CE(18:1)	Cholesterol Esters	254.692	45.8043	17.9842	D		TG(14:0_36:4)	Triacylglycerols	1.42303	0.138349	9.72216	B		C14:1	Acylcarnitines	0.0497926	0.00702817	14.1149
																															Cer(d18:2/24:1)	Ceramides	0.153707	0.02766	17.9953	D		TG(18:1_34:2)	Triacylglycerols	63.0697	6.13904	9.73374	B		Cer(d18:0/18:0)	Dihydroceramides	0.113235	0.0161227	14.2382
																															PC ae C36:1	Glycerophospholipids	11.0431	1.99823	18.0948	D		TG(18:1_32:2)	Triacylglycerols	5.97394	0.583882	9.77382	B		TG(20:4_33:2)	Triacylglycerols	0.13437	0.019135	14.2406
																															TG(20:4_32:0)	Triacylglycerols	1.54526	0.27979	18.1064	D		PC ae C38:2	Glycerophospholipids	1.33485	0.130555	9.78048	B		TG(16:1_34:3)	Triacylglycerols	2.24584	0.32278	14.3724
																															C2	Acylcarnitines	2.91174	0.529919	18.1994	D		TG(18:2_36:3)	Triacylglycerols	13.3242	1.3153	9.87149	B		TG(14:0_36:4)	Triacylglycerols	2.33224	0.336597	14.4324
																															TG(18:3_36:1)	Triacylglycerols	1.01957	0.185699	18.2134	D		TG(18:2_32:2)	Triacylglycerols	2.81121	0.279886	9.95605	B		Cer(d18:1/18:0)	Ceramides	0.12481	0.0180223	14.4398
																															HexCer(d18:1/18:1)	Glycosylceramides	0.248824	0.0454027	18.2469	D		TG(16:1_36:4)	Triacylglycerols	2.54939	0.254509	9.9831	B		TG(18:1_31:0)	Triacylglycerols	1.64443	0.237665	14.4527
																															PC ae C44:3	Glycerophospholipids	0.067125	0.0122882	18.3065	D		TG(14:0_36:3)	Triacylglycerols	4.09273	0.409697	10.0104	C		TG(18:3_32:1)	Triacylglycerols	1.81777	0.266619	14.6674
																															PC ae C38:0	Glycerophospholipids	0.505687	0.0927322	18.3378	D		TG(16:0_34:2)	Triacylglycerols	30.6091	3.0669	10.0196	C		C16	Acylcarnitines	0.0664275	0.00981132	14.77
																															CE(20:4)	Cholesterol Esters	216.312	39.7949	18.397	D		HexCer(d18:1/23:0)	Glycosylceramides	0.90897	0.091244	10.0382	C		C10	Acylcarnitines	0.16833	0.025062	14.8886
																															TG(17:1_34:1)	Triacylglycerols	1.58097	0.294626	18.6358	D		TG(16:0_38:5)	Triacylglycerols	1.59061	0.15996	10.0565	C		TG(20:4_32:0)	Triacylglycerols	1.42772	0.215207	15.0735
																															TG(18:2_36:0)	Triacylglycerols	1.18566	0.221157	18.6526	D		TG(18:1_36:5)	Triacylglycerols	1.89394	0.192613	10.1699	C		SM C26:1	Sphingolipids	0.295541	0.0447544	15.1432
																															TG(18:3_32:1)	Triacylglycerols	2.07067	0.386327	18.6571	D		TG(20:4_32:0)	Triacylglycerols	0.907152	0.0923909	10.1847	C		PC ae C42:1	Glycerophospholipids	0.452378	0.0689233	15.2358
																															TG(14:0_34:3)	Triacylglycerols	1.33617	0.251678	18.8358	D		C5:1	Acylcarnitines	0.00566667	0.00057735	10.1885	C		TG(17:0_34:2)	Triacylglycerols	1.0927	0.167026	15.2857
																															SM (OH) C22:2	Sphingolipids	7.20787	1.35801	18.8407	D		TG(16:1_36:2)	Triacylglycerols	7.67758	0.783857	10.2097	C		TG(18:1_38:5)	Triacylglycerols	1.72403	0.264437	15.3384
																															PC aa C26:0	Glycerophospholipids	0.8815	0.16617	18.8508	D		TG(16:1_36:3)	Triacylglycerols	6.96939	0.7121	10.2175	C		C14	Acylcarnitines	0.167875	0.0261011	15.5479
																															TG(16:0_38:5)	Triacylglycerols	2.89412	0.546764	18.8922	D		TG(20:4_34:2)	Triacylglycerols	2.74364	0.281112	10.246	C		TG(18:2_36:0)	Triacylglycerols	1.49054	0.231778	15.5499
																															Cer(d16:1/24:0)	Ceramides	0.103877	0.0196533	18.9198	D		TG(18:2_34:0)	Triacylglycerols	6.85333	0.703961	10.2718	C		TG(18:2_33:1)	Triacylglycerols	2.23568	0.349128	15.6162
																															TG(16:1_34:0)	Triacylglycerols	2.85016	0.540078	18.9491	D		TG(18:3_34:2)	Triacylglycerols	3.20455	0.329972	10.297	C		C12:1	Acylcarnitines	4.91778	0.76946	15.6465
																															TG(18:2_36:4)	Triacylglycerols	8.71438	1.65523	18.9943	D		CE(15:0)	Cholesterol Esters	1.64636	0.170309	10.3445	C		C16-OH	Acylcarnitines	0.0208919	0.00329203	15.7575
																															TG(16:0_35:3)	Triacylglycerols	1.02331	0.196411	19.1936	D		TG(16:0_38:4)	Triacylglycerols	1.42182	0.14717	10.3509	C		TG(14:0_32:2)	Triacylglycerols	0.705693	0.111662	15.8231
																															TG(16:1_36:1)	Triacylglycerols	2.81847	0.5429	19.2622	D		TG(20:4_34:1)	Triacylglycerols	3.64364	0.377399	10.3578	C		lysoPC a C24:0	Glycerophospholipids	0.193118	0.030612	15.8515
																															PC aa C36:0	Glycerophospholipids	0.810473	0.156257	19.2797	D		Hex3Cer(d18:1/16:0)	Glycosylceramides	1.00024	0.103952	10.3926	C		TG(20:0_34:1)	Triacylglycerols	1.04624	0.166999	15.9619
																															TG(18:1_35:2)	Triacylglycerols	3.00446	0.580343	19.316	D		TG(18:2_36:5)	Triacylglycerols	0.915818	0.095278	10.4036	C		TG(18:2_31:0)	Triacylglycerols	1.41692	0.227913	16.0852
																															TG(18:0_34:3)	Triacylglycerols	1.30494	0.252636	19.3599	D		PC aa C36:6	Glycerophospholipids	0.345788	0.0361177	10.445	C		CE(15:1)	Cholesterol Esters	0.574481	0.0925267	16.1061
																															TG(18:2_35:1)	Triacylglycerols	1.62686	0.315382	19.386	D		TG(18:1_34:4)	Triacylglycerols	0.913424	0.0954169	10.4461	C		TG(20:4_36:2)	Triacylglycerols	2.12719	0.346426	16.2856
																															TG(18:1_30:2)	Triacylglycerols	1.24132	0.240756	19.3951	D		TG(18:0_36:3)	Triacylglycerols	4.63242	0.486762	10.5077	C		TG(16:1_32:1)	Triacylglycerols	3.31687	0.54305	16.3724
																															TG(16:0_38:4)	Triacylglycerols	2.45475	0.476341	19.4049	D		TG(16:0_36:5)	Triacylglycerols	2.24697	0.236425	10.5219	C		TG(18:2_33:0)	Triacylglycerols	1.10123	0.180992	16.4355
																															TG(18:2_33:1)	Triacylglycerols	1.99921	0.388971	19.4562	D		TG(18:1_36:2)	Triacylglycerols	30.4394	3.2039	10.5255	C		Cer(d18:0/22:0)	Dihydroceramides	0.407375	0.0673136	16.5237
																															TG(20:3_34:2)	Triacylglycerols	1.78206	0.348816	19.5737	D		TG(18:2_36:4)	Triacylglycerols	5.16182	0.54436	10.5459	C		TG(16:0_38:2)	Triacylglycerols	1.58609	0.26293	16.5773
																															TG(18:1_33:0)	Triacylglycerols	1.54667	0.303184	19.6024	D		DG(18:2_18:2)	Diacylglycerols	1.76758	0.186983	10.5785	C		TG(18:1_32:3)	Triacylglycerols	1.11982	0.187153	16.7127
																															TG(20:4_34:2)	Triacylglycerols	4.58937	0.90204	19.655	D		TG(18:0_36:2)	Triacylglycerols	3.96455	0.421627	10.6349	C		TG(20:2_34:2)	Triacylglycerols	1.07188	0.179768	16.7712
																															TG(16:0_32:3)	Triacylglycerols	1.23723	0.243406	19.6735	D		TG(18:1_36:1)	Triacylglycerols	9.19091	0.978073	10.6417	C		TG(20:4_32:1)	Triacylglycerols	0.958426	0.161165	16.8156
																															TG(16:0_32:0)	Triacylglycerols	7.70682	1.52536	19.7924	D		DG(18:1_18:1)	Diacylglycerols	1.17145	0.125377	10.7027	C		TG(16:0_38:6)	Triacylglycerols	1.42318	0.239709	16.8432
																															TG(18:3_36:3)	Triacylglycerols	3.20525	0.634797	19.8049	D		SM C26:1	Sphingolipids	0.128515	0.0137548	10.7029	C		TG(18:0_34:3)	Triacylglycerols	1.41668	0.238696	16.849
																															Cer(d18:2/16:0)	Ceramides	0.09448	0.0187908	19.8886	D		TG(16:0_34:1)	Triacylglycerols	32.0182	3.42933	10.7106	C		TG(16:1_32:2)	Triacylglycerols	0.943865	0.159269	16.8742
																															TG(20:3_34:1)	Triacylglycerols	2.60513	0.520355	19.9743	D		TG(14:0_36:2)	Triacylglycerols	4.13091	0.442517	10.7123	C		TG(16:0_32:3)	Triacylglycerols	1.23204	0.208835	16.9503
																															CE(20:3)	Cholesterol Esters	25.6686	5.13422	20.002	E		TG(18:1_32:0)	Triacylglycerols	18.3879	1.97338	10.732	C		TG(17:1_34:1)	Triacylglycerols	1.68191	0.289403	17.2068
																															Cer(d16:1/22:0)	Ceramides	0.130421	0.026113	20.0221	E		TG(18:2_32:0)	Triacylglycerols	10.8109	1.16057	10.7352	C		TG(18:3_36:4)	Triacylglycerols	1.29795	0.223779	17.241
																															TG(17:1_32:1)	Triacylglycerols	0.431174	0.0865934	20.0832	E		TG(18:2_38:4)	Triacylglycerols	0.705182	0.0758178	10.7515	C		TG(18:3_34:0)	Triacylglycerols	1.2384	0.214526	17.3229
																															TG(18:1_38:6)	Triacylglycerols	1.24006	0.251106	20.2495	E		TG(18:2_36:1)	Triacylglycerols	5.45485	0.589328	10.8037	C		TG(16:0_34:4)	Triacylglycerols	1.2702	0.22031	17.3446
																															TG(17:2_36:4)	Triacylglycerols	0.533156	0.108301	20.3132	E		TG(16:0_34:4)	Triacylglycerols	0.847667	0.0916889	10.8166	C		TG(16:0_32:0)	Triacylglycerols	8.75424	1.51869	17.3481
																															TG(20:3_36:5)	Triacylglycerols	0.108833	0.0221147	20.3198	E		TG(18:1_32:1)	Triacylglycerols	21.6636	2.34878	10.842	C		TG(18:2_28:0)	Triacylglycerols	1.30609	0.22719	17.3947
																															TG(16:1_36:4)	Triacylglycerols	4.111	0.835798	20.3308	E		TG(18:2_30:1)	Triacylglycerols	1.3025	0.141513	10.8647	C		CE(18:3)	Cholesterol Esters	63.667	11.1149	17.4578
																															C3-DC (C4-OH)	Acylcarnitines	0.257133	0.0526062	20.4587	E		Cer(d18:2/24:1)	Ceramides	0.116909	0.0128607	11.0006	C		TG(18:3_36:3)	Triacylglycerols	3.22129	0.563424	17.4907
																															TG(16:0_30:2)	Triacylglycerols	1.03047	0.211686	20.5426	E		TG(18:2_30:0)	Triacylglycerols	2.51606	0.280089	11.132	C		C18:2	Acylcarnitines	0.0327333	0.00573679	17.5258
																															TG(18:2_30:1)	Triacylglycerols	2.73812	0.563519	20.5805	E		TG(18:3_32:1)	Triacylglycerols	1.17136	0.131292	11.2084	C		TG(20:5_34:1)	Triacylglycerols	0.672379	0.117949	17.542
																															TG(17:1_36:3)	Triacylglycerols	0.78477	0.161726	20.6081	E		TG(22:5_34:1)	Triacylglycerols	1.04588	0.117503	11.2349	C		TG(20:4_36:3)	Triacylglycerols	1.51565	0.266426	17.5784
																															TG(20:2_34:1)	Triacylglycerols	1.42229	0.294068	20.6757	E		TG(18:0_36:4)	Triacylglycerols	2.03576	0.230286	11.312	C		HexCer(d18:1/24:1)	Glycosylceramides	4.445	0.781934	17.5913
																															TG(22:0_32:4)	Triacylglycerols	0.044	0.00911043	20.7055	E		TG(18:1_38:6)	Triacylglycerols	0.758909	0.0866229	11.4141	C		CE(20:1)	Cholesterol Esters	69.2906	12.2662	17.7025
																															Cer(d18:2/18:0)	Ceramides	0.0551429	0.0114412	20.7483	E		TG(20:4_36:2)	Triacylglycerols	1.99515	0.232071	11.6318	C		CE(22:6)	Cholesterol Esters	23.5437	4.17668	17.7401
																															Cer(d18:2/22:0)	Ceramides	0.178937	0.0372377	20.8106	E		TG(20:3_34:2)	Triacylglycerols	1.03218	0.120679	11.6916	C		TG(17:0_34:1)	Triacylglycerols	1.55356	0.276826	17.8188
																															TG(17:0_36:4)	Triacylglycerols	0.577769	0.122271	21.1625	E		TG(18:2_35:2)	Triacylglycerols	0.825212	0.0965592	11.7011	C		Cer(d18:1/25:0)	Ceramides	0.247681	0.0441357	17.8195
																															C18:2	Acylcarnitines	0.039381	0.00833952	21.1765	E		Hex2Cer(d18:1/24:1)	Glycosylceramides	0.249333	0.0291865	11.7058	C		C5:1	Acylcarnitines	0.0533226	0.00952326	17.8597
																															TG(18:1_32:3)	Triacylglycerols	1.16891	0.24765	21.1865	E		TG(17:0_36:3)	Triacylglycerols	0.859121	0.101922	11.8636	C		CE(20:4)	Cholesterol Esters	162.66	29.0508	17.8598
																															TG(16:0_38:3)	Triacylglycerols	2.17654	0.46457	21.3445	E		Cer(d18:1/25:0)	Ceramides	0.207	0.0245993	11.8837	C		C5-OH (C3-DC-M)	Acylcarnitines	0.0639	0.0114932	17.9863
																															TG(17:2_38:5)	Triacylglycerols	0.255058	0.0544979	21.3669	E		TG(20:4_32:1)	Triacylglycerols	0.950606	0.113219	11.9102	C		TG(18:1_36:0)	Triacylglycerols	2.30176	0.415727	18.0612
																															TG(18:2_32:2)	Triacylglycerols	5.13727	1.09775	21.3684	E		TG(18:2_38:5)	Triacylglycerols	0.781879	0.0943586	12.0682	C		TG(18:2_38:5)	Triacylglycerols	1.00797	0.182173	18.0732
																															TG(20:4_32:1)	Triacylglycerols	1.56408	0.334285	21.3727	E		DG(18:1_18:2)	Diacylglycerols	3.10636	0.3772	12.1428	C		TG(18:2_30:1)	Triacylglycerols	2.70202	0.489614	18.1203
																															TG(20:1_34:1)	Triacylglycerols	1.39232	0.298119	21.4117	E		C18	Acylcarnitines	0.0273636	0.00333371	12.183	C		TG(20:4_34:2)	Triacylglycerols	3.14972	0.574634	18.244
																															Hex3Cer(d18:1/16:0)	Glycosylceramides	0.874706	0.189158	21.6254	E		TG(18:0_34:2)	Triacylglycerols	3.26061	0.399108	12.2403	C		TG(16:1_32:0)	Triacylglycerols	2.98888	0.545345	18.2458
																															C16	Acylcarnitines	0.0691282	0.0149775	21.6663	E		TG(18:1_35:2)	Triacylglycerols	1.41061	0.174516	12.3717	C		TG(18:2_33:2)	Triacylglycerols	0.934534	0.170846	18.2814
																															TG(18:3_36:2)	Triacylglycerols	3.4915	0.7597	21.7586	E		TG(18:2_36:0)	Triacylglycerols	0.625788	0.0774999	12.3844	C		Cer(d18:1/20:0)	Ceramides	0.103527	0.0189459	18.3004
																															TG(16:0_36:5)	Triacylglycerols	4.14925	0.90662	21.8502	E		TG(18:2_38:6)	Triacylglycerols	0.377091	0.0467048	12.3855	C		TG(20:2_36:5)	Triacylglycerols	0.137907	0.0253159	18.3573
																															TG(20:4_36:3)	Triacylglycerols	2.44787	0.539235	22.0287	E		HexCer(d18:1/18:1)	Glycosylceramides	0.0994242	0.0124022	12.474	C		C16:1	Acylcarnitines	0.0443684	0.00815863	18.3884
																															PC aa C36:6	Glycerophospholipids	0.193825	0.0427355	22.0485	E		Cer(d18:2/16:0)	Ceramides	0.0714242	0.00900011	12.6009	C		TG(14:0_40:5)	Triacylglycerols	0.168024	0.0309299	18.408
																															TG(17:0_36:3)	Triacylglycerols	1.51349	0.334588	22.1071	E		lysoPC a C24:0	Glycerophospholipids	0.153909	0.0195566	12.7066	C		TG(16:0_30:2)	Triacylglycerols	1.19409	0.221596	18.5577
																															TG(18:2_28:0)	Triacylglycerols	0.989517	0.219157	22.1479	E		TG(20:3_34:1)	Triacylglycerols	1.37636	0.175656	12.7623	C		TG(18:1_34:4)	Triacylglycerols	1.17468	0.218179	18.5735
																															TG(20:1_26:1)	Triacylglycerols	0.116235	0.0257646	22.1659	E		Cer(d18:1/20:0)	Ceramides	0.0763636	0.00979738	12.8299	C		lysoPC a C28:0	Glycerophospholipids	0.198436	0.0370058	18.6488
																															lysoPC a C26:0	Glycerophospholipids	0.158324	0.0351813	22.221	E		TG(20:2_34:2)	Triacylglycerols	0.550939	0.0708162	12.8537	C		TG(16:0_33:2)	Triacylglycerols	0.980852	0.183494	18.7077
																															CE(16:0)	Cholesterol Esters	143.264	31.8556	22.2356	E		Cer(d18:2/23:0)	Ceramides	0.0634545	0.00818188	12.8941	C		TG(20:4_34:0)	Triacylglycerols	0.775703	0.145258	18.726
																															TG(18:1_33:2)	Triacylglycerols	1.50692	0.33699	22.3628	E		TG(16:0_40:6)	Triacylglycerols	0.695394	0.0898478	12.9204	C		TG(16:0_38:5)	Triacylglycerols	2.42928	0.455995	18.7708
																															TG(18:0_32:0)	Triacylglycerols	2.72647	0.610563	22.3939	E		TG(18:1_32:3)	Triacylglycerols	0.634606	0.0823278	12.9731	C		TG(17:0_36:3)	Triacylglycerols	1.71759	0.324124	18.8708
																															TG(18:1_35:3)	Triacylglycerols	0.849611	0.19035	22.4043	E		TG(22:6_34:1)	Triacylglycerols	0.986697	0.128006	12.9732	C		C14:2-OH	Acylcarnitines	0.0210732	0.00398366	18.9039
																															TG(16:1_32:0)	Triacylglycerols	3.272	0.735316	22.473	E		Cer(d18:1/18:0)	Ceramides	0.105667	0.0137492	13.0119	C		C10:1	Acylcarnitines	0.384	0.0726682	18.924
																															TG(18:2_38:4)	Triacylglycerols	1.26991	0.285437	22.477	E		TG(20:4_34:3)	Triacylglycerols	0.430485	0.0561088	13.0339	C		C4:1	Acylcarnitines	0.205273	0.0388491	18.9256
																															TG(16:0_35:1)	Triacylglycerols	1.42612	0.320877	22.5	E		PC aa C36:0	Glycerophospholipids	0.538242	0.0704517	13.0892	C		TG(18:2_36:4)	Triacylglycerols	9.44794	1.78827	18.9276
																															TG(18:2_36:1)	Triacylglycerols	10.4912	2.36464	22.5392	E		TG(18:3_32:0)	Triacylglycerols	1.09009	0.143464	13.1608	C		DG(14:0_18:1)	Diacylglycerols	0.0137838	0.0026155	18.9752
																															TG(18:0_36:5)	Triacylglycerols	0.650128	0.146907	22.5967	E		Hex2Cer(d18:1/22:0)	Glycosylceramides	0.143212	0.0190472	13.3	C		TG(18:3_34:3)	Triacylglycerols	0.797847	0.151964	19.0468
																															TG(20:2_34:2)	Triacylglycerols	1.00539	0.227998	22.6776	E		C14:1	Acylcarnitines	0.0412727	0.00549018	13.3022	C		TG(20:0_32:3)	Triacylglycerols	0.331405	0.0632586	19.088
																															TG(18:1_36:4)	Triacylglycerols	17.4575	3.96177	22.6938	E		TG(14:0_34:1)	Triacylglycerols	3.98758	0.531131	13.3196	C		TG(20:2_34:1)	Triacylglycerols	1.54634	0.295444	19.1061
																															TG(20:4_34:0)	Triacylglycerols	0.924711	0.210224	22.734	E		TG(18:0_36:5)	Triacylglycerols	0.352636	0.0471565	13.3726	C		TG(18:0_36:5)	Triacylglycerols	0.709239	0.135717	19.1356
																															TG(17:0_32:1)	Triacylglycerols	0.363083	0.0826047	22.7509	E		CE(20:4)	Cholesterol Esters	70.5242	9.43256	13.3749	C		TG(17:1_38:7)	Triacylglycerols	0.0335	0.00643592	19.2117
																															C14:1	Acylcarnitines	0.0550182	0.0125307	22.7755	E		CE(18:2)	Cholesterol Esters	297.545	40.0415	13.4573	C		TG(18:2_35:2)	Triacylglycerols	1.77364	0.341413	19.2493
																															TG(18:0_32:1)	Triacylglycerols	3.02676	0.689918	22.7939	E		TG(20:0_32:4)	Triacylglycerols	0.183394	0.0247651	13.5038	C		C2	Acylcarnitines	2.2924	0.442639	19.309
																															TG(16:0_34:4)	Triacylglycerols	1.41055	0.32333	22.9223	E		TG(16:1_34:1)	Triacylglycerols	12.2155	1.65035	13.5104	C		TG(22:5_34:2)	Triacylglycerols	0.850716	0.164463	19.3323
																															TG(16:0_40:6)	Triacylglycerols	1.23555	0.283305	22.9295	E		TG(18:1_34:3)	Triacylglycerols	9.58727	1.29783	13.537	C		TG(17:0_36:4)	Triacylglycerols	0.621525	0.120323	19.3594
																															TG(18:0_36:4)	Triacylglycerols	3.7685	0.873518	23.1795	E		TG(16:0_35:3)	Triacylglycerols	0.554788	0.0751306	13.5422	C		TG(20:1_34:2)	Triacylglycerols	1.33494	0.258438	19.3595
																															HexCer(d18:1/26:1)	Glycosylceramides	0.257833	0.0599149	23.2378	E		CE(18:3)	Cholesterol Esters	18.0939	2.45751	13.5819	C		DG(18:1_18:2)	Diacylglycerols	7.65321	1.48376	19.3874
																															TG(18:2_35:2)	Triacylglycerols	1.65943	0.38697	23.3195	E		TG(16:0_38:3)	Triacylglycerols	1.11879	0.152478	13.6289	C		TG(18:1_35:2)	Triacylglycerols	3.36805	0.656108	19.4803
																															HexCer(d16:1/24:0)	Glycosylceramides	0.0516842	0.0120649	23.3435	E		TG(18:2_35:1)	Triacylglycerols	0.885303	0.121457	13.7192	C		Cer(d18:2/24:1)	Ceramides	0.153426	0.0300256	19.5701
																															TG(20:5_34:1)	Triacylglycerols	0.87727	0.205596	23.4359	E		DG(16:0_18:2)	Diacylglycerols	1.03924	0.143802	13.8372	C		TG(14:0_36:1)	Triacylglycerols	1.81478	0.357254	19.6857
																															TG(18:2_36:3)	Triacylglycerols	24.2412	5.69249	23.4827	E		C9	Acylcarnitines	0.0356	0.0049295	13.8469	C		TG(16:1_36:4)	Triacylglycerols	3.24928	0.640203	19.7029
																															TG(18:2_34:4)	Triacylglycerols	0.818704	0.192939	23.5664	E		TG(18:3_36:4)	Triacylglycerols	0.693061	0.0967448	13.9591	C		TG(18:0_32:0)	Triacylglycerols	3.09846	0.613087	19.7868
																															TG(20:4_34:1)	Triacylglycerols	6.69525	1.583	23.6436	E		TG(18:1_35:3)	Triacylglycerols	0.468576	0.065427	13.9629	C		TG(20:3_34:1)	Triacylglycerols	2.28025	0.451299	19.7916
																															DG(14:0_18:1)	Diacylglycerols	0.0131111	0.00310018	23.6454	E		Hex3Cer(d18:1/22:0)	Glycosylceramides	0.114152	0.0160295	14.0423	C		TG(17:2_38:5)	Triacylglycerols	0.322123	0.0638403	19.8186
																															TG(18:0_36:1)	Triacylglycerols	2.08719	0.493579	23.648	E		lysoPC a C28:1	Glycerophospholipids	0.436515	0.0616021	14.1123	C		CE(18:1)	Cholesterol Esters	243.673	48.2975	19.8206
																															TG(18:2_38:5)	Triacylglycerols	1.3593	0.321588	23.6584	E		CE(18:1)	Cholesterol Esters	57.5636	8.13829	14.1379	C		Cer(d18:2/16:0)	Ceramides	0.092	0.0182903	19.8807
																															lysoPC a C24:0	Glycerophospholipids	0.158381	0.0374771	23.6626	E		TG(14:0_36:1)	Triacylglycerols	0.844	0.119395	14.1463	C		TG(22:5_34:1)	Triacylglycerols	1.58031	0.314598	19.9074
																															DG(18:1_18:3)	Diacylglycerols	1.735	0.411299	23.706	E		TG(14:0_34:2)	Triacylglycerols	2.82788	0.401238	14.1887	C		TG(16:1_36:1)	Triacylglycerols	2.5093	0.501074	19.9687
																															TG(18:0_34:2)	Triacylglycerols	6.99737	1.66173	23.7479	E		TG(18:1_30:0)	Triacylglycerols	4.69879	0.668846	14.2344	C		TG(20:1_34:1)	Triacylglycerols	1.89321	0.378668	20.0014
																															C12	Acylcarnitines	0.0791111	0.0188245	23.795	E		TG(18:3_36:1)	Triacylglycerols	0.545273	0.0778039	14.2688	C		DG(16:0_16:0)	Diacylglycerols	0.0318667	0.00639047	20.0538
																															TG(18:3_34:3)	Triacylglycerols	0.913105	0.218573	23.9373	E		TG(16:0_38:2)	Triacylglycerols	0.627848	0.0902975	14.382	C		Hex3Cer(d18:1/16:0)	Glycosylceramides	0.789449	0.159162	20.1611
																															TG(16:0_33:1)	Triacylglycerols	1.10647	0.265139	23.9627	E		C3	Acylcarnitines	0.279152	0.0401576	14.3856	C		Cer(d18:0/16:0)	Dihydroceramides	49.7905	10.07	20.2248
																															lysoPC a C28:0	Glycerophospholipids	0.1405	0.0337419	24.0156	E		TG(16:1_34:2)	Triacylglycerols	8.47394	1.21918	14.3874	C		TG(17:1_36:3)	Triacylglycerols	0.831597	0.169625	20.3975
																															TG(18:2_33:2)	Triacylglycerols	0.901597	0.217013	24.0698	E		TG(16:0_32:3)	Triacylglycerols	0.656182	0.0949807	14.4748	C		TG(18:2_38:4)	Triacylglycerols	1.04024	0.212226	20.4016
																															DG(16:1_18:1)	Diacylglycerols	3.06	0.738557	24.1359	E		TG(18:2_33:1)	Triacylglycerols	1.04994	0.15202	14.4789	C		TG(20:3_34:2)	Triacylglycerols	1.525	0.311897	20.4523
																															TG(14:0_36:1)	Triacylglycerols	1.68711	0.407859	24.1751	E		TG(20:4_34:0)	Triacylglycerols	0.525455	0.0762	14.5017	C		TG(18:1_26:0)	Triacylglycerols	0.824339	0.169004	20.5017
																															TG(18:3_36:4)	Triacylglycerols	1.20888	0.292305	24.1798	E		TG(18:2_33:2)	Triacylglycerols	0.382606	0.055783	14.5798	C		Cer(d16:1/22:0)	Ceramides	0.136349	0.0281192	20.623
																															C4	Acylcarnitines	0.133156	0.0325478	24.4433	E		TG(18:3_34:3)	Triacylglycerols	0.528152	0.0771209	14.602	C		CE(16:0)	Cholesterol Esters	178.794	37.0141	20.7021
																															Cer(d16:1/18:0)	Ceramides	0.0174	0.00428952	24.6524	E		TG(17:2_36:4)	Triacylglycerols	0.276515	0.040436	14.6234	C		TG(18:0_32:2)	Triacylglycerols	0.886567	0.183878	20.7405
																															TG(22:5_34:2)	Triacylglycerols	1.30428	0.322043	24.6911	E		TG(22:4_34:2)	Triacylglycerols	0.358667	0.0526086	14.6678	C		TG(20:1_32:1)	Triacylglycerols	0.5705	0.11846	20.7643
																															C18:1	Acylcarnitines	0.06675	0.0164983	24.7166	E		TG(16:0_35:2)	Triacylglycerols	1.17785	0.172888	14.6783	C		TG(18:3_36:2)	Triacylglycerols	3.58978	0.745818	20.7761
																															TG(17:2_38:7)	Triacylglycerols	0.13485	0.0333918	24.7622	E		TG(20:4_36:4)	Triacylglycerols	0.574515	0.0847301	14.7481	C		TG(17:1_34:2)	Triacylglycerols	1.16264	0.241996	20.8144
																															TG(18:1_34:4)	Triacylglycerols	1.51719	0.37596	24.78	E		TG(14:0_34:3)	Triacylglycerols	0.693061	0.102777	14.8294	C		TG(16:0_40:6)	Triacylglycerols	0.952389	0.19889	20.8832
																															TG(20:3_36:3)	Triacylglycerols	0.847507	0.210474	24.8344	E		TG(16:0_38:6)	Triacylglycerols	0.831061	0.123274	14.8333	C		TG(16:0_35:3)	Triacylglycerols	1.16714	0.244615	20.9585
																															TG(18:2_34:3)	Triacylglycerols	8.95438	2.22551	24.8539	E		TG(18:2_34:4)	Triacylglycerols	0.477727	0.0710573	14.874	C		HexCer(d18:1/22:0)	Glycosylceramides	3.07151	0.645415	21.0129
																															TG(20:2_36:5)	Triacylglycerols	0.113562	0.0283266	24.9436	E		TG(18:3_34:0)	Triacylglycerols	0.632576	0.0948337	14.9917	C		Cer(d16:1/24:0)	Ceramides	0.108931	0.0228968	21.0195
																															TG(22:4_32:2)	Triacylglycerols	0.1275	0.0318198	24.9567	E		C18:2	Acylcarnitines	0.0411515	0.00618022	15.0182	D		TG(16:0_38:1)	Triacylglycerols	0.511778	0.107588	21.0223
																															TG(16:0_33:2)	Triacylglycerols	0.875175	0.219622	25.0946	F		TG(17:1_36:3)	Triacylglycerols	0.357242	0.0538453	15.0725	D		TG(18:1_34:3)	Triacylglycerols	17.0677	3.60266	21.1081
																															CE(14:0)	Cholesterol Esters	9.14	2.31146	25.2895	F		TG(22:5_34:2)	Triacylglycerols	0.781606	0.117813	15.0732	D		C14:2	Acylcarnitines	0.0328649	0.00696484	21.1924
																															Hex2Cer(d18:1/22:0)	Glycosylceramides	0.196286	0.0497249	25.3329	F		HexCer(d18:2/24:0)	Glycosylceramides	0.532606	0.0804017	15.0959	D		HexCer(d18:2/24:0)	Glycosylceramides	0.863741	0.183097	21.1982
																															Cer(d16:1/20:0)	Ceramides	0.041525	0.0105806	25.48	F		TG(16:1_38:4)	Triacylglycerols	0.294091	0.0444904	15.1281	D		TG(20:3_32:1)	Triacylglycerols	0.632935	0.13421	21.2044
																															lysoPC a C28:1	Glycerophospholipids	0.200333	0.0510718	25.4934	F		TG(20:0_32:3)	Triacylglycerols	0.212121	0.0322701	15.2131	D		TG(18:1_30:2)	Triacylglycerols	1.41447	0.301023	21.2816
																															TG(18:0_36:3)	Triacylglycerols	8.86313	2.27021	25.6141	F		Cer(d16:1/24:0)	Ceramides	0.0859394	0.0131338	15.2826	D		TG(16:0_38:4)	Triacylglycerols	2.38476	0.508147	21.308
																															HexCer(d18:1/16:0)	Glycosylceramides	0.964235	0.247829	25.7022	F		C12	Acylcarnitines	0.0461212	0.00710967	15.4152	D		C5-DC (C6-OH)	Acylcarnitines	0.255296	0.0544926	21.3449
																															TG(17:1_34:2)	Triacylglycerols	1.08531	0.27952	25.7549	F		HexCer(d18:2/22:0)	Glycosylceramides	0.447394	0.0692428	15.4769	D		TG(16:0_35:2)	Triacylglycerols	2.72018	0.581574	21.38
																															TG(18:1_28:1)	Triacylglycerols	0.944571	0.24339	25.7672	F		Hex3Cer(d18:1/24:1)	Glycosylceramides	0.378576	0.0587692	15.5238	D		TG(20:3_32:0)	Triacylglycerols	0.657622	0.14104	21.4469
																															TG(18:2_36:2)	Triacylglycerols	28.895	7.48125	25.8912	F		TG(20:3_32:0)	Triacylglycerols	0.383303	0.0596346	15.5581	D		TG(18:0_36:4)	Triacylglycerols	4.47277	0.961365	21.4937
																															TG(16:1_36:3)	Triacylglycerols	13.1456	3.42266	26.0365	F		TG(20:3_36:3)	Triacylglycerols	0.444485	0.0698374	15.712	D		TG(14:0_38:5)	Triacylglycerols	0.233727	0.0503328	21.5348
																															TG(18:1_26:0)	Triacylglycerols	0.715414	0.186487	26.067	F		TG(18:3_30:0)	Triacylglycerols	0.299424	0.047211	15.7673	D		TG(20:5_34:2)	Triacylglycerols	0.488177	0.105359	21.582
																															PC ae C38:3	Glycerophospholipids	4.715	1.23376	26.1668	F		TG(16:1_34:3)	Triacylglycerols	1.63	0.259483	15.9192	D		TG(17:2_36:4)	Triacylglycerols	0.764263	0.165209	21.6168
																															Hex2Cer(d18:1/18:0)	Glycosylceramides	0.193057	0.0505633	26.1908	F		C4	Acylcarnitines	0.131	0.0208956	15.9508	D		TG(18:2_35:1)	Triacylglycerols	1.85891	0.402942	21.6762
																															DG(16:0_18:1)	Diacylglycerols	5.33083	1.39657	26.198	F		Hex2Cer(d18:1/24:0)	Glycosylceramides	0.132242	0.0211054	15.9597	D		TG(18:2_35:3)	Triacylglycerols	0.546516	0.118741	21.7269
																															TG(22:2_32:4)	Triacylglycerols	0.1788	0.0473342	26.4733	F		Hex2Cer(d18:1/18:0)	Glycosylceramides	0.149485	0.0239049	15.9915	D		PC aa C24:0	Glycerophospholipids	0.136283	0.029659	21.7628
																															TG(22:6_34:1)	Triacylglycerols	1.6687	0.442603	26.5238	F		TG(17:0_36:4)	Triacylglycerols	0.354273	0.0566918	16.0023	D		TG(18:1_35:3)	Triacylglycerols	0.920661	0.200479	21.7756
																															TG(17:2_36:2)	Triacylglycerols	0.240293	0.064291	26.7552	F		TG(18:2_28:0)	Triacylglycerols	0.46797	0.0749965	16.0259	D		TG(16:0_35:1)	Triacylglycerols	1.6236	0.354681	21.8453
																															TG(16:1_32:2)	Triacylglycerols	1.14182	0.305671	26.7705	F		TG(20:5_34:1)	Triacylglycerols	0.458939	0.073877	16.0973	D		TG(16:0_36:5)	Triacylglycerols	4.81138	1.05935	22.0176
																															TG(20:3_32:1)	Triacylglycerols	0.796075	0.213508	26.82	F		TG(20:2_34:1)	Triacylglycerols	0.698091	0.113475	16.255	D		TG(14:0_34:3)	Triacylglycerols	1.21148	0.266758	22.0191
																															TG(14:0_34:2)	Triacylglycerols	5.59167	1.50013	26.8279	F		TG(16:0_32:2)	Triacylglycerols	3.90939	0.637676	16.3114	D		TG(17:2_36:3)	Triacylglycerols	0.309762	0.0687675	22.2001
																															TG(18:2_34:0)	Triacylglycerols	11.4585	3.08671	26.9382	F		lysoPC a C28:0	Glycerophospholipids	0.458419	0.0751602	16.3955	D		TG(17:2_34:3)	Triacylglycerols	0.424621	0.0944841	22.2514
																															Cer(d18:0/22:0)	Dihydroceramides	0.352	0.0949667	26.9792	F		TG(22:6_34:2)	Triacylglycerols	0.73203	0.120236	16.425	D		TG(22:6_34:3)	Triacylglycerols	0.166646	0.0372659	22.3623
																															TG(22:5_34:1)	Triacylglycerols	2.24324	0.605528	26.9935	F		Cer(d18:1/18:0(OH))	Ceramides	0.2335	0.0383549	16.4261	D		CE(18:2)	Cholesterol Esters	1076.57	240.864	22.3732
																															TG(20:4_34:3)	Triacylglycerols	0.732528	0.198021	27.0326	F		TG(17:1_34:2)	Triacylglycerols	0.467727	0.0773277	16.5327	D		TG(22:5_32:1)	Triacylglycerols	0.43744	0.0979423	22.3899
																															TG(17:2_34:2)	Triacylglycerols	0.157611	0.0426335	27.0498	F		C3-DC (C4-OH)	Acylcarnitines	0.0661515	0.0110287	16.6719	D		C3-DC (C4-OH)	Acylcarnitines	0.328741	0.0737258	22.4267
																															SM C20:2	Sphingolipids	0.772612	0.209215	27.0789	F		TG(18:2_35:3)	Triacylglycerols	0.258485	0.043367	16.7774	D		TG(18:0_32:1)	Triacylglycerols	2.94007	0.66091	22.4793
																															TG(20:1_34:0)	Triacylglycerols	0.335745	0.0911127	27.1374	F		TG(18:1_36:0)	Triacylglycerols	1.17882	0.198647	16.8514	D		TG(17:2_38:7)	Triacylglycerols	0.160397	0.0365454	22.7843
																															lysoPC a C26:1	Glycerophospholipids	0.0782542	0.0212429	27.146	F		TG(16:1_36:1)	Triacylglycerols	1.36758	0.232164	16.9763	D		TG(20:1_26:1)	Triacylglycerols	0.121388	0.0277505	22.861
																															TG(14:0_34:0)	Triacylglycerols	1.18093	0.322358	27.297	F		TG(18:1_30:1)	Triacylglycerols	2.7097	0.460608	16.9985	D		TG(17:1_36:5)	Triacylglycerols	0.221019	0.0506078	22.8975
																															CE(18:2)	Cholesterol Esters	1139.13	313.589	27.5289	F		TG(20:3_36:4)	Triacylglycerols	0.272303	0.0463509	17.0218	D		TG(18:2_36:3)	Triacylglycerols	25.5731	5.8615	22.9205
																															HexCer(d18:1/23:0)	Glycosylceramides	2.56176	0.705436	27.5371	F		PC ae C30:1	Glycerophospholipids	1.51455	0.258035	17.0371	D		TG(16:0_38:3)	Triacylglycerols	2.42428	0.558147	23.0232
																															DG(14:0_14:0)	Diacylglycerols	0.017	0.00469042	27.5907	F		TG(20:3_32:1)	Triacylglycerols	0.410303	0.0708328	17.2635	D		TG(18:2_34:4)	Triacylglycerols	0.6395	0.147572	23.0761
																															TG(22:4_32:0)	Triacylglycerols	0.253339	0.0701763	27.7005	F		TG(20:5_34:2)	Triacylglycerols	0.352879	0.0609481	17.2717	D		TG(20:0_32:4)	Triacylglycerols	0.385164	0.0890202	23.1123
																															TG(22:6_34:2)	Triacylglycerols	1.25847	0.351629	27.9409	F		TG(18:0_38:7)	Triacylglycerols	0.124424	0.0215204	17.296	D		TG(18:0_36:1)	Triacylglycerols	2.65579	0.61521	23.1649
																															TG(20:1_34:2)	Triacylglycerols	0.941493	0.264762	28.1215	F		CE(20:3)	Cholesterol Esters	5.91636	1.0267	17.3535	D		Hex2Cer(d18:1/24:1)	Glycosylceramides	0.286068	0.0665958	23.2797
																															Cer(d18:1/14:0)	Ceramides	0.047	0.0132304	28.1498	F		TG(18:0_34:3)	Triacylglycerols	0.665121	0.115893	17.4244	D		TG(17:1_32:1)	Triacylglycerols	0.456713	0.106482	23.3149
																															TG(14:0_40:5)	Triacylglycerols	0.146556	0.041289	28.1729	F		TG(16:1_38:5)	Triacylglycerols	0.301061	0.0525261	17.447	D		TG(17:1_36:4)	Triacylglycerols	0.444562	0.103933	23.3787
																															TG(18:2_30:0)	Triacylglycerols	5.24889	1.48304	28.2544	F		TG(18:1_30:2)	Triacylglycerols	0.638727	0.112016	17.5374	D		lysoPC a C26:0	Glycerophospholipids	0.213858	0.0500357	23.3966
																															Cer(d18:0/26:1(OH))	Dihydroceramides	1.8725	0.529426	28.2737	F		TG(17:2_38:6)	Triacylglycerols	0.12097	0.0214934	17.7676	D		TG(16:1_36:5)	Triacylglycerols	0.55414	0.129686	23.4032
																															TG(18:3_30:0)	Triacylglycerols	0.58554	0.16563	28.2867	F		TG(20:4_30:0)	Triacylglycerols	0.276333	0.0491977	17.8038	D		TG(22:2_32:4)	Triacylglycerols	0.174408	0.0408546	23.4248
																															TG(20:4_36:4)	Triacylglycerols	0.974595	0.275831	28.3022	F		TG(17:2_38:7)	Triacylglycerols	0.0576061	0.0102742	17.8352	D		C18:1-OH	Acylcarnitines	0.0247143	0.00579409	23.4443
																															TG(20:5_34:2)	Triacylglycerols	0.603229	0.171271	28.3924	F		DG(16:0_18:1)	Diacylglycerols	1.43664	0.25711	17.8967	D		TG(18:3_30:0)	Triacylglycerols	0.631849	0.148214	23.4573
																															TG(20:1_32:0)	Triacylglycerols	0.0175926	0.00500007	28.4214	F		DG(18:1_18:3)	Diacylglycerols	0.203111	0.0370461	18.2393	D		DG(16:0_18:1)	Diacylglycerols	5.46511	1.28877	23.5818
																															Cer(d16:1/23:0)	Ceramides	0.0528929	0.0150365	28.4283	F		TG(16:0_34:0)	Triacylglycerols	3.82121	0.697405	18.2509	D		TG(22:6_34:1)	Triacylglycerols	0.930212	0.220276	23.6801
																															TG(14:0_36:3)	Triacylglycerols	7.0765	2.01649	28.4956	F		lysoPC a C26:0	Glycerophospholipids	0.273758	0.0505328	18.459	D		TG(16:1_28:0)	Triacylglycerols	0.435033	0.103349	23.7565
																															TG(20:1_30:1)	Triacylglycerols	0.122267	0.0348414	28.4962	F		Cer(d18:2/18:0)	Ceramides	0.0455455	0.0084339	18.5175	D		DG(14:1_18:1)	Diacylglycerols	0.198139	0.047108	23.7752
																															Hex3Cer(d18:1/26:1)	Glycosylceramides	1.50035	0.427983	28.5256	F		TG(20:3_36:5)	Triacylglycerols	0.122333	0.0228318	18.6636	D		TG(20:4_36:4)	Triacylglycerols	0.654884	0.155866	23.8005
																															TG(20:4_30:0)	Triacylglycerols	0.554194	0.158381	28.5787	F		TG(17:0_34:2)	Triacylglycerols	0.654879	0.122367	18.6855	D		TG(18:1_36:4)	Triacylglycerols	17.8256	4.27634	23.9899
																															TG(17:1_36:4)	Triacylglycerols	0.350603	0.100405	28.6379	F		TG(18:1_33:2)	Triacylglycerols	0.684242	0.128129	18.7256	D		TG(22:5_32:0)	Triacylglycerols	0.388589	0.0932223	23.99
																															DG(17:0_18:1)	Diacylglycerols	0.589068	0.168975	28.6851	F		TG(16:0_32:1)	Triacylglycerols	8.3403	1.57309	18.8613	D		TG(16:0_34:0)	Triacylglycerols	9.39042	2.25341	23.9969
																															TG(16:0_38:6)	Triacylglycerols	1.80541	0.51828	28.707	F		TG(20:1_34:1)	Triacylglycerols	0.453818	0.0859267	18.9342	D		Cer(d16:1/20:0)	Ceramides	0.0465753	0.0111959	24.0383
																															TG(22:4_34:2)	Triacylglycerols	0.694147	0.199578	28.7516	F		Hex3Cer(d18:1/18:0)	Glycosylceramides	0.122758	0.0232836	18.9672	D		TG(20:1_32:0)	Triacylglycerols	0.0214123	0.00517076	24.1486
																															DG(18:2_18:2)	Diacylglycerols	4.91938	1.41533	28.7705	F		TG(16:1_36:5)	Triacylglycerols	0.363242	0.0690638	19.0132	D		TG(18:1_33:2)	Triacylglycerols	1.73388	0.419886	24.2166
																															C6 (C4:1-DC)	Acylcarnitines	0.046	0.0132413	28.7855	F		TG(20:3_34:3)	Triacylglycerols	0.211273	0.0405788	19.2069	D		TG(22:5_34:3)	Triacylglycerols	0.181973	0.0442326	24.3072
																															TG(17:2_34:3)	Triacylglycerols	0.307746	0.0886348	28.8013	F		Cer(d16:1/18:0)	Ceramides	0.0653871	0.0128288	19.6198	D		TG(16:1_36:3)	Triacylglycerols	10.8057	2.63588	24.3934
																															TG(18:2_35:3)	Triacylglycerols	0.532603	0.153993	28.9133	F		TG(14:0_38:5)	Triacylglycerols	0.151545	0.0298047	19.6671	D		TG(20:2_32:1)	Triacylglycerols	0.53543	0.130664	24.4035
																															TG(16:1_34:2)	Triacylglycerols	14.4999	4.19767	28.9497	F		HexCer(d18:1/18:0)	Glycosylceramides	0.131909	0.02598	19.6954	D		TG(16:0_28:1)	Triacylglycerols	0.808476	0.19879	24.5883
																															TG(18:3_34:2)	Triacylglycerols	5.565	1.61184	28.964	F		HexCer(d18:1/20:0)	Glycosylceramides	0.201818	0.0398587	19.7498	D		TG(20:1_30:1)	Triacylglycerols	0.13479	0.0332457	24.6648
																															TG(20:0_32:4)	Triacylglycerols	0.319029	0.0927856	29.0837	F		TG(18:0_38:6)	Triacylglycerols	0.317242	0.063327	19.9617	D		TG(18:3_38:5)	Triacylglycerols	0.267859	0.0665808	24.8566
																															PC ae C30:2	Glycerophospholipids	0.09675	0.02831	29.261	F		TG(18:2_33:0)	Triacylglycerols	0.425879	0.0862264	20.2467	E		TG(17:0_34:3)	Triacylglycerols	0.30654	0.0763963	24.9222
																															TG(20:2_32:1)	Triacylglycerols	0.55454	0.162566	29.3155	F		HexCer(d18:1/14:0)	Glycosylceramides	0.0741538	0.0150245	20.2612	E		TG(18:2_36:2)	Triacylglycerols	30.8509	7.7268	25.0456
																															TG(16:1_36:5)	Triacylglycerols	0.674944	0.198203	29.3658	F		TG(18:1_26:0)	Triacylglycerols	0.405485	0.0830783	20.4886	E		Hex2Cer(d18:1/18:0)	Glycosylceramides	0.197551	0.0495103	25.062
																															TG(20:3_32:0)	Triacylglycerols	0.650766	0.191393	29.4105	F		TG(17:2_38:5)	Triacylglycerols	0.0912727	0.0189494	20.7613	E		TG(16:1_34:0)	Triacylglycerols	2.44693	0.618357	25.2707
																															TG(16:1_28:0)	Triacylglycerols	0.409278	0.12075	29.5031	F		PC ae C36:0	Glycerophospholipids	0.538636	0.112414	20.8701	E		TG(16:0_33:1)	Triacylglycerols	1.37735	0.348137	25.2759
																															TG(18:1_36:3)	Triacylglycerols	53.225	15.737	29.567	F		DG(18:2_18:4)	Diacylglycerols	0.148417	0.0312685	21.0681	E		TG(14:0_34:2)	Triacylglycerols	5.79021	1.46707	25.3371
																															TG(16:1_38:5)	Triacylglycerols	0.522015	0.154797	29.6537	F		TG(20:5_36:2)	Triacylglycerols	0.249303	0.0525889	21.0944	E		Cer(d18:2/18:1)	Ceramides	0.0166239	0.00421354	25.3462
																															DG(18:1_18:1)	Diacylglycerols	2.98633	0.885659	29.6571	F		DG(16:1_18:2)	Diacylglycerols	0.343364	0.0724521	21.1007	E		TG(18:0_34:2)	Triacylglycerols	7.95684	2.03949	25.6319
																															TG(18:1_33:1)	Triacylglycerols	3.60302	1.07479	29.8302	F		C14:1-OH	Acylcarnitines	0.0232857	0.00492053	21.1311	E		TG(18:2_34:3)	Triacylglycerols	8.20519	2.10676	25.6759
																															TG(22:6_32:0)	Triacylglycerols	0.514333	0.153535	29.8513	F		HexCer(d16:1/20:0)	Glycosylceramides	0.0209583	0.00443777	21.1743	E		TG(18:2_32:2)	Triacylglycerols	4.93932	1.26912	25.6943
																															Cer(d18:2/23:0)	Ceramides	0.0768701	0.0230339	29.9647	F		TG(20:1_34:2)	Triacylglycerols	0.370182	0.0790204	21.3464	E		TG(20:4_34:3)	Triacylglycerols	0.462198	0.119065	25.7607
																															TG(18:0_32:2)	Triacylglycerols	0.822133	0.246438	29.9754	F		TG(18:1_33:1)	Triacylglycerols	1.72909	0.371478	21.484	E		TG(18:1_38:6)	Triacylglycerols	0.812903	0.210484	25.8928
																															TG(20:1_32:1)	Triacylglycerols	0.503426	0.150943	29.9831	F		TG(16:0_35:1)	Triacylglycerols	0.71103	0.153149	21.539	E		TG(18:2_38:6)	Triacylglycerols	0.555426	0.143852	25.8994
																															TG(18:3_33:2)	Triacylglycerols	0.14113	0.0424546	30.0818	G		Cer(d16:1/22:0)	Ceramides	0.125212	0.0273219	21.8205	E		lysoPC a C26:1	Glycerophospholipids	0.115577	0.0300887	26.0335
																															TG(16:1_38:4)	Triacylglycerols	0.507409	0.152942	30.1417	G		TG(17:2_36:3)	Triacylglycerols	0.117091	0.025591	21.8556	E		TG(18:1_33:1)	Triacylglycerols	3.90749	1.02363	26.1967
																															C16-OH	Acylcarnitines	0.02005	0.00604784	30.1638	G		lysoPC a C26:1	Glycerophospholipids	0.376242	0.082395	21.8994	E		HexCer(d18:1/18:1)	Glycosylceramides	0.285015	0.0748895	26.2756
																															C18	Acylcarnitines	0.0273684	0.00827453	30.2339	G		C16:1	Acylcarnitines	0.0332593	0.00728852	21.9143	E		TG(20:4_30:0)	Triacylglycerols	0.437391	0.114987	26.2892
																															TG(17:2_36:3)	Triacylglycerols	0.244603	0.07442	30.4248	G		C6 (C4:1-DC)	Acylcarnitines	0.0430968	0.00951264	22.0727	E		C18	Acylcarnitines	0.029675	0.00787365	26.5329
																															C14:1-OH	Acylcarnitines	0.0212222	0.00645712	30.4262	G		Cer(d18:2/20:0)	Ceramides	0.0426364	0.00944	22.1407	E		TG(18:1_28:1)	Triacylglycerols	1.06384	0.283136	26.6146
																															TG(14:0_34:1)	Triacylglycerols	8.60809	2.63246	30.5813	G		TG(22:5_32:1)	Triacylglycerols	0.282333	0.0631173	22.3556	E		DG(17:0_18:1)	Diacylglycerols	0.468922	0.125006	26.658
																															TG(18:0_36:2)	Triacylglycerols	8.4965	2.60492	30.6587	G		SM C26:0	Sphingolipids	0.0615455	0.0138024	22.4263	E		TG(16:1_33:1)	Triacylglycerols	0.597545	0.159404	26.6765
																															TG(14:0_32:2)	Triacylglycerols	0.724929	0.224928	31.0276	G		TG(17:1_36:4)	Triacylglycerols	0.179939	0.0403887	22.4457	E		TG(17:2_36:2)	Triacylglycerols	0.262151	0.0699724	26.6916
																															TG(22:5_32:1)	Triacylglycerols	0.577364	0.179342	31.0622	G		PC aa C24:0	Glycerophospholipids	0.0872581	0.0196604	22.5313	E		C6:1	Acylcarnitines	0.142909	0.0381928	26.7253
																															TG(18:1_38:7)	Triacylglycerols	0.420028	0.130564	31.0846	G		HexCer(d18:1/26:1)	Glycosylceramides	0.183875	0.0417456	22.7032	E		lysoPC a C28:1	Glycerophospholipids	0.285754	0.0764023	26.7371
																															TG(20:0_32:3)	Triacylglycerols	0.288292	0.0897132	31.1188	G		Hex2Cer(d18:1/14:0)	Glycosylceramides	0.135697	0.0309147	22.7821	E		TG(17:2_34:2)	Triacylglycerols	0.156926	0.0419687	26.7443
																															C16:1	Acylcarnitines	0.0457143	0.0142328	31.1342	G		Cer(d18:0/18:0)	Dihydroceramides	0.0178	0.00407704	22.9047	E		TG(16:1_38:3)	Triacylglycerols	0.346224	0.0926204	26.7516
																															TG(18:1_30:0)	Triacylglycerols	10.5423	3.29238	31.2302	G		CE(15:1)	Cholesterol Esters	0.363303	0.0832693	22.9201	E		Cer(d18:0/26:1(OH))	Dihydroceramides	2.53489	0.678207	26.7548
																															TG(18:3_34:1)	Triacylglycerols	9.40025	2.95643	31.4506	G		Cer(d16:1/23:0)	Ceramides	0.0499063	0.0115098	23.0628	E		TG(20:2_32:0)	Triacylglycerols	0.471716	0.126214	26.7564
																															TG(16:0_28:1)	Triacylglycerols	0.817048	0.258366	31.6219	G		TG(20:4_36:5)	Triacylglycerols	0.137545	0.0317835	23.1077	E		CE(20:3)	Cholesterol Esters	25.4731	6.8166	26.76
																															TG(18:1_32:2)	Triacylglycerols	10.3905	3.29337	31.6959	G		TG(20:2_32:1)	Triacylglycerols	0.254152	0.0588	23.1358	E		Hex2Cer(d18:1/14:0)	Glycosylceramides	0.586712	0.157147	26.7844
																															TG(16:0_37:3)	Triacylglycerols	0.908723	0.289732	31.8834	G		TG(22:6_32:0)	Triacylglycerols	0.247667	0.0574454	23.1947	E		TG(18:2_36:1)	Triacylglycerols	12.1472	3.2561	26.8054
																															TG(16:0_32:2)	Triacylglycerols	8.48409	2.71319	31.9798	G		TG(22:4_32:0)	Triacylglycerols	0.134606	0.0315842	23.4641	E		TG(16:1_30:1)	Triacylglycerols	0.709948	0.190305	26.8055
																															CE(20:5)	Cholesterol Esters	29.6663	9.50042	32.0243	G		TG(14:0_38:4)	Triacylglycerols	0.134606	0.031745	23.5836	E		TG(17:1_38:6)	Triacylglycerols	0.162977	0.0437675	26.855
																															TG(18:0_30:1)	Triacylglycerols	0.515469	0.16535	32.0776	G		CE(16:0)	Cholesterol Esters	27.7485	6.5779	23.7055	E		TG(20:3_36:3)	Triacylglycerols	0.627365	0.169671	27.045
																															DG(18:1_18:2)	Diacylglycerols	9.13163	2.94029	32.1989	G		TG(18:1_36:6)	Triacylglycerols	0.19997	0.0474621	23.7347	E		TG(18:3_34:2)	Triacylglycerols	5.63931	1.52689	27.0758
																															TG(22:1_32:5)	Triacylglycerols	0.133364	0.0429458	32.202	G		CE(16:1)	Cholesterol Esters	14.323	3.4044	23.7687	E		Hex3Cer(d18:1/24:1)	Glycosylceramides	0.362199	0.0985504	27.2089
																															TG(18:2_34:2)	Triacylglycerols	59.965	19.3971	32.3474	G		TG(18:3_38:5)	Triacylglycerols	0.130636	0.0310934	23.8015	E		TG(20:4_35:3)	Triacylglycerols	0.156111	0.0424858	27.2151
																															TG(20:2_32:0)	Triacylglycerols	0.4337	0.14044	32.3818	G		CE(20:5)	Cholesterol Esters	12.7648	3.06818	24.0361	E		TG(22:6_34:2)	Triacylglycerols	0.67453	0.183648	27.2261
																															Hex2Cer(d18:1/24:0)	Glycosylceramides	0.150138	0.048782	32.4913	G		TG(16:0_28:2)	Triacylglycerols	0.246394	0.0598388	24.2858	E		TG(16:1_38:4)	Triacylglycerols	0.380196	0.103745	27.2874
																															TG(18:1_32:0)	Triacylglycerols	37.0539	12.0944	32.6399	G		TG(16:0_33:2)	Triacylglycerols	0.407654	0.0994497	24.3956	E		C3:1	Acylcarnitines	0.0379231	0.0104014	27.4277
																															TG(18:0_30:0)	Triacylglycerols	0.735682	0.241229	32.7899	G		CE(22:6)	Cholesterol Esters	9.11576	2.22618	24.4212	E		TG(22:4_34:2)	Triacylglycerols	0.533555	0.147113	27.5722
																															TG(16:1_32:1)	Triacylglycerols	4.12045	1.35296	32.8353	G		Cer(d18:0/24:1)	Dihydroceramides	0.232	0.0569411	24.5436	E		TG(18:0_30:0)	Triacylglycerols	0.842474	0.233543	27.7212
																															TG(16:1_36:2)	Triacylglycerols	12.367	4.07931	32.9856	G		DG(18:1_20:0)	Diacylglycerols	0.14525	0.035678	24.5631	E		HexCer(d18:1/23:0)	Glycosylceramides	3.30523	0.91788	27.7705
																															TG(18:2_32:1)	Triacylglycerols	20.0608	6.63382	33.0686	G		C5-OH (C3-DC-M)	Acylcarnitines	0.0287097	0.00707198	24.6327	E		TG(20:4_34:1)	Triacylglycerols	4.82163	1.34144	27.8214
																															TG(18:1_36:1)	Triacylglycerols	18.7437	6.22597	33.2163	G		TG(18:0_36:1)	Triacylglycerols	0.88875	0.220284	24.7858	E		TG(22:1_32:5)	Triacylglycerols	0.128454	0.0358838	27.9352
																															TG(18:2_32:0)	Triacylglycerols	19.9025	6.6374	33.3495	G		C14	Acylcarnitines	0.0236923	0.00589759	24.8924	E		TG(18:1_38:7)	Triacylglycerols	0.328026	0.091745	27.9688
																															CE(16:1)	Cholesterol Esters	63.7075	21.303	33.4389	G		TG(20:2_36:5)	Triacylglycerols	0.0544848	0.0136109	24.9811	E		DG(16:0_18:2)	Diacylglycerols	2.33535	0.653678	27.9905
																															PC ae C40:3	Glycerophospholipids	1.37741	0.462126	33.5503	G		TG(17:2_34:3)	Triacylglycerols	0.115545	0.0290754	25.1636	F		TG(16:0_36:6)	Triacylglycerols	0.476389	0.133366	27.9953
																															TG(22:5_32:0)	Triacylglycerols	0.424138	0.142389	33.5714	G		TG(22:5_34:3)	Triacylglycerols	0.145455	0.0366743	25.2136	F		TG(16:1_36:2)	Triacylglycerols	10.4402	2.93382	28.1011
																															TG(16:0_28:2)	Triacylglycerols	0.388759	0.130663	33.6102	G		TG(17:0_34:1)	Triacylglycerols	0.641455	0.162408	25.3187	F		TG(17:1_38:5)	Triacylglycerols	0.18074	0.050791	28.1017
																															HexCer(d18:2/18:0)	Glycosylceramides	0.037	0.0125459	33.9079	G		TG(20:4_32:2)	Triacylglycerols	0.273242	0.069487	25.4305	F		TG(20:1_34:0)	Triacylglycerols	0.43798	0.123566	28.2126
																															TG(20:3_36:4)	Triacylglycerols	0.310901	0.105942	34.0758	G		TG(16:1_38:3)	Triacylglycerols	0.174697	0.0444947	25.4697	F		TG(18:2_30:0)	Triacylglycerols	5.75194	1.62311	28.2185
																															TG(20:3_34:0)	Triacylglycerols	0.38282	0.131629	34.3841	G		TG(18:1_38:7)	Triacylglycerols	0.24897	0.0638276	25.6367	F		TG(18:1_36:3)	Triacylglycerols	56.0153	15.879	28.3476
																															TG(16:0_32:1)	Triacylglycerols	19.2262	6.62611	34.4641	G		C16-OH	Acylcarnitines	0.0237143	0.00615668	25.9619	F		TG(14:0_36:3)	Triacylglycerols	7.53934	2.14031	28.3885
																															TG(18:1_36:2)	Triacylglycerols	55.6188	19.1979	34.5169	G		C14:2	Acylcarnitines	0.0632308	0.0165184	26.1241	F		TG(18:3_38:6)	Triacylglycerols	0.225952	0.0641695	28.3996
																															PC ae C30:1	Glycerophospholipids	0.119472	0.0413586	34.6178	G		TG(18:1_28:1)	Triacylglycerols	0.452455	0.120385	26.6071	F		PC ae C30:1	Glycerophospholipids	0.11667	0.033364	28.5969
																															CE(22:6)	Cholesterol Esters	21.3522	7.39292	34.6236	G		TG(22:6_34:3)	Triacylglycerols	0.140636	0.0374506	26.6294	F		TG(22:4_32:0)	Triacylglycerols	0.251081	0.0718913	28.6327
																															TG(17:2_38:6)	Triacylglycerols	0.255553	0.0888651	34.7737	G		HexCer(d16:1/24:0)	Glycosylceramides	0.0703636	0.0188245	26.7532	F		DG(14:1_20:2)	Diacylglycerols	0.0213824	0.00612503	28.6453
																															TG(14:0_36:2)	Triacylglycerols	7.10658	2.4724	34.7903	G		HexCer(d18:2/23:0)	Glycosylceramides	0.117636	0.0315979	26.8606	F		HexCer(d18:1/26:1)	Glycosylceramides	0.299875	0.0859748	28.6702
																															TG(18:0_38:7)	Triacylglycerols	0.176966	0.0615932	34.8051	G		TG(20:5_36:3)	Triacylglycerols	0.198636	0.0533613	26.8638	F		TG(20:5_36:3)	Triacylglycerols	0.367823	0.105759	28.7527
																															TG(17:1_38:6)	Triacylglycerols	0.154545	0.0538058	34.8155	G		PC ae C38:1	Glycerophospholipids	0.609909	0.164155	26.9147	F		TG(16:0_37:3)	Triacylglycerols	1.07762	0.310865	28.8473
																															PC aa C40:2	Glycerophospholipids	0.272012	0.094953	34.9076	G		TG(17:1_36:5)	Triacylglycerols	0.0520303	0.0140412	26.9866	F		DG(16:0_16:1)	Diacylglycerols	1.33079	0.38418	28.8685
																															DG(16:0_18:2)	Diacylglycerols	1.99004	0.695286	34.9383	G		Cer(d16:1/20:0)	Ceramides	0.0657576	0.0179983	27.3707	F		TG(22:6_32:0)	Triacylglycerols	0.400483	0.115957	28.9543
																															Hex2Cer(d18:1/20:0)	Glycosylceramides	0.0904333	0.0317335	35.0904	H		TG(20:1_34:3)	Triacylglycerols	0.0988966	0.0273748	27.6803	F		TG(20:5_36:2)	Triacylglycerols	0.3596	0.104976	29.1925
																															HexCer(d18:1/18:0)	Glycosylceramides	0.325733	0.114439	35.1328	H		Cer(d18:1/18:1)	Ceramides	0.0305	0.00845013	27.7054	F		TG(18:0_30:1)	Triacylglycerols	0.607441	0.178112	29.3217
																															Hex2Cer(d18:1/14:0)	Glycosylceramides	0.633	0.222587	35.1638	H		TG(16:0_36:6)	Triacylglycerols	0.185545	0.0523618	28.2205	F		TG(18:0_36:3)	Triacylglycerols	10.7283	3.14998	29.3614
																															TG(18:1_30:1)	Triacylglycerols	6.07292	2.13951	35.2303	H		Hex2Cer(d18:1/20:0)	Glycosylceramides	0.0708788	0.0201971	28.4952	F		TG(14:0_34:1)	Triacylglycerols	8.68526	2.57352	29.6309
																															TG(16:0_38:7)	Triacylglycerols	0.303	0.106821	35.2543	H		TG(22:4_32:2)	Triacylglycerols	0.0550968	0.0158164	28.7065	F		TG(16:1_38:5)	Triacylglycerols	0.337256	0.100928	29.9263
																															Cer(d18:2/20:0)	Ceramides	0.0557818	0.0197959	35.4881	H		Hex3Cer(d18:1/20:0)	Glycosylceramides	0.050303	0.014473	28.7716	F		TG(18:3_34:1)	Triacylglycerols	10.0586	3.0214	30.038
																															TG(16:0_34:1)	Triacylglycerols	65.9545	23.5059	35.6396	H		TG(20:2_34:3)	Triacylglycerols	0.142719	0.041243	28.8981	F		TG(14:0_38:4)	Triacylglycerols	0.230301	0.0692031	30.049
																															Hex3Cer(d18:1/22:0)	Glycosylceramides	0.241086	0.0860128	35.6773	H		DG(18:2_18:3)	Diacylglycerols	0.569533	0.168193	29.5317	F		TG(17:2_38:6)	Triacylglycerols	0.311095	0.0936615	30.107
																															TG(20:5_36:2)	Triacylglycerols	0.448404	0.160572	35.8098	H		Cer(d18:0/24:0)	Dihydroceramides	0.239958	0.0713336	29.7275	F		Hex2Cer(d18:1/22:0)	Glycosylceramides	0.199522	0.0603995	30.272
																															Cer(d18:1/18:1)	Ceramides	0.0299143	0.0107193	35.8335	H		C14:2-OH	Acylcarnitines	0.0150625	0.00447912	29.7369	F		DG(18:1_18:3)	Diacylglycerols	2.01597	0.6116	30.3377
																															TG(16:1_34:1)	Triacylglycerols	25.4757	9.13423	35.8547	H		TG(17:0_34:3)	Triacylglycerols	0.181273	0.0539475	29.7604	F		Cer(d18:1/14:0)	Ceramides	0.0534835	0.0163302	30.5331
																															TG(20:1_34:3)	Triacylglycerols	0.22242	0.0799689	35.954	H		DG(18:1_20:1)	Diacylglycerols	0.0481875	0.0143862	29.8546	F		TG(18:1_36:6)	Triacylglycerols	0.461452	0.141711	30.7099
																															DG(16:0_16:0)	Diacylglycerols	0.0295	0.0106066	35.9546	H		HexCer(d18:2/16:0)	Glycosylceramides	0.0312121	0.00946625	30.3288	G		TG(16:0_32:2)	Triacylglycerols	8.13778	2.50339	30.7626
																															TG(16:0_36:6)	Triacylglycerols	0.481394	0.173744	36.0918	H		HexCer(d18:2/18:0)	Glycosylceramides	0.01972	0.00599667	30.4091	G		DG(18:2_18:2)	Diacylglycerols	4.69385	1.4462	30.8105
																															Cer(d18:2/14:0)	Ceramides	0.00975	0.00351943	36.0967	H		CE(22:5)	Cholesterol Esters	0.992	0.302624	30.5064	G		DG(18:3_20:2)	Diacylglycerols	0.0269773	0.00837629	31.0494
																															TG(20:5_36:3)	Triacylglycerols	0.451145	0.163434	36.2266	H		DG(17:0_18:1)	Diacylglycerols	0.365212	0.111669	30.5765	G		TG(17:0_32:1)	Triacylglycerols	0.428821	0.133863	31.2165
																															C7-DC	Acylcarnitines	0.0608	0.0220952	36.3409	H		TG(14:0_32:2)	Triacylglycerols	0.3295	0.1011	30.683	G		TG(16:0_40:7)	Triacylglycerols	0.484082	0.151483	31.2929
																															CE(18:0)	Cholesterol Esters	9.62192	3.49801	36.3546	H		Cer(d18:1/26:1)	Ceramides	0.0153333	0.00473936	30.9089	G		Cer(d16:1/23:0)	Ceramides	0.0587094	0.0184117	31.3607
																															TG(18:0_38:6)	Triacylglycerols	0.666923	0.24252	36.364	H		TG(14:0_35:1)	Triacylglycerols	0.101174	0.0314926	31.1272	G		C5:1-DC	Acylcarnitines	0.0703651	0.022072	31.3678
																															TG(16:0_34:2)	Triacylglycerols	57.7608	21.1026	36.5344	H		Cer(d18:1/26:0)	Ceramides	0.0405217	0.0127096	31.3649	G		TG(14:0_35:2)	Triacylglycerols	0.271584	0.0852158	31.3773
																															TG(16:1_38:3)	Triacylglycerols	0.38861	0.142732	36.729	H		C5	Acylcarnitines	0.0498065	0.015787	31.6966	G		DG(14:0_14:0)	Diacylglycerols	0.0164649	0.00516828	31.3897
																															CE(22:5)	Cholesterol Esters	2.29936	0.845836	36.7857	H		C6:1	Acylcarnitines	0.0245	0.00777817	31.7477	G		TG(18:3_35:2)	Triacylglycerols	0.264802	0.0834971	31.5319
																															TG(16:0_36:2)	Triacylglycerols	95.075	34.9848	36.7971	H		TG(20:1_34:0)	Triacylglycerols	0.069625	0.0222199	31.9137	G		TG(18:1_32:2)	Triacylglycerols	10.133	3.19714	31.5518
																															TG(18:1_34:2)	Triacylglycerols	106.151	39.2024	36.9307	H		HexCer(d18:2/20:0)	Glycosylceramides	0.0215238	0.00688926	32.0076	G		Hex3Cer(d18:1/22:0)	Glycosylceramides	0.260146	0.0823221	31.6446
																															TG(18:1_36:6)	Triacylglycerols	0.480214	0.17804	37.0751	H		TG(14:0_34:0)	Triacylglycerols	0.569781	0.182886	32.0976	G		TG(14:0_35:1)	Triacylglycerols	0.220321	0.0699398	31.7445
																															TG(18:1_32:1)	Triacylglycerols	43.0776	16.0702	37.3052	H		Cer(d18:1/20:0(OH))	Ceramides	0.370722	0.11908	32.1211	G		TG(18:0_36:2)	Triacylglycerols	10.108	3.21849	31.841
																															TG(18:2_34:1)	Triacylglycerols	94.845	35.978	37.9334	H		Cer(d18:2/18:1)	Ceramides	0.0113571	0.00365366	32.1706	G		TG(18:2_34:0)	Triacylglycerols	13.036	4.16713	31.9664
																															TG(20:1_32:2)	Triacylglycerols	0.1794	0.0683403	38.0938	H		C5:1-DC	Acylcarnitines	0.0186667	0.00602771	32.2913	G		Cer(d16:1/18:0)	Ceramides	0.0233286	0.00747696	32.0507
																															TG(16:0_40:7)	Triacylglycerols	0.759973	0.291191	38.3159	H		TG(20:1_32:2)	Triacylglycerols	0.0957826	0.0314324	32.8164	G		TG(16:0_40:8)	Triacylglycerols	0.234463	0.0754107	32.1632
																															C5-DC (C6-OH)	Acylcarnitines	0.07884	0.0302389	38.3547	H		TG(17:1_38:6)	Triacylglycerols	0.0427879	0.0140885	32.9263	G		DG(16:1_18:2)	Diacylglycerols	0.589308	0.19021	32.2769
																															HexCer(d18:2/22:0)	Glycosylceramides	0.356235	0.13698	38.452	H		CE(18:0)	Cholesterol Esters	3.34933	1.12717	33.6536	G		Cer(d18:2/18:0)	Ceramides	0.0599625	0.0193923	32.3407
																															HexCer(d18:1/20:0)	Glycosylceramides	0.617	0.240724	39.0153	H		TG(18:3_35:2)	Triacylglycerols	0.114697	0.038647	33.6949	G		HexCer(d16:1/24:0)	Glycosylceramides	0.0730694	0.0236794	32.4067
																															TG(18:3_35:2)	Triacylglycerols	0.248114	0.0969831	39.0882	H		CE(14:1)	Cholesterol Esters	0.195258	0.0659065	33.7535	G		TG(18:0_38:6)	Triacylglycerols	0.504705	0.163797	32.454
																															TG(16:0_38:1)	Triacylglycerols	0.433174	0.169663	39.1674	H		CE(14:0)	Cholesterol Esters	6.98846	2.37747	34.02	G		TG(16:0_38:7)	Triacylglycerols	0.272677	0.0887389	32.5436
																															TG(20:3_34:3)	Triacylglycerols	0.374156	0.14694	39.2725	H		DG-O(18:2_18:2)	Diacylglycerols	0.0395	0.0134425	34.0316	G		TG(18:1_30:0)	Triacylglycerols	10.659	3.47233	32.5764
																															PC ae C38:2	Glycerophospholipids	3.1155	1.22937	39.4598	H		TG(17:2_36:2)	Triacylglycerols	0.0805152	0.0274581	34.103	G		TG(18:1_33:3)	Triacylglycerols	0.249876	0.0820489	32.8358
																															TG(17:0_34:3)	Triacylglycerols	0.308317	0.121756	39.4906	H		TG(18:1_33:3)	Triacylglycerols	0.133758	0.0456762	34.1485	G		TG(16:1_34:2)	Triacylglycerols	12.3358	4.05187	32.8466
																															TG(20:3_32:2)	Triacylglycerols	0.287962	0.114038	39.6019	H		HexCer(d18:1/26:0)	Glycosylceramides	0.13471	0.0463244	34.3883	G		TG(20:1_34:3)	Triacylglycerols	0.294509	0.0973032	33.0392
																															DG(16:0_16:1)	Diacylglycerols	1.03967	0.413836	39.8047	H		Cer(d18:0/22:0)	Dihydroceramides	0.151724	0.0522206	34.4181	G		TG(18:2_32:0)	Triacylglycerols	23.5644	7.79967	33.0994
																															TG(14:0_38:4)	Triacylglycerols	0.260176	0.104306	40.0903	I		TG(14:0_40:5)	Triacylglycerols	0.227077	0.0785457	34.5899	G		TG(18:1_36:2)	Triacylglycerols	59.5362	19.7694	33.2057
																															TG(16:0_36:4)	Triacylglycerols	35.6737	14.3973	40.3582	I		TG(20:3_32:2)	Triacylglycerols	0.117152	0.0409856	34.9851	G		Cer(d18:2/14:0)	Ceramides	0.0106226	0.00353132	33.2434
																															TG(20:4_32:2)	Triacylglycerols	0.513364	0.207198	40.3608	I		TG(17:1_38:5)	Triacylglycerols	0.067	0.0235956	35.2172	H		SM C26:0	Sphingolipids	0.135993	0.0452303	33.2592
																															TG(20:4_33:2)	Triacylglycerols	0.130667	0.0528822	40.471	I		TG(18:1_33:0)	Triacylglycerols	0.691576	0.24447	35.3498	H		TG(20:3_32:2)	Triacylglycerols	0.206	0.070033	33.9966
																															TG(18:1_34:1)	Triacylglycerols	178.1	72.3087	40.6001	I		TG(16:0_32:0)	Triacylglycerols	4.09606	1.46264	35.7085	H		TG(18:1_33:0)	Triacylglycerols	1.84691	0.630892	34.1593
																															TG(18:1_33:3)	Triacylglycerols	0.251108	0.102481	40.8115	I		TG(18:1_31:0)	Triacylglycerols	0.44105	0.159509	36.1657	H		TG(18:2_34:2)	Triacylglycerols	65.4803	22.4516	34.2876
																															TG(17:1_38:5)	Triacylglycerols	0.16569	0.0677979	40.9184	I		TG(18:3_38:6)	Triacylglycerols	0.0685152	0.0247968	36.1917	H		TG(16:0_34:1)	Triacylglycerols	70.7688	24.2773	34.305
																															DG(18:1_20:4)	Diacylglycerols	0.890615	0.365166	41.0015	I		TG(20:1_32:1)	Triacylglycerols	0.12171	0.04467	36.7021	H		TG(18:1_30:1)	Triacylglycerols	6.03635	2.0788	34.438
																															TG(16:0_36:3)	Triacylglycerols	101.88	41.7985	41.0271	I		Hex3Cer(d18:1/26:1)	Glycosylceramides	0.0594074	0.0218267	36.7407	H		TG(18:1_36:1)	Triacylglycerols	21.2238	7.31892	34.4846
																															Cer(d18:1/26:0)	Ceramides	0.0680357	0.027994	41.1461	I		TG(20:3_34:0)	Triacylglycerols	0.2331	0.0857958	36.8064	H		CE(17:0)	Cholesterol Esters	3.08589	1.06759	34.5959
																															TG(18:2_38:6)	Triacylglycerols	0.742247	0.307039	41.3662	I		TG(18:2_31:0)	Triacylglycerols	0.243	0.0899041	36.9976	H		Cer(d18:0/20:0)	Dihydroceramides	0.513784	0.178452	34.7329
																															TG(22:6_32:1)	Triacylglycerols	0.569593	0.236333	41.4916	I		TG(22:2_32:4)	Triacylglycerols	0.0407879	0.0151136	37.0543	H		TG(14:0_36:2)	Triacylglycerols	7.51057	2.63442	35.0762
																															PC aa C24:0	Glycerophospholipids	0.0904444	0.0380882	42.1123	I		TG(18:3_33:2)	Triacylglycerols	0.0579687	0.0215668	37.2042	H		DG(16:1_18:1)	Diacylglycerols	2.68778	0.947768	35.2622
																															TG(20:0_34:1)	Triacylglycerols	0.489	0.206811	42.2926	I		TG(16:0_33:1)	Triacylglycerols	0.657737	0.2452	37.2793	H		Hex2Cer(d18:1/20:0)	Glycosylceramides	0.0941346	0.0332533	35.3253
																															C14:2-OH	Acylcarnitines	0.0176667	0.0074744	42.3079	I		TG(16:0_37:3)	Triacylglycerols	0.279818	0.104397	37.3089	H		TG(18:1_32:0)	Triacylglycerols	39.8104	14.1294	35.4918
																															HexCer(d18:2/16:0)	Glycosylceramides	0.037125	0.015794	42.5427	I		Cer(d18:1/14:0)	Ceramides	0.0454348	0.0170583	37.5445	H		TG(20:4_32:2)	Triacylglycerols	0.322299	0.114775	35.6115
																															TG(20:2_34:3)	Triacylglycerols	0.268633	0.114293	42.5462	I		DG(16:1_18:1)	Diacylglycerols	1.69	0.636396	37.6566	H		Hex3Cer(d18:1/26:1)	Glycosylceramides	1.84499	0.658128	35.6711
																															Hex3Cer(d18:1/18:0)	Glycosylceramides	0.154833	0.0666732	43.0613	I		Cer(d18:2/14:0)	Ceramides	0.00892308	0.00337791	37.8559	H		TG(16:0_34:2)	Triacylglycerols	59.3598	21.2412	35.7839
																															HexCer(d18:1/26:0)	Glycosylceramides	0.0925	0.0405183	43.8036	I		HexCer(d16:1/22:0)	Glycosylceramides	0.0237576	0.00903822	38.0435	H		TG(16:1_34:1)	Triacylglycerols	21.6846	7.78057	35.8806
																															CE(22:1)	Cholesterol Esters	0.2008	0.0886014	44.1242	I		TG(17:1_38:7)	Triacylglycerols	0.0115	0.00439585	38.2248	H		TG(16:0_32:1)	Triacylglycerols	18.129	6.5231	35.9815
																															TG(14:0_35:2)	Triacylglycerols	0.262176	0.115954	44.2274	I		TG(22:5_32:0)	Triacylglycerols	0.224455	0.0876699	39.0591	H		TG(18:2_32:1)	Triacylglycerols	18.9108	6.88867	36.4271
																															DG(16:0_20:0)	Diacylglycerols	0.0124	0.00568331	45.8331	J		TG(22:0_32:4)	Triacylglycerols	0.0283939	0.0113494	39.9712	H		TG(20:5_34:0)	Triacylglycerols	0.171522	0.06267	36.5375
																															DG(16:1_18:2)	Diacylglycerols	0.671816	0.309279	46.0363	J		TG(16:0_30:2)	Triacylglycerols	0.517606	0.209899	40.5519	I		C3-OH	Acylcarnitines	0.0756667	0.0278046	36.7462
																															HexCer(d18:2/23:0)	Glycosylceramides	0.154833	0.0715346	46.2011	J		TG(22:6_32:1)	Triacylglycerols	0.277273	0.113123	40.7984	I		Hex2Cer(d18:1/24:0)	Glycosylceramides	0.142544	0.0530015	37.1825
																															TG(18:3_38:5)	Triacylglycerols	0.296719	0.137464	46.3279	J		CE(22:1)	Cholesterol Esters	0.133	0.0544475	40.9379	I		DG(14:0_20:0)	Diacylglycerols	0.0539	0.0201004	37.2919
																															Hex2Cer(d18:1/24:1)	Glycosylceramides	0.319577	0.148435	46.4471	J		TG(16:1_32:0)	Triacylglycerols	1.9126	0.801757	41.9198	I		Cer(d18:1/20:0(OH))	Ceramides	28.2674	10.6353	37.6241
																															TG(22:6_34:3)	Triacylglycerols	0.28675	0.13341	46.5249	J		Hex2Cer(d18:1/26:0)	Glycosylceramides	0.0102857	0.00432219	42.0213	I		TG(16:0_36:2)	Triacylglycerols	97.485	36.7066	37.6536
																															TG(17:1_36:5)	Triacylglycerols	0.184656	0.0866862	46.9446	J		TG(20:1_32:0)	Triacylglycerols	0.0364643	0.0154476	42.3636	I		TG(18:1_34:2)	Triacylglycerols	112.092	42.2588	37.7001
																															Hex3Cer(d18:1/24:1)	Glycosylceramides	0.416857	0.196215	47.07	J		TG(17:2_34:2)	Triacylglycerols	0.0737	0.0314732	42.7045	I		TG(20:2_34:3)	Triacylglycerols	0.260128	0.0982234	37.7596
																															C5:1-DC	Acylcarnitines	0.02125	0.0100457	47.274	J		DG(18:1_20:3)	Diacylglycerols	0.0547	0.0234334	42.8398	I		TG(18:1_32:1)	Triacylglycerols	38.9464	14.8352	38.0915
																															TG(14:0_35:1)	Triacylglycerols	0.188143	0.0891713	47.3956	J		CE(17:0)	Cholesterol Esters	2.80021	1.22554	43.766	I		Cer(d18:1/18:0(OH))	Ceramides	0.15013	0.057295	38.1637
																															TG(22:5_34:3)	Triacylglycerols	0.280255	0.133325	47.5729	J		C7-DC	Acylcarnitines	0.0269444	0.0118891	44.1243	I		TG(16:0_28:2)	Triacylglycerols	0.470108	0.180786	38.4562
																															HexCer(d18:1/14:0)	Glycosylceramides	0.0183846	0.00876107	47.6544	J		TG(17:0_32:1)	Triacylglycerols	0.205333	0.0908288	44.2348	I		TG(18:2_34:1)	Triacylglycerols	104.248	40.2835	38.642
																															TG(20:5_34:0)	Triacylglycerols	0.143	0.0685848	47.9614	J		DG(21:0_22:6)	Diacylglycerols	0.15	0.066468	44.312	I		Cer(d18:1/18:1)	Ceramides	0.03025	0.0120558	39.8539
																															DG(17:0_17:1)	Diacylglycerols	0.00857143	0.00411733	48.0355	J		TG(17:1_32:1)	Triacylglycerols	0.183833	0.0816921	44.4382	I		TG(18:1_34:1)	Triacylglycerols	182.209	73.3338	40.2471
																															CE(20:1)	Cholesterol Esters	2.81	1.36092	48.4315	J		CE(17:1)	Cholesterol Esters	1.00997	0.450157	44.5714	I		TG(20:1_32:2)	Triacylglycerols	0.256672	0.103744	40.4191
																															DG(14:1_20:2)	Diacylglycerols	0.014	0.00707107	50.5076	K		TG(20:4_33:2)	Triacylglycerols	0.0595152	0.0267431	44.935	I		TG(16:0_36:4)	Triacylglycerols	40.9594	16.6836	40.732
																															TG(20:4_36:5)	Triacylglycerols	0.329232	0.16643	50.551	K		TG(16:1_34:0)	Triacylglycerols	1.85455	0.84473	45.5492	J		TG(16:0_36:3)	Triacylglycerols	111.797	45.7226	40.898
																															Cer(d18:0/24:0)	Dihydroceramides	0.249806	0.127326	50.9697	K		TG(16:1_32:2)	Triacylglycerols	0.699773	0.319038	45.5917	J		Hex3Cer(d18:1/18:0)	Glycosylceramides	0.156314	0.0639329	40.9003
																															TG(14:0_38:5)	Triacylglycerols	0.277867	0.141772	51.0216	K		TG(22:1_32:5)	Triacylglycerols	0.0183438	0.00841124	45.8534	J		CE(14:0)	Cholesterol Esters	10.7931	4.44296	41.1648
																															TG(17:1_34:3)	Triacylglycerols	0.259525	0.13328	51.3555	K		DG(14:1_18:1)	Diacylglycerols	0.0573684	0.026715	46.5674	J		DG(18:1_18:1)	Diacylglycerols	3.02488	1.24651	41.2085
																															CE(17:0)	Cholesterol Esters	2.84209	1.46123	51.414	K		TG(16:1_28:0)	Triacylglycerols	0.155	0.0728869	47.0238	J		CE(14:1)	Cholesterol Esters	0.3438	0.141802	41.2454
																															DG(18:1_20:3)	Diacylglycerols	0.230867	0.120172	52.0525	K		TG(14:0_35:2)	Triacylglycerols	0.1286	0.0615622	47.8711	J		CE(16:1)	Cholesterol Esters	56.1653	23.4277	41.7121
																															SM C26:1	Sphingolipids	0.310675	0.164039	52.801	K		CE(20:1)	Cholesterol Esters	0.980882	0.485034	49.4487	J		DG(18:1_20:3)	Diacylglycerols	0.309376	0.133117	43.0275
																															CE(17:1)	Cholesterol Esters	5.41141	2.94553	54.4318	K		TG(18:0_32:0)	Triacylglycerols	0.619156	0.308183	49.7747	J		TG(18:3_33:2)	Triacylglycerols	0.140859	0.0618599	43.9162
																															CE(20:0)	Cholesterol Esters	7.6896	4.20732	54.7144	K		TG(17:1_34:1)	Triacylglycerols	0.714818	0.359025	50.2261	K		TG(18:0_38:7)	Triacylglycerols	0.172372	0.0758479	44.0026
																															TG(20:1_32:3)	Triacylglycerols	0.14228	0.0785936	55.2387	L		TG(20:2_32:0)	Triacylglycerols	0.206939	0.104873	50.6783	K		TG(20:4_36:5)	Triacylglycerols	0.289861	0.129573	44.7017
																															DG-O(14:0_18:2)	Diacylglycerols	0.14655	0.0823775	56.2112	L		TG(20:1_30:1)	Triacylglycerols	0.0559167	0.0283467	50.6946	K		TG(22:6_32:1)	Triacylglycerols	0.33939	0.153332	45.1786
																															TG(18:3_38:6)	Triacylglycerols	0.25093	0.14145	56.3704	L		TG(16:1_32:1)	Triacylglycerols	3.22	1.69138	52.5272	K		HexCer(d18:1/16:0)	Glycosylceramides	1.21413	0.552677	45.5204
																															PC ae C38:1	Glycerophospholipids	1.60725	0.915795	56.9789	L		DG(18:2_20:0)	Diacylglycerols	0.111929	0.0589765	52.6912	K		DG(16:0_20:0)	Diacylglycerols	0.0138529	0.00642352	46.3694
																															DG(22:1_22:2)	Diacylglycerols	0.0268333	0.0153025	57.028	L		TG(16:1_33:1)	Triacylglycerols	0.195125	0.104502	53.5565	K		Cer(d18:2/20:0)	Ceramides	0.058821	0.0281186	47.8037
																															DG(14:0_18:2)	Diacylglycerols	0.122647	0.0699767	57.0554	L		TG(18:0_32:2)	Triacylglycerols	0.397212	0.21402	53.8804	K		DG(18:1_18:4)	Diacylglycerols	0.0242059	0.0117417	48.5076
																															DG(18:1_20:1)	Diacylglycerols	0.1585	0.0919906	58.0382	L		CE(22:2)	Cholesterol Esters	0.138724	0.0750238	54.0813	K		DG(18:1_20:4)	Diacylglycerols	0.912575	0.450838	49.4029
																															Cer(d18:2/18:1)	Ceramides	0.0125926	0.00734459	58.3247	L		C3:1	Acylcarnitines	0.0285714	0.0155012	54.254	K		CE(17:1)	Cholesterol Esters	7.51527	4.03549	53.6972
																															DG(18:1_20:2)	Diacylglycerols	0.149579	0.0895546	59.8712	L		TG(16:0_40:7)	Triacylglycerols	0.553788	0.301014	54.3555	K		Cer(d18:2/22:0)	Ceramides	0.202707	0.109744	54.1393
																															C16:2	Acylcarnitines	0.0105	0.00636396	60.6092	M		DG(17:0_17:1)	Diacylglycerols	0.3455	0.188065	54.4326	K		HexCer(d18:2/18:0)	Glycosylceramides	0.0552083	0.0301956	54.6939
																															Cer(d18:1/26:1)	Ceramides	0.0525476	0.032256	61.3843	M		DG(16:0_20:0)	Diacylglycerols	0.308714	0.174103	56.3962	L		Cer(d18:2/23:0)	Ceramides	0.0863289	0.0475656	55.0981
																															HexCer(d16:1/22:0)	Glycosylceramides	0.0394	0.0244447	62.0424	M		CE(20:0)	Cholesterol Esters	9.16815	5.18178	56.5194	L		HexCer(d18:1/26:0)	Glycosylceramides	0.148909	0.0823779	55.3209
																															DG(14:1_18:1)	Diacylglycerols	0.226722	0.142542	62.8709	M		TG(16:0_38:7)	Triacylglycerols	0.143609	0.082339	57.3356	L		HexCer(d18:1/18:0)	Glycosylceramides	0.396361	0.220706	55.6832
																															DG(18:2_20:0)	Diacylglycerols	0.0241304	0.015437	63.9731	M		DG(16:1_20:0)	Diacylglycerols	0.0612	0.0360929	58.9754	L		CE(18:0)	Cholesterol Esters	10.5249	5.86294	55.7053
																															DG(18:1_18:4)	Diacylglycerols	0.0137143	0.00886405	64.6337	M		TG(16:0_38:1)	Triacylglycerols	0.18629	0.11129	59.7403	L		HexCer(d18:1/20:0)	Glycosylceramides	0.97285	0.554872	57.0357
																															DG(16:0_20:4)	Diacylglycerols	0.180647	0.118159	65.4086	N		Hex2Cer(d18:1/26:1)	Glycosylceramides	0.00828571	0.00498349	60.1456	L		DG(14:0_18:2)	Diacylglycerols	0.14807	0.0864969	58.4163
																															Cer(d18:0/24:1)	Dihydroceramides	0.215788	0.143004	66.2708	N		TG(18:0_30:1)	Triacylglycerols	0.20232	0.123812	61.1959	M		DG(18:2_18:4)	Diacylglycerols	0.117174	0.069367	59.1998
																															CE(22:2)	Cholesterol Esters	0.4725	0.31533	66.7364	N		DG(18:0_20:4)	Diacylglycerols	0.283	0.173981	61.4775	M		Cer(d18:1/26:0)	Ceramides	0.0980185	0.0586215	59.8066
																															DG(18:2_18:4)	Diacylglycerols	0.0691111	0.048381	70.0046	O		TG(20:4_35:3)	Triacylglycerols	0.0204815	0.0128852	62.9115	M		TG(20:3_34:3)	Triacylglycerols	0.313818	0.188339	60.0153
																															DG(18:2_18:3)	Diacylglycerols	0.464667	0.326047	70.168	O		TG(20:0_34:1)	Triacylglycerols	0.0969655	0.0611809	63.0956	M		DG(21:0_22:6)	Diacylglycerols	0.165086	0.0993099	60.1563
																															DG(16:0_20:3)	Diacylglycerols	0.0853158	0.0600778	70.4181	O		TG(18:0_30:0)	Triacylglycerols	0.271789	0.172015	63.2899	M		HexCer(d18:2/22:0)	Glycosylceramides	0.497887	0.302539	60.7646
																															DG(18:2_20:4)	Diacylglycerols	0.457182	0.323247	70.7042	O		DG-O(16:0_18:1)	Diacylglycerols	0.0349167	0.0226051	64.7403	M		HexCer(d18:1/14:0)	Glycosylceramides	0.0309815	0.0188974	60.9959
																															DG-O(18:2_18:2)	Diacylglycerols	0.503867	0.361954	71.8352	O		DG(18:1_20:2)	Diacylglycerols	0.136944	0.0931163	67.9957	N		TG(20:3_36:4)	Triacylglycerols	0.310855	0.191631	61.6464
																															Hex2Cer(d18:1/26:0)	Glycosylceramides	0.0217	0.0156989	72.3452	O		Cer(d18:0/18:0(OH))	Dihydroceramides	0.302778	0.210842	69.636	N		CE(22:0)	Cholesterol Esters	0.966217	0.601883	62.2927
																															Cer(d18:1/20:0(OH))	Ceramides	13.78	10.0904	73.2247	O		TG(20:5_34:0)	Triacylglycerols	0.0765714	0.0535215	69.8975	N		HexCer(d18:2/23:0)	Glycosylceramides	0.2442	0.152157	62.3082
																															Cer(d18:1/18:0(OH))	Ceramides	0.113571	0.0833724	73.4096	O		TG(16:1_30:1)	Triacylglycerols	0.456	0.31909	69.9759	N		DG(18:2_20:4)	Diacylglycerols	0.544623	0.345772	63.4884
																															C3:1	Acylcarnitines	0.051125	0.0382863	74.8876	O		C5-M-DC	Acylcarnitines	0.087	0.0622254	71.5234	O		Hex3Cer(d18:1/20:0)	Glycosylceramides	0.167756	0.107248	63.9311
																															SM C26:0	Sphingolipids	0.210954	0.158422	75.0977	P		DG(16:0_16:1)	Diacylglycerols	0.306095	0.227976	74.4787	O		TG(20:3_36:5)	Triacylglycerols	0.132123	0.0846412	64.0624
																															DG(16:1_18:0)	Diacylglycerols	0.4398	0.33042	75.1297	P		TG(18:0_32:1)	Triacylglycerols	1.32358	1.00397	75.8532	P		TG(20:3_34:0)	Triacylglycerols	0.448219	0.289709	64.6357
																															CE(14:1)	Cholesterol Esters	0.318217	0.23928	75.1939	P		DG(18:3_18:3)	Diacylglycerols	0.706308	0.537423	76.089	P		Cer(d18:0/24:1)	Dihydroceramides	0.261919	0.169859	64.8518
																															Hex3Cer(d18:1/20:0)	Glycosylceramides	0.146391	0.110831	75.709	P		TG(20:2_34:4)	Triacylglycerols	0.00622222	0.00479651	77.0868	P		HexCer(d18:2/16:0)	Glycosylceramides	0.0718594	0.0466445	64.9108
																															CE(22:0)	Cholesterol Esters	0.4185	0.317491	75.864	P		DG(18:1_18:4)	Diacylglycerols	0.278857	0.221574	79.458	P		DG(18:2_20:0)	Diacylglycerols	0.0252644	0.0164143	64.9702
																															DG(21:0_22:6)	Diacylglycerols	0.132905	0.10941	82.3223	Q		TG(16:0_40:8)	Triacylglycerols	0.206697	0.173071	83.7315	Q		DG(18:1_20:1)	Diacylglycerols	0.205087	0.134389	65.5277
																															TG(16:0_40:8)	Triacylglycerols	0.390707	0.321984	82.4104	Q		DG(16:1_18:0)	Diacylglycerols	0.0730667	0.0638855	87.4345	R		C7-DC	Acylcarnitines	0.0841765	0.0552051	65.5826
																															C0	Acylcarnitines	58.3588	48.6709	83.3994	Q		Cer(d18:0/26:1)	Dihydroceramides	0.0501429	0.0438439	87.4379	R		DG(16:0_20:3)	Diacylglycerols	0.108689	0.0732575	67.4009
																															DG(18:1_22:5)	Diacylglycerols	0.0474286	0.0417966	88.1253	R		DG(18:1_22:6)	Diacylglycerols	0.671417	0.624129	92.9571	S		DG(18:1_22:6)	Diacylglycerols	2.29531	1.55317	67.6671
																															DG(18:0_20:4)	Diacylglycerols	0.219316	0.198496	90.5071	S		TG(20:1_32:3)	Triacylglycerols	0.13275	0.124312	93.6435	S		HexCer(d16:1/22:0)	Glycosylceramides	0.0921475	0.0623891	67.7056
																															C18:1-OH	Acylcarnitines	0.04	0.0367696	91.9239	S		DG(18:3_20:2)	Diacylglycerols	0.3816	0.365408	95.7569	T		CE(20:5)	Cholesterol Esters	27.4625	19.0882	69.5062
																															Hex2Cer(d18:1/26:1)	Glycosylceramides	0.218143	0.208164	95.4256	T		DG(22:1_22:2)	Diacylglycerols	0.1375	0.139363	101.355	U		DG(18:2_18:3)	Diacylglycerols	0.570709	0.398932	69.9011
																															DG(18:3_18:3)	Diacylglycerols	0.102154	0.0989494	96.8631	T		Cer(d18:0/26:1(OH))	Dihydroceramides	0.370727	0.407331	109.873	U		DG(22:1_22:2)	Diacylglycerols	0.0569057	0.0402183	70.6754
																															DG(18:1_22:6)	Diacylglycerols	0.892667	0.880019	98.5832	T		TG(17:1_34:3)	Triacylglycerols	0.363889	0.43714	120.13	U		TG(22:0_32:4)	Triacylglycerols	0.0587778	0.0418742	71.2416
																															C14	Acylcarnitines	0.084	0.0947523	112.8	U		TG(16:0_28:1)	Triacylglycerols	0.65175	0.800534	122.828	U		DG-O(18:2_18:2)	Diacylglycerols	0.979073	0.707415	72.2535
																															C4:1	Acylcarnitines						DG(14:1_20:2)	Diacylglycerols	1.3205	1.98074	149.999	V		TG(22:3_30:2)	Triacylglycerols	0.137278	0.100802	73.4292
																															C5-M-DC	Acylcarnitines						C3-OH	Acylcarnitines						DG(17:0_17:1)	Diacylglycerols	0.0183396	0.0134821	73.5135
																															C6:1	Acylcarnitines						C4:1	Acylcarnitines						Cer(d18:0/24:0)	Dihydroceramides	0.381525	0.297779	78.0497
																															C8	Acylcarnitines						C5-DC (C6-OH)	Acylcarnitines						TG(20:1_24:3)	Triacylglycerols	0.0092766	0.00726726	78.3398
																															C10:1	Acylcarnitines						C8	Acylcarnitines						Hex2Cer(d18:1/26:0)	Glycosylceramides	0.0244839	0.0213278	87.1098
																															C12-DC	Acylcarnitines						C10:1	Acylcarnitines						DG(16:1_18:0)	Diacylglycerols	0.793162	0.701635	88.4605
																															C12:1	Acylcarnitines						C10:2	Acylcarnitines						DG(16:0_20:4)	Diacylglycerols	0.301588	0.273196	90.586
																															C16:2-OH	Acylcarnitines						C12-DC	Acylcarnitines						DG(18:1_22:5)	Diacylglycerols	0.0692031	0.063684	92.0248
																															DG(14:0_20:0)	Diacylglycerols						C12:1	Acylcarnitines						DG(18:3_18:3)	Diacylglycerols	0.1309	0.122305	93.4337
																															DG(16:1_20:0)	Diacylglycerols						C16:1-OH	Acylcarnitines						DG(18:1_20:2)	Diacylglycerols	0.227298	0.223656	98.3979
																															DG(18:0_20:0)	Diacylglycerols						C16:2	Acylcarnitines						Cer(d18:1/26:1)	Ceramides	0.0706786	0.0697196	98.6432
																															DG(18:1_20:0)	Diacylglycerols						C16:2-OH	Acylcarnitines						Hex2Cer(d18:1/26:1)	Glycosylceramides	0.6377	0.636331	99.7853
																															DG(18:3_20:2)	Diacylglycerols						C18:1-OH	Acylcarnitines						CE(22:5)	Cholesterol Esters	2.88692	3.07039	106.355
																															DG-O(16:0_18:1)	Diacylglycerols						CE(22:0)	Cholesterol Esters						CE(22:1)	Cholesterol Esters	1.37281	1.47599	107.516
																															Cer(d18:0/16:0)	Dihydroceramides						DG(14:0_14:0)	Diacylglycerols						DG-O(14:0_18:2)	Diacylglycerols	0.30069	0.339667	112.962
																															Cer(d18:0/18:0(OH))	Dihydroceramides						DG(14:0_18:1)	Diacylglycerols						C0	Acylcarnitines	58.6909	70.1344	119.498
																															Cer(d18:0/20:0)	Dihydroceramides						DG(14:0_18:2)	Diacylglycerols						TG(20:1_32:3)	Triacylglycerols	0.22613	0.332621	147.092
																															Cer(d18:0/26:1)	Dihydroceramides						DG(14:0_20:0)	Diacylglycerols						DG(18:0_20:4)	Diacylglycerols	0.442406	0.683202	154.429
																															PC ae C42:0	Glycerophospholipids						DG(16:0_16:0)	Diacylglycerols						TG(17:1_34:3)	Triacylglycerols	0.409423	0.640211	156.369
																															HexCer(d16:1/20:0)	Glycosylceramides						DG(16:0_20:3)	Diacylglycerols						C12-DC	Acylcarnitines
																															HexCer(d18:2/20:0)	Glycosylceramides						DG(16:0_20:4)	Diacylglycerols						DG(16:1_20:0)	Diacylglycerols
																															H1	Sugars						DG(18:0_20:0)	Diacylglycerols						DG(18:0_20:0)	Diacylglycerols
																															TG(20:2_34:4)	Triacylglycerols						DG(18:1_20:4)	Diacylglycerols						DG(18:1_20:0)	Diacylglycerols
																															TG(20:4_35:3)	Triacylglycerols						DG(18:1_22:5)	Diacylglycerols						DG-O(16:0_18:1)	Diacylglycerols
																															TG(22:3_30:2)	Triacylglycerols						DG(18:2_20:4)	Diacylglycerols						Cer(d18:0/18:0(OH))	Dihydroceramides
																															PC aa C40:1	Glycerophospholipids						DG-O(14:0_18:2)	Diacylglycerols						Cer(d18:0/26:1)	Dihydroceramides
																															C5-OH (C3-DC-M)	Acylcarnitines						Cer(d18:0/16:0)	Dihydroceramides						HexCer(d16:1/20:0)	Glycosylceramides
																															C10:2	Acylcarnitines						Cer(d18:0/20:0)	Dihydroceramides						HexCer(d18:2/20:0)	Glycosylceramides
																															C5	Acylcarnitines						PC aa C40:1	Glycerophospholipids						PC aa C26:0	Glycerophospholipids
																															Cer(d18:0/18:0)	Dihydroceramides						PC ae C42:0	Glycerophospholipids						C12	Acylcarnitines
																															C3-OH	Acylcarnitines						TG(20:1_24:3)	Triacylglycerols						PC ae C42:0	Glycerophospholipids
																															C5:1	Acylcarnitines						TG(20:1_26:1)	Triacylglycerols						C8	Acylcarnitines
[truncated: 7 more columns]

## Sheet: Table S3
Table S3. List of all quantified metabolites (μmol/L) in NIST and gQC plasma samples by NMR.
Metabolites	Co-detected by kit500	NIST plasma samples									gQC plasma samples
		NIST-1	NIST-2	NIST-3	NIST-4	NIST-5	Mean	SD	CV (%)		gQC-1	gQC-2	gQC-3	gQC-4	gQC-5	Mean	SD	CV (%)
1,7-Dimethylxanthine		1.1	1.4	0.8	0.8	0.8	0.98	0.268328	27.3804		1.3	1	1.8	2.4	1.9	1.68	0.544977	32.4391
2-Aminobutyrate	AABA	13.8	16.2	14.4	12.8	10	13.44	2.28648	17.0125		14.7	16.8	15.4	14.8	16	15.54	0.876356	5.63936
2-Hydroxybutyrate		28.8	32.8	33.3	33.4	34.1	32.48	2.10879	6.49258		32.9	31.5	31.3	29.9	31.7	31.46	1.07145	3.40575
2-Oxoisocaproate		22.7	24.4	24.3	23	24	23.68	0.779102	3.29013		19.3	20.1	19.5	19.8	20.6	19.86	0.512835	2.58225
2-hydroxy-3-methylbutyric acid		9.3	11.3	9.9	14.1	11.9	11.3	1.88149	16.6503		14	12.5	8	11.8	9.2	11.1	2.45357	22.1042
3-Hydroxybutyrate		104.5	126.1	123.9	117.1	129.2	120.16	9.81825	8.17098		88.7	88.7	83.9	67.8	72.7	80.36	9.5926	11.937
3-Hydroxyisobutyrate		9.9	9.5	9.6	9	9.5	9.5	0.324037	3.41092		9.8	10.8	11	10.3	9.8	10.34	0.554977	5.36729
3-Indoxylsulfate	Ind-SO4	6.2	6.7	5.5	5.7	6.3	6.08	0.481664	7.9221		4.2	4	3.5	2.8	2.3	3.36	0.801873	23.8653
3-Methyl-2-oxovalerate		16.8	16.8	17.7	17.9	16.9	17.22	0.535724	3.11106		15.2	16.3	16.1	15.8	16.3	15.94	0.461519	2.89535
3-methyl-2-oxobutyric acid		10.2	10.4	10.7	10	10.6	10.38	0.286356	2.75873		5.9	6.4	5.8	6.1	6.7	6.18	0.370135	5.98924
Acetate		101.5	106.1	107.7	104.1	110.1	105.9	3.29848	3.11472		107	104.4	108.3	100.3	107.6	105.52	3.2691	3.09808
Acetone		1.1	0.9	0.8	0.8	0.9	0.9	0.122474	13.6083		0.3	0.3	0.3	0.3	0.2	0.28	0.0447214	15.9719
Alanine	Ala	311	335.2	324.2	323.3	343.3	327.4	12.3456	3.77081		343.3	347.6	352.8	338.3	356.6	347.72	7.29637	2.09835
Arginine	Arg	57.1	70.5	56.9	46.5	60.4	58.28	8.6007	14.7575		71.1	74	74	59	74	70.42	6.5063	9.23929
Asparagine	Asn	34.6	35.8	41	34.2	44.1	37.94	4.38839	11.5667		33.8	24.6	27.9	24.5	24.9	27.14	3.98033	14.6659
Betaine	Betaine	41.4	48.5	47.4	43.5	41.1	44.38	3.40984	7.68328		49.8	46.7	48	45.4	50.6	48.1	2.14476	4.45896
Caffeine		4.6	4.6	3.6	3.9	4.1	4.16	0.439318	10.5605		3.4	3.5	3.2	3.3	2.7	3.22	0.311448	9.67231
Carnitine		46.7	37	34.6	41.2	37.1	39.32	4.75889	12.103		43.3	46.5	49.5	36.5	51.7	45.5	5.94306	13.0617
Citrate		30.2	30.8	31.8	31.4	32.1	31.26	0.766812	2.45301		14923.6	14980.6	15590.1	14311.9	14883.7	14938	453.378	3.03507
Creatine		28.9	30.3	28.7	31.9	31.7	30.3	1.50333	4.96148		32.1	27	27	26.7	30.1	28.58	2.40977	8.43167
Creatinine	Creatinine	50.3	51.7	50.5	50.7	55.6	51.76	2.21314	4.27578		54.8	54.8	52.3	54	56.7	54.52	1.58965	2.91573
Cysteine	Cys	27.2	33.2	30.8	20.8	21	26.6	5.62494	21.1464		36	50.5	40.1	48.7	48.7	44.8	6.3726	14.2245
Formate		12.9	14	14.2	11.3	14.2	13.32	1.2518	9.39789		15.4	16.3	17	15.4	17.1	16.24	0.826438	5.0889
Glucose	H1	3820.6	4261	4071.2	3623.6	4073.9	3970.06	249.014	6.27229		4908.1	4971.3	5156.5	4887.8	5139.4	5012.62	127.462	2.54283
Glutamate	Glu	54.4	66.7	56.3	45.2	48.7	54.26	8.24518	15.1957		319.5	316.4	317.8	288.8	332.2	314.94	15.9084	5.05126
Glutamine	Gln	459.2	470.9	470.9	419.5	453	454.7	21.1368	4.64852		204.5	177.3	192.4	150	201.7	185.18	22.3497	12.0692
Glycerol		39.8	67.9	61.7	73.6	34.2	55.44	17.464	31.5008		76.1	80.7	78.7	73.2	86.1	78.96	4.88447	6.186
Glycine	Gly	237.1	259.2	257	250.4	258.3	252.4	9.22361	3.65436		234.9	238.5	240.5	231	243	237.58	4.72303	1.98797
Hippurate	HipAcid	5.9	3.9	3.5	4.4	3.6	4.26	0.981326	23.0358		4.1	4.5	3.5	3.9	3.7	3.94	0.384708	9.76415
Histidine	His	64.2	71.6	65.5	63.7	68.9	66.78	3.37298	5.05088		80	78.7	79.4	78.2	81.8	79.62	1.39714	1.75476
Hypoxanthine	Hypoxanthine	1.5	3.2	2.4	2.1	2.6	2.36	0.626897	26.5634		3.8	4.5	4.8	5	4.1	4.44	0.49295	11.1025
Isoleucine	Ile	53.3	60.3	60.9	56.8	58.3	57.92	3.0532	5.2714		71.2	68	71.7	66.4	69.2	69.3	2.20681	3.18443
Lactate	Lac	2299.5	2377.5	2338.1	2352.2	2442.1	2361.88	52.9851	2.24334		1361	1429.4	1423.9	1374.4	1430.2	1403.78	33.3636	2.3767
Leucine	Leu	91.6	95.3	91.2	89.6	84.4	90.42	3.96005	4.37962		101.1	89.6	92.1	94	95.4	94.44	4.31196	4.56582
Lysine	Lys	91.8	101.8	99.5	99.3	104.8	99.44	4.81383	4.84094		116	107.9	105.7	99.8	111	108.08	6.03133	5.58044
Methionine	Met	19.8	19.8	19.2	18.5	20.2	19.5	0.663325	3.40167		4.3	12.5	5.7	1.4	5	5.78	4.09719	70.8857
N,N-Dimethylglycine		2.1	2.2	1.9	2.3	2.3	2.16	0.167332	7.74685		2.4	2.8	2.7	2.3	2.5	2.54	0.207364	8.16395
Ornithine	Orn	33.6	42.4	42.4	38.2	38.9	39.1	3.63593	9.29906		43.9	43.9	41.2	39.3	41.6	41.98	1.95627	4.66001
Phenylalanine	Phe	54.3	56.1	52.8	51.9	56.2	54.26	1.92691	3.55126		53.2	52.2	55.6	51.9	54	53.38	1.49399	2.79878
Proline	Pro	158.9	181.7	186	174.5	172.2	174.66	10.3997	5.95423		228.9	196.7	199.9	177.8	192.4	199.14	18.6615	9.37106
Pyruvate		51.3	56.6	56.6	56.8	57.3	55.72	2.48737	4.46405		3.5	2.5	1.5	0.9	2.6	2.2	1.01489	46.1313
Sarcosine	Sarcosine	1.2	1.3	1.1	1.1	1.3	1.2	0.1	8.33333		1.5	0.7	1.1	1.1	0.6	1	0.360555	36.0555
Serine	Ser	89.4	102	103.4	87.8	102.1	96.94	7.65428	7.89589		110.2	90.8	95.9	86.1	90.8	94.76	9.30124	9.81557
Succinate	Suc	4.5	3.8	3.5	4.4	4.3	4.1	0.430116	10.4906		13.4	12.6	12.2	13.1	13.3	12.92	0.506952	3.92377
Threonine	Thr	113.8	121.1	116.2	88.1	117	111.24	13.2005	11.8667		93	112.7	106.3	101.4	112.5	105.18	8.2769	7.86927
Trimethylamine		0.7	0.5	0.5	0.6	0.6	0.58	0.083666	14.4252		0.6	0.6	0.5	0.6	0.5	0.56	0.0547723	9.78076
Trimethylamine N-oxide	TMAO	14.9	12.6	10.8	16.4	15.4	14.02	2.2764	16.2368		9.3	9.8	15.3	8	7.8	10.04	3.0599	30.4771
Tryptophan	Trp	41.9	46.3	41	38.1	41	41.66	2.96361	7.11381		39.7	42.9	43.7	39.8	43.2	41.86	1.94756	4.65256
Tyrosine	Tyr	59.1	63.2	63	60.5	61.4	61.44	1.72424	2.80638		61.7	63.8	64	63.8	65	63.66	1.20333	1.89024
Uridine		4.5	5.5	5.1	5.3	6.1	5.3	0.583095	11.0018		3.4	3.6	3.8	3.7	4.4	3.78	0.376829	9.96902
Valine	Val	171.4	182.2	182.2	175.3	183.6	178.94	5.31677	2.97126		193.4	183.1	189.3	178.4	187	186.24	5.75613	3.0907
p-cresyl sulfate	p-Cresol-SO4	6.4	6.1	8.5	6.8	7.1	6.98	0.931128	13.3399		8.2	4.7	4.2	6.3	5.9	5.86	1.56301	26.6725

## Sheet: Table S4
Table S4. List of all quantified metabolites (μmol/L) in NIST plasma samples by SFC-MS/MS.
Compound name	Lipid class	Formula	Exact mass	Precursor-ion	Product-ion	MRM transition	tR(min)	NIST-1	NIST-2	NIST-3	NIST-4	NIST-5	Mean	SD	CV (%)
LPC 14:0	Lysophosphatidylcholines	C22H46N1O7P1	467.301	[M + H]+	[C5H15O4NP]+	468.3 >184.05	8.79±0.01	0.830244	0.824555	0.939663	0.861774	0.848402	0.860928	0.0464256	5.39251
LPC 16:0	Lysophosphatidylcholines	C24H50N1O7P1	495.332	[M + H]+	[C5H15O4NP]+	496.35 >184.05	8.71±0.01	55.2906	58.5953	57.4616	56.141	58.2021	57.1381	1.39351	2.43884
LPC 16:1	Lysophosphatidylcholines	C24H48N1O7P1	493.317	[M + H]+	[C5H15O4NP]+	494.3 >184.05	8.83±0.01	2.11474	2.03215	2.22435	2.13054	2.10641	2.12164	0.0687683	3.24128
LPC 18:0	Lysophosphatidylcholines	C26H54N1O7P1	523.364	[M + H]+	[C5H15O4NP]+	524.35 >184.05	8.65±0.01	28.5985	29.4727	27.4755	28.524	30.8918	28.9925	1.27614	4.40161
LPC 18:1	Lysophosphatidylcholines	C26H52N1O7P1	521.348	[M + H]+	[C5H15O4NP]+	522.35 >184.05	8.75±0.01	19.9628	20.642	19.7485	19.3029	20.5784	20.0469	0.567076	2.82875
LPC 18:2	Lysophosphatidylcholines	C26H50N1O7P1	519.332	[M + H]+	[C5H15O4NP]+	520.35 >184.05	8.86±0.01	23.1451	24.3507	23.9883	24.3032	24.8541	24.1283	0.631092	2.61557
LPC 18:3	Lysophosphatidylcholines	C26H48N1O7P1	517.317	[M + H]+	[C5H15O4NP]+	518.3 >184.05	8.98±0.03	0.489206	0.490881	0.53899	0.50609	0.505492	0.506132	0.0199945	3.95046
LPC 20:0	Lysophosphatidylcholines	C28H58N1O7P1	551.395	[M + H]+	[C5H15O4NP]+	552.4 >184.05	8.60±0.01	0.125418	0.112785	0.107502	0.111443	0.109452	0.11332	0.00705309	6.22405
LPC 20:1	Lysophosphatidylcholines	C28H56N1O7P1	549.379	[M + H]+	[C5H15O4NP]+	550.4 >184.05	8.70±0.01	0.291017	0.279279	0.285999	0.294075	0.277267	0.285527	0.00725785	2.54191
LPC 20:2	Lysophosphatidylcholines	C28H54N1O7P1	547.364	[M + H]+	[C5H15O4NP]+	548.35 >184.05	8.80±0.02	0.38752	0.382085	0.387087	0.405384	0.400057	0.392427	0.00981908	2.50214
LPC 20:3	Lysophosphatidylcholines	C28H52N1O7P1	545.348	[M + H]+	[C5H15O4NP]+	546.35 >184.05	8.88±0.01	2.23293	2.22307	2.22923	2.31067	2.1897	2.23712	0.0445412	1.991
LPC 20:4	Lysophosphatidylcholines	C28H50N1O7P1	543.332	[M + H]+	[C5H15O4NP]+	544.35 >184.05	8.92±0.01	5.88475	5.85123	6.3786	6.1863	5.7503	6.01024	0.262339	4.36486
LPC 20:5	Lysophosphatidylcholines	C28H48N1O7P1	541.317	[M + H]+	[C5H15O4NP]+	542.3 >184.05	9.04±0.04	0.384894	0.382148	0.40101	0.414571	0.40015	0.396555	0.0132368	3.33796
LPC 22:0	Lysophosphatidylcholines	C30H62N1O7P1	579.426	[M + H]+	[C5H15O4NP]+	580.45 >184.05	8.67±0.01	0.297725	0.255623	0.269284	0.296966	0.278292	0.279578	0.0181187	6.48074
LPC 22:1	Lysophosphatidylcholines	C30H60N1O7P1	577.411	[M + H]+	[C5H15O4NP]+	578.4 >184.05	8.65±0.05	0.059682	0.0568063	0.0598784	0.057211	0.0599829	0.0587121	0.00156535	2.66614
LPC 22:2	Lysophosphatidylcholines	C30H58N1O7P1	575.395	[M + H]+	[C5H15O4NP]+	576.4 >184.05	8.77±0.04	0.0148624	0.0160739	0.0147781	0.0150786	0.0149746	0.0151535	0.000526909	3.47714
LPC 22:3	Lysophosphatidylcholines	C30H56N1O7P1	573.379	[M + H]+	[C5H15O4NP]+	574.4 >184.05	8.86±0.04	0.0197246	0.0221619	0.0225154	0.0216647	0.0212279	0.0214589	0.00108558	5.05887
LPC 22:4	Lysophosphatidylcholines	C30H54N1O7P1	571.364	[M + H]+	[C5H15O4NP]+	572.35 >184.05	8.89±0.04	0.211763	0.197062	0.215508	0.204316	0.208612	0.207452	0.00711706	3.4307
LPC 22:5	Lysophosphatidylcholines	C30H52N1O7P1	569.348	[M + H]+	[C5H15O4NP]+	570.35 >184.05	9.00±0.03	0.54035	0.5418	0.540644	0.541547	0.54048	0.540964	0.000661927	0.122361
LPC 22:6	Lysophosphatidylcholines	C30H50N1O7P1	567.332	[M + H]+	[C5H15O4NP]+	568.35 >184.05	9.04±0.00	1.07573	1.04372	1.09764	1.11628	1.12074	1.09082	0.0317648	2.912
LPC 17:0	Lysophosphatidylcholines	C25H52N1O7P1	509.348	[M + H]+	[C5H15O4NP]+	510.35 >184.05	8.68±0.01	1.61782	1.63118	1.59499	1.66543	1.55649	1.61318	0.0406839	2.52197
LPC 24:0	Lysophosphatidylcholines	C32H66N1O7P1	607.458	[M + H]+	[C5H15O4NP]+	608.45 >184.05	8.56±0.05	0.180945	0.159036	0.156796	0.173637	0.165303	0.167144	0.0101099	6.04862
LPC 26:0	Lysophosphatidylcholines	C34H70N1O7P1	635.489	[M + H]+	[C5H15O4NP]+	636.5 >184.05	8.46±0.01	0.688941	0.544225	0.59033	0.681224	0.62506	0.625956	0.0611792	9.77372
LPC 26:1	Lysophosphatidylcholines	C34H68N1O7P1	633.473	[M + H]+	[C5H15O4NP]+	634.5 >184.05	8.57±0.02	0.0935509	0.0765233	0.0895549	0.101727	0.0873286	0.0897369	0.00920242	10.2549
LPC 28:0	Lysophosphatidylcholines	C36H74N1O7P1	663.52	[M + H]+	[C5H15O4NP]+	664.55 >184.05	8.43±0.02	0.312716	0.268671	0.288013	0.331259	0.29223	0.298578	0.0240537	8.05609
LPC 28:1	Lysophosphatidylcholines	C36H72N1O7P1	661.505	[M + H]+	[C5H15O4NP]+	662.5 >184.05	8.46±0.03	0.171778	0.148962	0.150487	0.175431	0.165996	0.162531	0.0121766	7.49191
PC 16:0_16:0	Phosphatidylcholines	C40H80N1O8P1	733.562	[M + CH3COO]-	[Acyl FA - H]-	792.6 >255.25	7.37±0.01	18.422	14.8221	15.478	11.7948	15.4157	15.1865	2.35809	15.5275
PC 16:0_16:1	Phosphatidylcholines	C40H78N1O8P1	731.547	[M + CH3COO]-	[Acyl FA - H]-	790.55 >255.25,790.55 >253.2	7.42±0.01	13.6213	12.5995	9.34003	9.99732	10.7508	11.2618	1.79651	15.9523
PC 16:0_18:0	Phosphatidylcholines	C42H84N1O8P1	761.593	[M + CH3COO]-	[Acyl FA - H]-	820.6 >255.25,820.6 >283.25	7.38±0.02	18.1894	17.9476	15.5966	16.7646	17.0522	17.1101	1.0344	6.04555
PC 16:1_18:0	Phosphatidylcholines	C42H82N1O8P1	759.578	[M + CH3COO]-	[Acyl FA - H]-	818.6 >253.2,818.6 >283.25	7.39±0.01	2.32487	2.25131	1.51029	1.76585	1.78974	1.92841	0.347107	17.9996
PC 18:0_18:0	Phosphatidylcholines	C44H88N1O8P1	789.625	[M + CH4COO]-	[Acyl FA - H]-	848.65 >283.25	7.36±0.00	2.81387	2.93744	2.42273	2.89762	2.76358	2.76705	0.204232	7.38088
PC 16:0_18:1	Phosphatidylcholines	C42H82N1O8P1	759.578	[M + CH5COO]-	[Acyl FA - H]-	818.6 >255.25,818.6 >281.25	7.39±0.01	270.745	222.788	177.899	191.249	246.092	221.755	38.2341	17.2416
PC 16:1_18:1	Phosphatidylcholines	C42H80N1O8P1	757.562	[M + CH6COO]-	[Acyl FA - H]-	816.6 >253.2,816.6 >281.25	7.45±0.00	5.55143	4.49204	4.56291	5.32836	4.94634	4.97622	0.463954	9.32344
PC 18:0_18:1	Phosphatidylcholines	C44H86N1O8P1	787.609	[M + CH7COO]-	[Acyl FA - H]-	846.6 >283.25,846.6 >281.25	7.37±0.01	72.7573	51.9114	54.2429	56.0066	54.9803	57.9797	8.39725	14.4831
PC 18:1_18:1	Phosphatidylcholines	C44H84N1O8P1	785.593	[M + CH8COO]-	[Acyl FA - H]-	844.6 >281.25	7.42±0.00	23.2554	20.4626	15.7649	19.7786	19.7265	19.7976	2.67707	13.5222
PC 14:0_18:2	Phosphatidylcholines	C40H76N1O8P1	729.531	[M + CH9COO]-	[Acyl FA - H]-	788.55 >227.2,788.55 >279.25	7.49±0.01	2.09495	2.45376	2.21511	2.34458	2.08818	2.23932	0.159168	7.10787
PC 16:0_18:2	Phosphatidylcholines	C42H80N1O8P1	757.562	[M + CH10COO]-	[Acyl FA - H]-	816.6 >255.25,816.6 >279.25	7.46±0.01	295.676	284.262	229.96	265.702	253.605	265.841	25.8196	9.71244
PC 16:1_18:2	Phosphatidylcholines	C42H78N1O8P1	755.547	[M + CH11COO]-	[Acyl FA - H]-	814.55 >253.2,814.55 >279.25	7.52±0.01	9.85175	8.94829	7.92686	8.21077	9.30911	8.84936	0.788154	8.90634
PC 18:0_18:2	Phosphatidylcholines	C44H84N1O8P1	785.593	[M + CH12COO]-	[Acyl FA - H]-	844.6 >283.25,844.6 >279.25	7.43±0.01	175.527	165.074	143.645	139.49	144.375	153.622	15.7776	10.2704
PC 18:1_18:2	Phosphatidylcholines	C44H82N1O8P1	783.578	[M + CH13COO]-	[Acyl FA - H]-	842.6 >281.25,842.6 >279.25	7.50±0.00	69.1979	62.0596	52.5244	62.7622	70.9166	63.4922	7.25525	11.427
PC 18:2_18:2	Phosphatidylcholines	C44H80N1O8P1	781.562	[M + CH14COO]-	[Acyl FA - H]-	840.6 >279.25	7.56±0.01	22.1392	21.516	19.0607	23.8942	21.4592	21.6139	1.73407	8.02295
PC 16:0_18:3	Phosphatidylcholines	C42H78N1O8P1	755.547	[M + CH15COO]-	[Acyl FA - H]-	814.55 >255.25,814.55 >277.2	7.52±0.01	7.69344	7.06197	5.67103	6.82592	6.87501	6.82548	0.732204	10.7275
PC 18:0_18:3	Phosphatidylcholines	C44H82N1O8P1	783.578	[M + CH16COO]-	[Acyl FA - H]-	842.6 >283.25,842.6 >277.2	7.49±0.02	2.01285	2.11041	1.82649	1.81707	2.2225	1.99787	0.177064	8.86268
PC 18:1_18:3	Phosphatidylcholines	C44H80N1O8P1	781.562	[M + CH17COO]-	[Acyl FA - H]-	840.6 >281.25,840.6 >277.2	7.56±0.01	1.77278	1.78518	1.31774	1.6854	1.54202	1.62062	0.195154	12.0419
PC 18:2_18:3	Phosphatidylcholines	C44H78N1O8P1	779.547	[M + CH18COO]-	[Acyl FA - H]-	838.55 >279.25,838.55 >277.2	7.63±0.00	1.18778	1.26299	1.20454	1.5226	1.23988	1.28356	0.136829	10.6602
PC 16:0_20:1	Phosphatidylcholines	C44H86N1O8P1	787.609	[M + CH19COO]-	[Acyl FA - H]-	846.6 >255.25,846.6 >309.3	7.38±0.01	1.50675	1.3022	1.17125	1.38076	1.32271	1.33674	0.122081	9.1328
PC 16:0_20:2	Phosphatidylcholines	C44H84N1O8P1	785.593	[M + CH20COO]-	[Acyl FA - H]-	844.6 >255.25,844.6 >307.25	7.47±0.01	5.74589	5.63593	4.65686	5.33251	5.75385	5.42501	0.462112	8.51817
PC 18:0_20:2	Phosphatidylcholines	C46H88N1O8P1	813.625	[M + CH21COO]-	[Acyl FA - H]-	872.65 >283.25,872.65 >307.25	7.43±0.01	3.03032	3.0865	2.75807	2.66161	3.25506	2.95831	0.243825	8.24204
PC 18:1_20:2	Phosphatidylcholines	C46H86N1O8P1	811.609	[M + CH22COO]-	[Acyl FA - H]-	870.6 >281.25,870.6 >307.25	7.50±0.01	1.43395	1.62972	1.26275	1.59269	1.39516	1.46285	0.150134	10.2631
PC 16:0_20:3	Phosphatidylcholines	C44H82N1O8P1	783.578	[M + CH23COO]-	[Acyl FA - H]-	842.6 >255.25,842.6 >305.25	7.48±0.01	43.5485	43.2424	40.3683	36.9459	41.9795	41.2169	2.69638	6.54192
PC 18:0_20:3	Phosphatidylcholines	C46H86N1O8P1	811.609	[M + CH24COO]-	[Acyl FA - H]-	870.6 >283.25,870.6 >305.25	7.45±0.01	24.0692	22.0321	18.1694	20.28	21.4908	21.2083	2.18171	10.2871
PC 18:1_20:3	Phosphatidylcholines	C46H84N1O8P1	809.593	[M + CH25COO]-	[Acyl FA - H]-	868.6 >281.25,868.6 >305.25	7.51±0.00	10.0225	10.3647	7.86406	9.86786	8.8489	9.3936	1.02465	10.9079
PC 18:2_20:3	Phosphatidylcholines	C46H82N1O8P1	807.578	[M + CH26COO]-	[Acyl FA - H]-	866.6 >279.25,866.6 >305.25	7.58±0.01	3.57171	3.08258	2.77326	3.22485	3.80827	3.29213	0.406884	12.3593
PC 16:0_20:4	Phosphatidylcholines	C44H80N1O8P1	781.562	[M + CH27COO]-	[Acyl FA - H]-	840.6 >255.25,840.6 >303.25	7.49±0.01	98.531	80.168	77.0792	85.6965	86.78	85.6509	8.22664	9.60485
PC 18:0_20:4	Phosphatidylcholines	C46H84N1O8P1	809.593	[M + CH3COO]-	[Acyl FA - H]-	868.6 >283.25,868.6 >303.25	7.45±0.00	42.4929	45.7417	38.7863	47.4289	42.6821	43.4264	3.32929	7.66652
PC 18:1_20:4	Phosphatidylcholines	C46H82N1O8P1	807.578	[M + CH3COO]-	[Acyl FA - H]-	866.6 >281.25,866.6 >303.25	7.52±0.01	23.4635	19.352	16.4552	16.9327	20.5015	19.341	2.84911	14.731
PC 18:2_20:4	Phosphatidylcholines	C46H80N1O8P1	805.562	[M + CH3COO]-	[Acyl FA - H]-	864.6 >279.25,864.6 >303.25	7.59±0.01	6.73853	7.42646	5.38414	6.68199	8.04697	6.85562	0.994268	14.503
PC 16:0_20:5	Phosphatidylcholines	C44H78N1O8P1	779.547	[M + CH3COO]-	[Acyl FA - H]-	838.55 >255.25,838.55 >301.2	7.56±0.01	8.46017	8.31594	6.34289	6.44149	7.20154	7.35241	1.00339	13.6472
PC 18:0_20:5	Phosphatidylcholines	C46H82N1O8P1	807.578	[M + CH3COO]-	[Acyl FA - H]-	866.6 >283.25,866.6 >301.2	7.53±0.00	4.32665	4.54777	3.70114	3.87828	3.22298	3.93536	0.522914	13.2876
PC 16:0_22:4	Phosphatidylcholines	C46H84N1O8P1	809.593	[M + CH3COO]-	[Acyl FA - H]-	868.6 >255.25,868.6 >331.25	7.49±0.01	5.68937	5.18484	4.74452	4.52187	4.53577	4.93527	0.499459	10.1202
PC 18:0_22:4	Phosphatidylcholines	C48H88N1O8P1	837.625	[M + CH3COO]-	[Acyl FA - H]-	896.65 >283.25,896.65 >331.25	7.46±0.02	2.56382	2.36613	1.92861	2.18961	1.85139	2.17991	0.297169	13.6321
PC 16:0_22:5	Phosphatidylcholines	C46H82N1O8P1	807.578	[M + CH3COO]-	[Acyl FA - H]-	866.6 >255.25,866.6 >329.25	7.56±0.01	18.642	16.442	14.7499	15.7687	16.5088	16.4223	1.4282	8.69672
PC 18:0_22:5	Phosphatidylcholines	C48H86N1O8P1	835.609	[M + CH3COO]-	[Acyl FA - H]-	894.6 >283.25,894.6 >329.25	7.53±0.00	6.2986	7.57465	6.31241	6.35717	5.8285	6.47427	0.651657	10.0653
PC 18:1_22:5	Phosphatidylcholines	C48H84N1O8P1	833.593	[M + CH3COO]-	[Acyl FA - H]-	892.6 >281.25,892.6 >329.25	7.59±0.01	2.30859	2.15477	1.93183	2.01641	2.38814	2.15995	0.191594	8.87032
PC 16:0_22:6	Phosphatidylcholines	C46H80N1O8P1	805.562	[M + CH3COO]-	[Acyl FA - H]-	864.6 >255.25,864.6 >327.25	7.56±0.01	20.8855	17.7473	15.1154	17.1993	19.8662	18.1627	2.27502	12.5257
PC 18:0_22:6	Phosphatidylcholines	C48H84N1O8P1	833.593	[M + CH3COO]-	[Acyl FA - H]-	892.6 >283.25,892.6 >327.25	7.53±0.01	10.7719	9.67567	8.25293	8.76748	10.1138	9.51636	1.01437	10.6592
PC 18:1_22:6	Phosphatidylcholines	C48H82N1O8P1	831.578	[M + CH3COO]-	[Acyl FA - H]-	890.6 >281.25,890.6 >327.25	7.60±0.01	2.9432	2.70861	2.35246	2.54867	2.20779	2.55215	0.289771	11.354
PC 15:0_18:1	Phosphatidylcholines	C41H80N1O8P1	745.562	[M + CH3COO]-	[Acyl FA - H]-	804.6 >241.2,804.6 >281.25	7.41±0.01	3.04478	2.48979	2.06603	2.3047	2.43273	2.46761	0.361469	14.6486
PC 15:0_18:2	Phosphatidylcholines	C41H78N1O8P1	743.547	[M + CH3COO]-	[Acyl FA - H]-	802.55 >241.2,802.55 >279.25	7.48±0.01	3.7015	3.57095	2.97162	2.90804	3.07304	3.24503	0.364858	11.2436
PC 16:0_17:1	Phosphatidylcholines	C41H80N1O8P1	745.562	[M + CH3COO]-	[Acyl FA - H]-	804.6 >255.25,804.6 >267.25	7.39±0.01	1.62955	1.36092	1.26456	1.42504	1.22146	1.38031	0.160569	11.6328
PC 17:0_18:1	Phosphatidylcholines	C43H84N1O8P1	773.593	[M + CH3COO]-	[Acyl FA - H]-	832.6 >269.25,832.6 >281.25	7.38±0.01	5.67428	5.28299	4.28609	4.51386	4.76889	4.90522	0.567722	11.5738
PC 17:0_18:2	Phosphatidylcholines	C43H82N1O8P1	771.578	[M + CH3COO]-	[Acyl FA - H]-	830.6 >269.25,830.6 >279.25	7.43±0.01	7.24211	6.42297	6.02553	6.91546	6.6028	6.64177	0.464882	6.99937
PC 17:0_20:3	Phosphatidylcholines	C45H84N1O8P1	797.593	[M + CH3COO]-	[Acyl FA - H]-	856.6 >269.25,856.6 >305.25	7.46±0.01	1.11172	1.16842	0.865535	1.04602	1.13547	1.06543	0.120405	11.301
PC 17:0_20:4	Phosphatidylcholines	C45H82N1O8P1	795.578	[M + CH3COO]-	[Acyl FA - H]-	854.6 >269.25,854.6 >303.25	7.47±0.01	2.82066	2.2013	1.88936	2.31001	2.30977	2.30622	0.335207	14.5349
PC O-16:0_18:1	Phosphatidylcholines	C42H84N1O7P1	787.536	[M + H]+	[M + H - sn-2-Acyl FA]+	746.61>482.36	7.29±0.01	1.35439	1.70163	0.829367	1.64539	1.26632	1.35942	0.349476	25.7077
PC O-16:0_20:3	Phosphatidylcholines	C44H84N1O7P1	783.505	[M + H]+	[M + H - sn-2-Acyl FA]+	828.61>305.25	7.37±0.01	1.38268	1.37436	1.33284	1.60384	1.86632	1.51201	0.224581	14.8532
PC O-16:0_22:4	Phosphatidylcholines	C46H86N1O7P1	811.536	[M + H]+	[M + H - sn-2-Acyl FA]+	854.63>331.26	7.38±0.01	1.02818	1.76713	0.918334	0.993739	0.599873	1.06145	0.429306	40.4452
PC O-16:0_18:2	Phosphatidylcholines	C44H86N1O7P1	809.521	[M + H]+	[M + H - sn-2-Acyl FA]+	830.63>279.23	7.32±0.01	0.673757	0.844303	0.858983	0.587047	1.27965	0.848747	0.266883	31.4444
PC P-16:0_18:2	Phosphatidylcholines	C41H83N2O6P1	741.567	[M + H]+	[M + H - Acyl FA]+	742.57>480.35,742.57>502.33	7.4±0.01	5.64149	6.21543	9.17278	3.93236	6.29372	6.25116	1.88994	30.2335
PC P-16:0_20:4	Phosphatidylcholines	C41H81N2O6P1	765.567	[M + H]+	[M + H - Acyl FA]+	766.58>480.35, 766.58>526.33	7.43±0	6.53058	6.63308	9.85306	6.31531	7.98757	7.46392	1.48853	19.943
PC P-18:0_18:1	Phosphatidylcholines	C41H79N2O6P1	771.614	[M + H]+	[M + H - Acyl FA]+	772.62>508.38,772.62>504.34	7.32±0.01	0.616864	0.644216	0.776126	0.618326	0.637202	0.658547	0.066785	10.1413
PC P-18:0_18:2	Phosphatidylcholines	C43H79N2O6P1	769.599	[M + H]+	[M + H - Acyl FA]+	770.61>508.38,770.61>502.33	7.38±0	1.41898	1.62159	2.78792	1.39527	2.4818	1.94111	0.648476	33.4075
PC P-18:0_20:3	Phosphatidylcholines	C43H77N2O6P1	795.614	[M + H]+	[M + H - Acyl FA]+	796.62>508.38,796.62>528.35	7.4±0.01	0.467335	0.613099	0.550341	0.303116	0.762731	0.539324	0.170625	31.6368
PC P-18:0_20:4	Phosphatidylcholines	C45H81N2O6P1	793.599	[M + H]+	[M + H - Acyl FA]+	794.61>508.38,794.61>526.33	7.41±0.01	3.96492	4.34258	5.63675	3.9751	4.17897	4.41966	0.69814	15.7962
PC P-18:1_18:2	Phosphatidylcholines	C45H79N2O6P1	767.583	[M + H]+	[M + H - Acyl FA]+	768.59>506.36,768.59>502.33	7.43±0.01	1.23392	1.02188	1.52899	1.11611	1.11044	1.20227	0.197576	16.4336
PC P-18:1_20:4	Phosphatidylcholines	C45H79N2O6P1	791.583	[M + H]+	[M + H - Acyl FA]+	792.59>506.36,768.59>526.33	7.46±0.01	2.13128	2.21329	2.95019	1.56264	1.49266	2.07001	0.589437	28.4751
Cer d18:1_14:0	Ceramides	C32H63N1O3	509.481	[M + H]+	[C18H34N]+ (264.3)	510.5 >264.25	5.41±0.04	0.00591757	0.00569145	0.00527742	0.00551719	0.0051196	0.00550465	0.000318373	5.78372
Cer d18:1_16:0	Ceramides	C34H67N1O3	537.512	[M + H]+	[C18H34N]+ (264.3)	538.5 >264.25	5.41±0.00	0.178777	0.156734	0.163881	0.159644	0.165701	0.164948	0.00849326	5.14907
Cer d18:1_18:0	Ceramides	C36H71N1O3	565.543	[M + H]+	[C18H34N]+ (264.3)	566.55 >264.25	5.42±0.01	0.0608389	0.0495489	0.0555192	0.0521013	0.0537785	0.0543574	0.00423989	7.80003
Cer d18:1_18:1	Ceramides	C36H69N1O3	563.528	[M + H]+	[C18H34N]+ (264.3)	564.55 >264.25	5.46±0.03	0.00527159	0.00459571	0.00594117	0.00528972	0.00578995	0.00537763	0.000528668	9.83087
Cer d18:1_18:2	Ceramides	C36H67N1O3	561.512	[M + H]+	[C18H34N]+ (264.3)	562.5 >264.25	5.42±0.03	0.00247357	0.00264941	0.00259365	0.00312138	0.00269161	0.00270593	0.00024627	9.10114
Cer d18:1_20:0	Ceramides	C38H75N1O3	593.575	[M + H]+	[C18H34N]+ (264.3)	594.6 >264.25	5.43±0.01	0.0564651	0.0519881	0.053785	0.0556639	0.0545406	0.0544885	0.00173481	3.18381
Cer d18:1_20:4	Ceramides	C38H67N1O3	585.512	[M + H]+	[C18H34N]+ (264.3)	586.5 >264.25	5.44±0.01	0.0477129	0.0431656	0.0458622	0.0461892	0.0430162	0.0451892	0.00203955	4.51336
Cer d18:1_22:0	Ceramides	C40H79N1O3	621.606	[M + H]+	[C18H34N]+ (264.3)	622.6 >264.25	5.44±0.00	0.533931	0.495948	0.528766	0.51596	0.515608	0.518042	0.0147129	2.8401
Cer d18:1_22:1	Ceramides	C40H77N1O3	619.59	[M + H]+	[C18H34N]+ (264.3)	620.6 >264.25	5.45±0.01	0.0463976	0.0398669	0.0425901	0.0434991	0.041879	0.0428465	0.00239353	5.58628
Cer d18:1_22:2	Ceramides	C40H75N1O3	617.575	[M + H]+	[C18H34N]+ (264.3)	618.6 >264.25	5.45±0.01	0.796435	0.697295	0.742732	0.75444	0.791376	0.756456	0.0403428	5.33314
Cer d18:1_22:3	Ceramides	C40H73N1O3	615.559	[M + H]+	[C18H34N]+ (264.3)	616.55 >264.25	5.49±0.00	0.0198366	0.0159363	0.0203382	0.0187518	0.0193515	0.0188429	0.00172761	9.16849
Cer d18:1_22:4	Ceramides	C40H71N1O3	613.543	[M + H]+	[C18H34N]+ (264.3)	614.55 >264.25	5.45±0.01	0.169547	0.147459	0.148021	0.150556	0.167428	0.156602	0.0109381	6.98462
Cer d18:1_22:5	Ceramides	C40H69N1O3	611.528	[M + H]+	[C18H34N]+ (264.3)	612.55 >264.25	5.50±0.00	0.0516558	0.0478285	0.0560971	0.0498673	0.0504282	0.0511754	0.00307914	6.01685
Cer d18:1_22:6	Ceramides	C40H67N1O3	609.512	[M + H]+	[C18H34N]+ (264.3)	610.5 >264.25	5.54±0.01	0.00501346	0.0035382	0.0048889	0.00397556	0.00497939	0.0044791	0.000678713	15.1529
Cer d18:1_23:0	Ceramides	C41H81N1O3	635.622	[M + H]+	[C18H34N]+ (264.3)	636.65 >264.25	5.45±0.01	0.478514	0.399245	0.415667	0.450496	0.456828	0.44015	0.032131	7.3
Cer d18:1_24:0	Ceramides	C42H83N1O3	649.637	[M + H]+	[C18H34N]+ (264.3)	650.65 >264.25	5.45±0.01	1.83542	1.6013	1.67429	1.87453	1.87267	1.77164	0.125852	7.10372
Cer d18:1_24:1	Ceramides	C42H81N1O3	647.622	[M + H]+	[C18H34N]+ (264.3)	648.65 >264.25	5.51±0.02	0.637827	0.594603	0.554566	0.612487	0.67344	0.614585	0.0447497	7.2813
Cer d18:1_26:0	Ceramides	C44H87N1O3	677.669	[M + H]+	[C18H34N]+ (264.3)	678.7 >264.25	5.46±0.00	0.0234735	0.0177144	0.0216577	0.0235481	0.0238396	0.0220466	0.00257025	11.6582
Cer d18:1_26:1	Ceramides	C44H85N1O3	675.653	[M + H]+	[C18H34N]+ (264.3)	676.65 >264.25	5.51±0.01	0.0152416	0.0138661	0.0143571	0.0166443	0.0151796	0.0150577	0.00105791	7.02571
Cer d18:1_25:0	Ceramides	C43H85N1O3	663.653	[M + H]+	[C18H34N]+ (264.3)	664.65 >264.25	5.46±0.00	0.109819	0.0890436	0.0866325	0.0952324	0.0997026	0.096086	0.00923803	9.61433
SM 30:1	Sphingomyelins	C35H71N2O6P1	646.505	[M + H]+	[C5H15O4NP]+ (184.1)	647.5 >184.05	8.19±0.01	0.358009	0.34282	0.362469	0.339036	0.350089	0.350485	0.0098768	2.81804
SM 32:1	Sphingomyelins	C37H75N2O6P1	674.536	[M + H]+	[C5H15O4NP]+ (184.1)	675.55 >184.05	8.15±0.01	9.19418	8.90712	9.2444	9.9923	8.71957	9.21151	0.486229	5.27849
SM 32:2	Sphingomyelins	C37H73N2O6P1	672.521	[M + H]+	[C5H15O4NP]+ (184.1)	673.55 >184.05	8.24±0.01	0.941786	0.880146	0.873287	0.892881	0.903829	0.898386	0.0269543	3.00031
SM 34:1	Sphingomyelins	C39H79N2O6P1	702.568	[M + H]+	[C5H15O4NP]+ (184.1)	703.55 >184.05	8.11±0.00	116.28	104.571	118.118	109.394	115.541	112.781	5.6397	5.00057
SM 34:2	Sphingomyelins	C39H77N2O6P1	700.552	[M + H]+	[C5H15O4NP]+ (184.1)	701.55 >184.05	8.19±0.01	16.8214	15.1402	16.7728	15.8549	15.907	16.0992	0.70559	4.38275
SM 36:1	Sphingomyelins	C41H83N2O6P1	730.599	[M + H]+	[C5H15O4NP]+ (184.1)	731.55 >184.05	8.08±0.00	23.82	22.5727	25.7188	23.4549	21.6379	23.4409	1.52786	6.51796
SM 36:2	Sphingomyelins	C41H81N2O6P1	728.583	[M + H]+	[C5H15O4NP]+ (184.1)	729.6 >184.05	8.16±0.01	13.7236	12.5486	13.5451	13.3349	12.4497	13.1204	0.584588	4.45557
SM 36:3	Sphingomyelins	C41H79N2O6P1	726.568	[M + H]+	[C5H15O4NP]+ (184.1)	727.55 >184.05	8.21±0.01	1.75165	1.71169	1.69072	1.78978	1.62051	1.71287	0.0641134	3.74304
SM 36:4	Sphingomyelins	C41H77N2O6P1	724.552	[M + H]+	[C5H15O4NP]+ (184.1)	725.55 >184.05	8.25±0.06	0.120365	0.124422	0.118292	0.137816	0.132507	0.12668	0.00826602	6.52511
SM 38:1	Sphingomyelins	C43H87N2O6P1	758.63	[M + H]+	[C5H15O4NP]+ (184.1)	759.65 >184.05	8.05±0.00	14.4195	13.7865	15.5627	14.533	14.1154	14.4834	0.669412	4.62192
SM 38:2	Sphingomyelins	C43H85N2O6P1	756.615	[M + H]+	[C5H15O4NP]+ (184.1)	757.6 >184.05	8.13±0.01	6.45309	6.0539	6.67721	6.58038	6.58174	6.46926	0.245471	3.79441
SM 38:3	Sphingomyelins	C43H83N2O6P1	754.599	[M + H]+	[C5H15O4NP]+ (184.1)	755.6 >184.05	8.19±0.02	0.754263	0.685675	0.721011	0.780192	0.709017	0.730032	0.0373955	5.12245
SM 38:6	Sphingomyelins	C43H77N2O6P1	748.552	[M + H]+	[C5H15O4NP]+ (184.1)	749.55 >184.05	8.07±0.02	0.0448913	0.0501556	0.0391555	0.0511942	0.0455787	0.0461951	0.00480398	10.3993
SM 40:1	Sphingomyelins	C45H91N2O6P1	786.661	[M + H]+	[C5H15O4NP]+ (184.1)	787.55 >184.05	8.03±0.01	36.6529	32.1484	39.6403	32.6726	34.2011	35.0631	3.09964	8.84018
SM 40:2	Sphingomyelins	C45H89N2O6P1	784.646	[M + H]+	[C5H15O4NP]+ (184.1)	785.55 >184.05	8.10±0.01	24.8152	23.5343	26.6726	24.0762	24.5558	24.7308	1.19044	4.81357
SM 40:3	Sphingomyelins	C45H87N2O6P1	782.63	[M + H]+	[C5H15O4NP]+ (184.1)	783.65 >184.05	8.17±0.01	3.79663	3.73809	3.45079	3.90381	3.60206	3.69828	0.176076	4.76103
SM 40:4	Sphingomyelins	C45H85N2O6P1	780.615	[M + H]+	[C5H15O4NP]+ (184.1)	781.6 >184.05	8.25±0.01	0.536897	0.513945	0.507638	0.541658	0.514867	0.523001	0.01521	2.90822
SM 40:6	Sphingomyelins	C45H81N2O6P1	776.583	[M + H]+	[C5H15O4NP]+ (184.1)	777.6 >184.05	8.32±0.05	0.12154	0.115268	0.117216	0.119898	0.10758	0.1163	0.0054396	4.6772
SM 40:7	Sphingomyelins	C45H79N2O6P1	774.568	[M + H]+	[C5H15O4NP]+ (184.1)	775.55 >184.05	8.34±0.04	0.1338	0.134432	0.131011	0.136927	0.125594	0.132353	0.00432514	3.26788
SM 42:1	Sphingomyelins	C47H95N2O6P1	814.693	[M + H]+	[C5H15O4NP]+ (184.1)	815.55 >184.05	8.00±0.01	28.1724	29.8733	32.2791	28.0129	27.3658	29.1407	1.98408	6.80861
SM 42:2	Sphingomyelins	C47H93N2O6P1	812.677	[M + H]+	[C5H15O4NP]+ (184.1)	813.55 >184.05	8.08±0.00	60.3766	66.3165	69.2602	56.0776	58.2249	62.0511	5.55184	8.9472
SM 44:1	Sphingomyelins	C49H99N2O6P1	842.724	[M + H]+	[C5H15O4NP]+ (184.1)	843.75 >184.05	7.98±0.02	0.28836	0.257182	0.281608	0.281827	0.27088	0.275971	0.012232	4.43233
SM 44:2	Sphingomyelins	C49H97N2O6P1	840.708	[M + H]+	[C5H15O4NP]+ (184.1)	841.7 >184.05	8.06±0.01	0.60616	0.611164	0.611511	0.643362	0.605715	0.615582	0.0157635	2.56074
HexCer d18:1_16:0	Hexosylceramides	C40H77N1O8	699.565	[M + H]+	[C18H34N]+ (264.3)	700.55 >264.25	7.71±0.01	0.340327	0.318562	0.287384	0.316878	0.281572	0.308945	0.0242608	7.85281
HexCer d18:1_18:0	Hexosylceramides	C42H81N1O8	727.596	[M + H]+	[C18H34N]+ (264.3)	728.6 >264.25	7.67±0.01	0.0378208	0.038118	0.0307416	0.029344	0.0374643	0.0346977	0.00428425	12.3474
HexCer d18:1_20:0	Hexosylceramides	C44H85N1O8	755.628	[M + H]+	[C18H34N]+ (264.3)	756.65 >264.25	7.65±0.01	0.0300472	0.0294369	0.0280026	0.0315123	0.0299742	0.0297946	0.00126351	4.24072
HexCer d18:1_22:0	Hexosylceramides	C46H89N1O8	783.659	[M + H]+	[C18H34N]+ (264.3)	784.65 >264.25	7.62±0.01	0.332731	0.294436	0.307498	0.288738	0.282165	0.301114	0.0199826	6.63624
HexCer d18:1_22:2	Hexosylceramides	C46H85N1O8	779.628	[M + H]+	[C18H34N]+ (264.3)	780.65 >264.25	7.61±0.01	0.127155	0.12266	0.113874	0.107437	0.1069	0.115605	0.0090646	7.84098
HexCer d18:1_23:0	Hexosylceramides	C47H91N1O8	797.674	[M + H]+	[C18H34N]+ (264.3)	798.7 >264.25	7.61±0.01	0.149787	0.137275	0.124048	0.140572	0.11462	0.133261	0.0139197	10.4455
HexCer d18:1_24:0	Hexosylceramides	C48H93N1O8	811.69	[M + H]+	[C18H34N]+ (264.3)	812.7 >264.25	7.60±0.02	0.443406	0.420682	0.405417	0.400814	0.363392	0.406742	0.0293884	7.22532
HexCer d18:1_24:1	Hexosylceramides	C48H91N1O8	809.674	[M + H]+	[C18H34N]+ (264.3)	810.7 >264.25	7.67±0.03	0.42688	0.414526	0.362777	0.362403	0.384291	0.390175	0.0295671	7.5779
DG 17:0_18:1	Diacylglycerols	C38H72O5	608.538	[M + NH4]+	[M + H - Acyl FA]+	626.55 >339.3,530.5 >285.25	4.34±0.01	0.0845008	0.0843418	0.0874057	0.102393	0.099425	0.0916132	0.00863684	9.42751
DG 14:0_14:0	Diacylglycerols	C31H60O5	512.444	[M + NH4]+	[M + H - Acyl FA]+	530.5 >285.25	4.14±0.01	0.00773419	0.00375155	0.00837115	0.00340847	0.00937058	0.00652719	0.00275556	42.2167
DG 14:0_16:0	Diacylglycerols	C33H64O5	540.475	[M + NH4]+	[M + H - Acyl FA]+	558.5 >313.25,556.5 >313.25	4.19±0.01	0.0615634	0.0568005	0.0785144	0.0823325	0.0690632	0.0696548	0.0108429	15.5666
DG 14:1_16:0	Diacylglycerols	C33H62O5	538.46	[M + NH4]+	[M + H - Acyl FA]+	556.5 >313.25,586.55 >313.25	4.20±0.07	0.0165035	0.010276	0.0206847	0.0149242	0.0138077	0.0152392	0.00380897	24.9946
DG 16:0_16:0	Diacylglycerols	C35H68O5	568.507	[M + NH4]+	[M + H - Acyl FA]+	586.55 >313.25	4.24±0.01	0.20961	0.214835	0.271105	0.256752	0.299091	0.250279	0.0379752	15.1732
DG 14:0_16:1	Diacylglycerols	C33H62O5	538.46	[M + NH4]+	[M + H - Acyl FA]+	556.5 >311.25,584.5 >311.25	4.22±0.01	0.0254908	0.0244561	0.0292156	0.0278816	0.0302021	0.0274492	0.00243307	8.8639
DG 16:0_16:1	Diacylglycerols	C35H66O5	566.491	[M + NH4]+	[M + H - Acyl FA]+	584.5 >311.25,582.5 >311.25	4.27±0.02	0.238541	0.24576	0.323618	0.275489	0.253114	0.267304	0.0343914	12.866
DG 16:1_16:1	Diacylglycerols	C35H64O5	564.475	[M + NH4]+	[M + H - Acyl FA]+	582.5 >311.25	4.31±0.01	0.0764205	0.0621606	0.0736882	0.0826966	0.0820481	0.0754028	0.008317	11.0301
DG 16:0_18:0	Diacylglycerols	C37H72O5	596.538	[M + NH4]+	[M + H - Acyl FA]+	614.55 >341.3,612.55 >341.3	4.31±0.01	0.293867	0.285995	0.354005	0.31181	0.326693	0.314474	0.0271787	8.6426
DG 16:1_18:0	Diacylglycerols	C37H70O5	594.522	[M + NH4]+	[M + H - Acyl FA]+	612.55 >341.3,642.6 >341.3	4.33±0.00	0.141751	0.103972	0.144885	0.134071	0.152211	0.135378	0.0187241	13.8309
DG 18:0_18:0	Diacylglycerols	C39H76O5	624.569	[M + NH4]+	[M + H - Acyl FA]+	642.6 >341.3	4.34±0.01	0.0707958	0.0827986	0.0722992	0.0887012	0.0806745	0.0790539	0.00747564	9.45639
DG 14:0_18:1	Diacylglycerols	C35H66O5	566.491	[M + NH4]+	[M + H - Acyl FA]+	584.5 >339.3,582.5 >339.3	4.28±0.04	0.277672	0.226632	0.262701	0.281863	0.279417	0.265657	0.0230655	8.68244
DG 14:1_18:1	Diacylglycerols	C35H64O5	564.475	[M + NH4]+	[M + H - Acyl FA]+	582.5 >339.3,612.55 >339.3	4.32±0.00	0.0793866	0.0716012	0.0996189	0.0754619	0.0882605	0.0828658	0.0112203	13.5403
DG 16:0_18:1	Diacylglycerols	C37H70O5	594.522	[M + NH4]+	[M + H - Acyl FA]+	612.55 >339.3,610.55 >339.3	4.32±0.01	3.45471	3.00766	4.01435	3.62765	4.2797	3.67681	0.494196	13.4409
DG 16:1_18:1	Diacylglycerols	C37H68O5	592.507	[M + NH4]+	[M + H - Acyl FA]+	610.55 >339.3,640.6 >339.3	4.34±0.02	1.20516	1.03102	1.48592	1.28909	1.26327	1.25489	0.163712	13.0459
DG 18:0_18:1	Diacylglycerols	C39H74O5	622.554	[M + NH4]+	[M + H - Acyl FA]+	640.6 >339.3,638.55 >339.3	4.37±0.00	0.720645	0.688216	0.867938	0.837028	0.773264	0.777418	0.0757375	9.74218
DG 18:1_18:1	Diacylglycerols	C39H72O5	620.538	[M + NH4]+	[M + H - Acyl FA]+	638.55 >339.3	4.39±0.01	2.884	2.43632	3.38079	3.47109	3.21965	3.07837	0.42298	13.7404
DG 14:0_18:2	Diacylglycerols	C35H64O5	564.475	[M + NH4]+	[M + H - Acyl FA]+	582.5 >337.25,610.55 >337.25	4.32±0.01	0.29819	0.214821	0.251974	0.290596	0.227001	0.256517	0.0371766	14.4929
DG 16:0_18:2	Diacylglycerols	C37H68O5	592.507	[M + NH4]+	[M + H - Acyl FA]+	610.55 >337.25,608.5 >337.25	4.36±0.00	2.01952	2.13198	2.0188	2.19549	1.55098	1.98335	0.253278	12.7702
DG 16:1_18:2	Diacylglycerols	C37H66O5	590.491	[M + NH4]+	[M + H - Acyl FA]+	608.5 >337.25,638.55 >337.25	4.39±0.01	0.34428	0.284099	0.343664	0.482317	0.304561	0.351784	0.0774152	22.0064
DG 18:0_18:2	Diacylglycerols	C39H72O5	620.538	[M + NH4]+	[M + H - Acyl FA]+	638.55 >337.25,636.55 >337.25	4.41±0.01	0.27534	0.278398	0.3591	0.443403	0.329732	0.337194	0.0690991	20.4924
DG 18:1_18:2	Diacylglycerols	C39H70O5	618.522	[M + NH4]+	[M + H - Acyl FA]+	636.55 >337.25,634.55 >337.25	4.42±0.07	2.28514	2.04725	2.6417	2.66493	2.24475	2.37675	0.268156	11.2824
DG 18:2_18:2	Diacylglycerols	C39H68O5	616.507	[M + NH4]+	[M + H - Acyl FA]+	634.55 >337.25	4.51±0.02	0.631508	0.523571	0.68775	0.673651	0.522871	0.60787	0.0799965	13.1601
DG 16:0_18:3	Diacylglycerols	C37H66O5	590.491	[M + NH4]+	[M + H - Acyl FA]+	608.5 >335.25,634.55 >335.25	4.41±0.01	0.129505	0.101582	0.131678	0.134935	0.102706	0.120081	0.0164928	13.7347
DG 18:1_18:3	Diacylglycerols	C39H68O5	616.507	[M + NH4]+	[M + H - Acyl FA]+	634.55 >335.25,632.5 >335.25	4.50±0.00	0.314973	0.281199	0.348041	0.362951	0.284255	0.318284	0.0368267	11.5704
DG 18:2_18:3	Diacylglycerols	C39H66O5	614.491	[M + NH4]+	[M + H - Acyl FA]+	632.5 >335.25,630.5 >335.25	4.55±0.01	0.133098	0.126693	0.161844	0.141449	0.135058	0.139629	0.0134882	9.66003
DG 18:3_18:3	Diacylglycerols	C39H64O5	612.475	[M + NH4]+	[M + H - Acyl FA]+	630.5 >335.25	4.57±0.06	0.00466261	0.0016806	0.00284901	0.00382444	0.00355756	0.00331484	0.00112058	33.805
DG 18:1_18:4	Diacylglycerols	C39H66O5	614.491	[M + NH4]+	[M + H - Acyl FA]+	632.5 >333.25,630.5 >333.25	4.42±0.09	0.0221888	0.0241629	0.0233626	0.0225857	0.024802	0.0234204	0.00108131	4.61694
DG 18:2_18:4	Diacylglycerols	C39H64O5	612.475	[M + NH4]+	[M + H - Acyl FA]+	630.5 >333.25,614.55 >369.35	4.54±0.08	0.00706472	0.00697717	0.00465091	0.0103149	0.0076493	0.0073314	0.00202385	27.6052
DG 16:0_20:0	Diacylglycerols	C39H76O5	624.569	[M + NH4]+	[M + H - Acyl FA]+	642.6 >369.35,640.6 >369.35	4.24±0.07	0.00866908	0.00720167	0.00903592	0.0102356	0.0116897	0.00936639	0.00169075	18.0513
DG 16:1_20:0	Diacylglycerols	C39H74O5	622.554	[M + NH4]+	[M + H - Acyl FA]+	640.6 >369.35,668.6 >369.35	4.34±0.01	0.0132777	0.01272	0.0207605	0.0215991	0.0269437	0.0190602	0.00602333	31.6016
DG 18:1_20:0	Diacylglycerols	C41H78O5	650.585	[M + NH4]+	[M + H - Acyl FA]+	668.6 >369.35,666.6 >369.35	4.35±0.05	0.0615257	0.0577531	0.0822632	0.107919	0.117472	0.0853866	0.0268322	31.4244
DG 18:2_20:0	Diacylglycerols	C41H76O5	648.569	[M + NH4]+	[M + H - Acyl FA]+	666.6 >369.35,698.65 >369.35	4.32±0.02	0.585999	0.508243	0.699836	0.777642	0.929694	0.700283	0.164738	23.5245
DG 20:0_20:0	Diacylglycerols	C43H84O5	680.632	[M + NH4]+	[M + H - Acyl FA]+	698.65 >369.35	4.91±0.04	0.003362	0.00353893	0.00278409	0.00400687	0.00183719	0.00310582	0.000833372	26.8326
DG 18:1_20:1	Diacylglycerols	C41H76O5	648.569	[M + NH4]+	[M + H - Acyl FA]+	666.6 >367.3,664.6 >367.3	4.45±0.01	0.0335893	0.0255286	0.0291452	0.0328429	0.0334851	0.0309182	0.00352206	11.3915
DG 18:2_20:1	Diacylglycerols	C41H74O5	646.554	[M + NH4]+	[M + H - Acyl FA]+	664.6 >367.3,696.65 >367.3	4.54±0.04	0.0169384	0.0149194	0.0194893	0.0222197	0.0148398	0.0176813	0.003167	17.9116
DG 20:0_20:1	Diacylglycerols	C43H82O5	678.616	[M + NH4]+	[M + H - Acyl FA]+	696.65 >367.3,608.5 >365.3	4.54±0.02	0.0028405	0	0.00251889	0	0.00316439	0.00170476	0.00157287	92.2635
DG 18:1_20:2	Diacylglycerols	C41H74O5	646.554	[M + NH4]+	[M + H - Acyl FA]+	664.6 >365.3,660.55 >365.3	4.50±0.01	0.0353264	0.0315797	0.0400803	0.0410974	0.0417254	0.0379618	0.00436352	11.4945
DG 18:3_20:2	Diacylglycerols	C41H70O5	642.522	[M + NH4]+	[M + H - Acyl FA]+	660.55 >365.3,636.55 >363.3	4.54±0.09	0.00186741	0.00367242	0.00206957	0.00257064	0.00279592	0.00259519	0.000708387	27.2961
DG 16:0_20:3	Diacylglycerols	C39H70O5	618.522	[M + NH4]+	[M + H - Acyl FA]+	636.55 >363.3,662.55 >363.3	4.44±0.01	0.0416862	0.0410421	0.0553773	0.0411513	0.0518385	0.0462191	0.00686442	14.8519
DG 18:1_20:3	Diacylglycerols	C41H72O5	644.538	[M + NH4]+	[M + H - Acyl FA]+	662.55 >363.3,660.55 >363.3	4.49±0.07	0.134971	0.112753	0.116689	0.132458	0.127633	0.124901	0.00975955	7.81384
DG 18:2_20:3	Diacylglycerols	C41H70O5	642.522	[M + NH4]+	[M + H - Acyl FA]+	660.55 >363.3,634.55 >361.25	4.54±0.06	0.0683639	0.0583897	0.0634969	0.0734323	0.0750808	0.0677527	0.00693017	10.2286
DG 16:0_20:4	Diacylglycerols	C39H68O5	616.507	[M + NH4]+	[M + H - Acyl FA]+	634.55 >361.25,662.55 >361.25	4.45±0.01	0.0995822	0.0992924	0.111581	0.118635	0.108448	0.107508	0.00824018	7.66473
DG 18:0_20:4	Diacylglycerols	C41H72O5	644.538	[M + NH4]+	[M + H - Acyl FA]+	662.55 >361.25,660.55 >361.25	4.46±0.07	0.0441389	0.0395913	0.055795	0.0586065	0.0447771	0.0485818	0.00817874	16.835
DG 18:1_20:4	Diacylglycerols	C41H70O5	642.522	[M + NH4]+	[M + H - Acyl FA]+	660.55 >361.25,658.55 >361.25	4.48±0.09	0.455281	0.333526	0.402163	0.445471	0.413334	0.409955	0.0480345	11.717
DG 18:2_20:4	Diacylglycerols	C41H68O5	640.507	[M + NH4]+	[M + H - Acyl FA]+	658.55 >361.25,748.7 >393.35	4.58±0.01	0.243205	0.194622	0.252155	0.23932	0.223083	0.230477	0.0226405	9.82332
DG 18:1_22:5	Diacylglycerols	C43H72O5	668.538	[M + NH4]+	[M + H - Acyl FA]+	686.55 >387.3,684.55 >387.3	4.64±0.01	0.0511476	0.0458805	0.0505534	0.054093	0.0488835	0.0501116	0.00302203	6.0306
DG 18:2_22:5	Diacylglycerols	C43H70O5	666.522	[M + NH4]+	[M + H - Acyl FA]+	684.55 >387.3,686.55 >385.25	4.67±0.05	0.0332397	0.0293795	0.0392822	0.0389365	0.0379928	0.0357662	0.00431694	12.0699
DG 18:1_22:6	Diacylglycerols	C43H70O5	666.522	[M + NH4]+	[M + H - Acyl FA]+	684.55 >385.25,682.55 >385.25	4.62±0.06	0.0489628	0.0527529	0.0583474	0.0558758	0.0571568	0.0546191	0.003788	6.9353
DG 18:2_22:6	Diacylglycerols	C43H68O5	664.507	[M + NH4]+	[M + H - Acyl FA]+	682.55 >385.25,728.6 >385.25	4.64±0.04	0.0420375	0.0364403	0.0432972	0.0389398	0.036605	0.039464	0.00311876	7.90281
TG 44:1	Triacylglycerols	C47H88O6	748.658	[M + NH4]+	[M + NH4]+	766.7 >766.7	3.49±0.01	3.1215	2.47179	2.89267	2.70555	2.19888	2.67808	0.359032	13.4063
TG 44:2	Triacylglycerols	C47H86O6	746.642	[M + NH4]+	[M + NH4]+	764.7 >764.7	3.50±0.01	2.17586	1.71998	1.98396	1.78117	1.51708	1.83561	0.252769	13.7703
TG 44:4	Triacylglycerols	C47H82O6	742.611	[M + NH4]+	[M + NH4]+	760.65 >760.65	3.55±0.03	0.175616	0.172925	0.162286	0.15757	0.148874	0.163454	0.011025	6.74499
TG 46:2	Triacylglycerols	C49H90O6	774.674	[M + NH4]+	[M + NH4]+	792.7 >792.7	3.54±0.00	4.44908	3.89883	4.23712	3.92866	3.41525	3.98579	0.391838	9.83087
TG 48:0	Triacylglycerols	C51H98O6	806.736	[M + NH4]+	[M + NH4]+	824.75 >824.75	3.55±0.01	5.66858	5.01857	6.38667	6.45141	5.58856	5.82276	0.599696	10.2992
TG 48:1	Triacylglycerols	C51H96O6	804.721	[M + NH4]+	[M + NH4]+	822.75 >822.75	3.55±0.01	23.37	21.5179	21.4498	23.1269	17.8672	21.4664	2.19877	10.2429
TG 48:2	Triacylglycerols	C51H94O6	802.705	[M + NH4]+	[M + NH4]+	820.75 >820.75	3.57±0.01	14.9138	13.5829	14.0425	13.8606	11.7631	13.6326	1.15746	8.49036
TG 48:3	Triacylglycerols	C51H92O6	800.689	[M + NH4]+	[M + NH4]+	818.7 >818.7	3.59±0.01	4.12146	3.81617	3.90946	3.98635	3.53544	3.87378	0.219709	5.6717
TG 49:1	Triacylglycerols	C52H98O6	818.736	[M + NH4]+	[M + NH4]+	836.75 >836.75	3.56±0.01	2.01911	2.04234	2.05696	2.0591	1.78061	1.99163	0.119032	5.97664
TG 49:2	Triacylglycerols	C52H96O6	816.721	[M + NH4]+	[M + NH4]+	834.75 >834.75	3.58±0.01	1.73014	1.59234	1.69273	1.67319	1.52965	1.64361	0.0812245	4.94184
TG 50:0	Triacylglycerols	C53H102O6	834.768	[M + NH4]+	[M + NH4]+	852.8 >852.8	3.58±0.01	6.64985	6.37609	6.58005	7.1772	6.45799	6.64823	0.314129	4.725
TG 50:1	Triacylglycerols	C53H100O6	832.752	[M + NH4]+	[M + NH4]+	850.8 >850.8	3.58±0.01	44.8456	44.1202	42.7917	47.0373	43.1961	44.3982	1.67843	3.7804
TG 50:2	Triacylglycerols	C53H98O6	830.736	[M + NH4]+	[M + NH4]+	848.75 >848.75	3.61±0.00	48.7265	50.0203	49.6272	49.9839	46.4584	48.9633	1.49416	3.0516
TG 50:3	Triacylglycerols	C53H96O6	828.721	[M + NH4]+	[M + NH4]+	846.75 >846.75	3.62±0.01	20.1291	18.1696	18.8686	19.5556	17.166	18.7778	1.16267	6.19172
TG 50:4	Triacylglycerols	C53H94O6	826.705	[M + NH4]+	[M + NH4]+	844.75 >844.75	3.64±0.04	4.90822	4.60706	4.82802	4.80191	4.31097	4.69124	0.239649	5.10844
TG 51:1	Triacylglycerols	C54H102O6	846.768	[M + NH4]+	[M + NH4]+	864.8 >864.8	3.60±0.00	2.10179	1.91492	2.10569	2.13528	1.8667	2.02488	0.124244	6.1359
TG 51:2	Triacylglycerols	C54H100O6	844.752	[M + NH4]+	[M + NH4]+	862.8 >862.8	3.62±0.01	3.30971	3.20248	3.13871	3.34265	2.81515	3.16174	0.210321	6.65206
TG 51:3	Triacylglycerols	C54H98O6	842.736	[M + NH4]+	[M + NH4]+	860.75 >860.75	3.64±0.02	2.16067	1.94767	2.02556	2.18443	1.89944	2.04355	0.126342	6.18247
TG 51:4	Triacylglycerols	C54H96O6	840.721	[M + NH4]+	[M + NH4]+	858.75 >858.75	3.66±0.03	1.23349	1.16863	1.16925	1.24793	1.13706	1.19127	0.0472485	3.96623
TG 51:5	Triacylglycerols	C54H94O6	838.705	[M + NH4]+	[M + NH4]+	856.75 >856.75	3.66±0.08	1.45784	1.39696	1.427	1.44857	1.34167	1.41441	0.0469248	3.31763
TG 52:1	Triacylglycerols	C55H104O6	860.783	[M + NH4]+	[M + NH4]+	878.8 >878.8	3.64±0.01	23.5295	22.0259	23.5183	23.58	21.9187	22.9145	0.86124	3.7585
TG 52:2	Triacylglycerols	C55H102O6	858.768	[M + NH4]+	[M + NH4]+	876.8 >876.8	3.64±0.01	77.9238	79.0605	80.6542	82.5074	74.3476	78.8987	3.07382	3.89591
TG 52:3	Triacylglycerols	C55H100O6	856.752	[M + NH4]+	[M + NH4]+	874.8 >874.8	3.67±0.01	83.4686	82.7085	85.5724	84.7741	77.5665	82.818	3.13955	3.7909
TG 52:4	Triacylglycerols	C55H98O6	854.736	[M + NH4]+	[M + NH4]+	872.75 >872.75	3.70±0.01	54.1033	53.4138	55.0201	55.7791	50.4074	53.7447	2.07009	3.8517
TG 52:5	Triacylglycerols	C55H96O6	852.721	[M + NH4]+	[M + NH4]+	870.75 >870.75	3.72±0.02	14.5899	13.9829	14.7786	14.5823	12.7834	14.1434	0.817157	5.77764
TG 52:6	Triacylglycerols	C55H94O6	850.705	[M + NH4]+	[M + NH4]+	868.75 >868.75	3.69±0.12	4.57581	4.14696	4.21186	4.51972	3.78085	4.24704	0.320558	7.54779
TG 53:3	Triacylglycerols	C56H102O6	870.768	[M + NH4]+	[M + NH4]+	888.8 >888.8	3.75±0.16	3.74262	3.24421	3.49845	3.39778	3.14782	3.40618	0.231712	6.80271
TG 53:4	Triacylglycerols	C56H100O6	868.752	[M + NH4]+	[M + NH4]+	886.8 >886.8	3.75±0.13	2.77324	2.57018	2.77092	2.63531	2.38301	2.62653	0.161963	6.16643
TG 53:5	Triacylglycerols	C56H98O6	866.736	[M + NH4]+	[M + NH4]+	884.75 >884.75	3.70±0.09	1.94575	1.8473	1.90158	1.8686	1.67919	1.84848	0.101671	5.50023
TG 53:6	Triacylglycerols	C56H96O6	864.721	[M + NH4]+	[M + NH4]+	882.75 >882.75	3.74±0.06	1.95156	1.79279	2.0118	1.93582	1.72654	1.8837	0.119052	6.32011
TG 54:1	Triacylglycerols	C57H108O6	888.815	[M + NH4]+	[M + NH4]+	906.85 >906.85	3.68±0.01	3.48581	3.15977	3.51763	3.54707	3.25948	3.39395	0.173278	5.10551
TG 54:2	Triacylglycerols	C57H106O6	886.799	[M + NH4]+	[M + NH4]+	904.85 >904.85	3.70±0.01	13.9064	13.5605	14.1359	14.1482	13.4502	13.8402	0.322872	2.33285
TG 54:3	Triacylglycerols	C57H104O6	884.783	[M + NH4]+	[M + NH4]+	902.8 >902.8	3.71±0.01	44.5951	44.9671	44.1699	46.0451	43.527	44.6609	0.940863	2.10668
TG 54:4	Triacylglycerols	C57H102O6	882.768	[M + NH4]+	[M + NH4]+	900.8 >900.8	3.74±0.01	60.3952	59.845	63.1781	63.9055	57.2288	60.9105	2.6957	4.42568
TG 54:5	Triacylglycerols	C57H100O6	880.752	[M + NH4]+	[M + NH4]+	898.8 >898.8	3.76±0.01	54.5551	52.8965	56.4875	54.3555	47.2913	53.1172	3.4982	6.58582
TG 54:6	Triacylglycerols	C57H98O6	878.736	[M + NH4]+	[M + NH4]+	896.75 >896.75	3.73±0.13	29.0073	28.8227	29.7796	27.9873	24.6198	28.0433	2.0171	7.19279
TG 54:7	Triacylglycerols	C57H96O6	876.721	[M + NH4]+	[M + NH4]+	894.75 >894.75	3.75±0.14	12.9266	12.2427	12.0801	11.7101	10.4074	11.8734	0.930598	7.83769
TG 55:6	Triacylglycerols	C58H100O6	892.752	[M + NH4]+	[M + NH4]+	910.8 >910.8	3.76±0.05	1.50656	1.42496	1.4525	1.42779	1.30917	1.4242	0.072162	5.06686
TG 55:7	Triacylglycerols	C58H98O6	890.736	[M + NH4]+	[M + NH4]+	908.75 >908.75	3.79±0.04	1.57703	1.59849	1.6289	1.55914	1.5245	1.57761	0.039462	2.50138
TG 55:8	Triacylglycerols	C58H96O6	888.721	[M + NH4]+	[M + NH4]+	906.75 >906.75	3.69±0.01	3.68213	3.62808	3.85919	3.91037	3.55706	3.72736	0.151474	4.06383
TG 55:9	Triacylglycerols	C58H94O6	886.705	[M + NH4]+	[M + NH4]+	904.75 >904.75	3.70±0.01	16.232	15.2264	15.845	16.1596	15.2965	15.7519	0.4714	2.99265
TG 56:6	Triacylglycerols	C59H102O6	906.768	[M + NH4]+	[M + NH4]+	924.8 >924.8	3.82±0.03	28.8022	26.7683	26.2112	24.9058	21.2846	25.5944	2.78821	10.8938
TG 56:7	Triacylglycerols	C59H100O6	904.752	[M + NH4]+	[M + NH4]+	922.8 >922.8	3.77±0.13	27.2497	25.5452	23.2982	23.117	21.8309	24.2082	2.16267	8.93365
TG 56:8	Triacylglycerols	C59H98O6	902.736	[M + NH4]+	[M + NH4]+	920.75 >920.75	3.85±0.05	12.0403	10.6704	11.2537	9.90039	11.1001	10.993	0.786482	7.15439
TG 56:9	Triacylglycerols	C59H96O6	900.721	[M + NH4]+	[M + NH4]+	918.75 >918.75	3.89±0.04	3.52363	3.06598	3.13655	3.06938	3.06933	3.17297	0.198246	6.24795
CE 16:0	Cholesterol Esters	C43H76O2	624.585	[M + NH4]+	[C27H45]+ (369.4)	642.6 >369.35	3.34±0.09	20.1405	20.5483	21.2357	16.0587	16.8008	18.9568	2.35454	12.4205
CE 16:1	Cholesterol Esters	C43H74O2	622.569	[M + NH4]+	[C27H45]+ (369.4)	640.6 >369.35	3.39±0.01	314.537	302.809	328.608	268.647	276.367	298.194	25.3122	8.48853
CE 17:1	Cholesterol Esters	C44H76O2	636.585	[M + NH4]+	[C27H45]+ (369.4)	654.6 >369.35	3.40±0.01	12.3854	11.0322	12.2996	9.1947	9.27229	10.8368	1.55886	14.3848
CE 18:0	Cholesterol Esters	C45H80O2	652.616	[M + NH4]+	[C27H45]+ (369.4)	670.65 >369.35	3.40±0.04	16.4587	12.911	14.7054	12.3141	13.9298	14.0638	1.62447	11.5507
CE 18:1	Cholesterol Esters	C45H78O2	650.6	[M + NH4]+	[C27H45]+ (369.4)	668.65 >369.35	3.42±0.01	833.853	714.718	750.051	640.263	662.888	720.355	76.669	10.6432
CE 18:2	Cholesterol Esters	C45H76O2	648.585	[M + NH4]+	[C27H45]+ (369.4)	666.6 >369.35	3.45±0.01	6468.78	7150.92	5867.02	5507	5119.68	6022.68	802.732	13.3285
CE 18:3	Cholesterol Esters	C45H74O2	646.569	[M + NH4]+	[C27H45]+ (369.4)	664.6 >369.35	3.50±0.01	622.452	570.833	499.609	387.838	333.84	482.914	121.184	25.0943
CE 18:4	Cholesterol Esters	C45H72O2	644.553	[M + NH4]+	[C27H45]+ (369.4)	662.6 >369.35	3.50±0.04	19.8153	18.333	15.7267	12.7421	8.88733	15.1009	4.39419	29.0989
CE 20:1	Cholesterol Esters	C47H82O2	678.631	[M + NH4]+	[C27H45]+ (369.4)	696.65 >369.35	3.50±0.01	0.629687	0.536391	0.479581	0.60673	0.441647	0.538807	0.0803527	14.9131
CE 20:2	Cholesterol Esters	C47H80O2	676.616	[M + NH4]+	[C27H45]+ (369.4)	694.65 >369.35	3.52±0.01	18.3041	14.7817	13.3181	12.3063	9.21626	13.5853	3.3352	24.5501
CE 20:3	Cholesterol Esters	C47H78O2	674.6	[M + NH4]+	[C27H45]+ (369.4)	692.65 >369.35	3.51±0.02	484.034	428.748	376.366	323.162	249.85	372.432	90.9614	24.4236
CE 20:4	Cholesterol Esters	C47H76O2	672.585	[M + NH4]+	[C27H45]+ (369.4)	690.6 >369.35	3.53±0.01	2547.06	2774.65	2110.48	2029.5	1705.77	2233.49	426.147	19.0799
CE 20:5	Cholesterol Esters	C47H74O2	670.569	[M + NH4]+	[C27H45]+ (369.4)	688.6 >369.35	3.57±0.01	270.77	237.413	199.593	167.294	135.673	202.149	53.835	26.6314
CE 22:3	Cholesterol Esters	C49H82O2	702.631	[M + NH4]+	[C27H45]+ (369.4)	720.65 >369.35	3.57±0.01	0.743738	0.675065	0.580386	0.596621	0.548544	0.628871	0.0793276	12.6143
CE 22:4	Cholesterol Esters	C49H80O2	700.616	[M + NH4]+	[C27H45]+ (369.4)	718.65 >369.35	3.58±0.01	6.52591	6.37585	5.75817	4.92772	3.93105	5.50374	1.08112	19.6434
CE 22:5	Cholesterol Esters	C49H78O2	698.6	[M + NH4]+	[C27H45]+ (369.4)	716.65 >369.35	3.60±0.01	31.0712	27.6076	24.6176	21.5818	18.8855	24.7527	4.81068	19.4349
CE 22:6	Cholesterol Esters	C49H76O2	696.585	[M + NH4]+	[C27H45]+ (369.4)	714.6 >369.35	3.63±0.01	123.432	118.32	100.567	85.5549	73.2446	100.224	21.2676	21.2202

## Sheet: Table S5
Table S5. List of all quantified metabolites (μmol/L) in NIST plasma samples by UHPLC-FTMS with annotated infromation of the metabolites.
			Internal standard (IS)				Theoretical ion			Detected ion				Area Ratio (Analyte/IS)					Concentration (µmol/L)
Compound name	Other name	Lipid class	Selected IS	Conc (µg/mL)	Conc (µmol/L)	Molecular Formula	M	[M+H]+	[M+NH4]+	Adduct ion	m/z	Δppm	tR (min)	NIST-1	NIST-2	NIST-3	NIST-4	NIST-5	NIST-1	NIST-2	NIST-3	NIST-4	NIST-5	Mean	SD	CV (%)
LysoPC(15:0)-d5	LPC 15:0-d5	Lysophosphatidylcholines		25	51.4035	C23H43D5NO7P	486.348	487.356		[M+H]+	487.357	3.81652	4.01
LysoPC(17:0)-d5	LPC 17:0-d5	Lysophosphatidylcholines		50	97.2045	C25H47D5NO7P	514.38	515.387		[M+H]+	515.387	1.28059	6.64
LysoPC(19:0)-d5	LPC 19:0-d5	Lysophosphatidylcholines		25	46.0905	C27H51D5NO7P	542.411	543.418		[M+H]+	543.419	2.24505	9.45
LPC 14:0		Lysophosphatidylcholines	LPC 15:0-d5	25	51.4035	C22H46NO7P	467.301	468.308		[M+H]+	468.311	4.68559	3.12	0.0226163	0.0231881	0.0240957	0.0241988	0.0237164	0.581278	0.595975	0.619301	0.621953	0.609553	0.605612	0.0169924	2.80583
LPC 16:0		Lysophosphatidylcholines	LPC 15:0-d5	25	51.4035	C24H50NO7P	495.332	496.34		[M+H]+	496.341	2.95	5.21	3.31204	3.35299	3.55994	3.42307	3.37517	85.1251	86.1777	91.4968	87.9788	86.7478	87.5053	2.45753	2.80843
LPC 16:1		Lysophosphatidylcholines	LPC 15:0-d5	25	51.4035	C24H48NO7P	493.317	494.324		[M+H]+	494.326	4.1758	3.41	0.0728158	0.0715262	0.0758097	0.0769359	0.076744	1.87149	1.83835	1.94844	1.97739	1.97245	1.92162	0.062969	3.27686
LPC 18:0		Lysophosphatidylcholines	LPC 17:0-d5	50	97.2045	C26H54NO7P	523.364	524.371		[M+H]+	524.372	1.83839	8.1	0.685028	0.684377	0.67477	0.691036	0.681112	33.2939	33.2622	32.7954	33.5859	33.1036	33.2082	0.289102	0.870575
LPC 18:1		Lysophosphatidylcholines	LPC 17:0-d5	50	97.2045	C26H52NO7P	521.348	522.355		[M+H]+	522.357	2.2477	5.65	0.296489	0.294687	0.289067	0.302886	0.293798	14.4101	14.3225	14.0493	14.7209	14.2793	14.3564	0.243501	1.69612
LPC 18:2		Lysophosphatidylcholines	LPC 17:0-d5	50	97.2045	C26H50NO7P	519.332	520.34		[M+H]+	520.341	2.12207	3.87	0.550106	0.531216	0.521272	0.540558	0.530513	26.7364	25.8183	25.335	26.2723	25.7841	25.9892	0.533318	2.05207
LPC 18:3		Lysophosphatidylcholines	LPC 17:0-d5	50	97.2045	C26H48NO7P	517.317	518.324		[M+H]+	518.326	3.19144	3.01	0.00215766	0.00225353	0.0020461	0.0021914	0.00221302	0.104867	0.109527	0.0994452	0.106507	0.107558	0.105581	0.00382402	3.62189
LPC 20:3		Lysophosphatidylcholines	LPC 19:0-d5	25	46.0905	C28H52NO7P	545.348	546.355		[M+H]+	546.357	2.55164	4.55	0.0423983	0.0421473	0.0413926	0.0452623	0.0445474	0.97708	0.971295	0.953904	1.04308	1.02661	0.994394	0.038344	3.85601
LPC 20:4		Lysophosphatidylcholines	LPC 19:0-d5	25	46.0905	C28H50NO7P	543.332	544.34		[M+H]+	544.341	2.04688	3.64	0.179166	0.172923	0.174528	0.18682	0.183964	4.12894	3.98505	4.02205	4.30531	4.23949	4.13617	0.137109	3.31488
LPC 22:6		Lysophosphatidylcholines	LPC 19:0-d5	25	46.0905	C30H50NO7P	567.332	568.34		[M+H]+	568.341	2.57628	3.36	0.0203902	0.0203854	0.0207338	0.0217072	0.0220598	0.469898	0.469787	0.477815	0.500249	0.508374	0.485224	0.0179566	3.70069
LPC 24:0		Lysophosphatidylcholines	LPC 19:0-d5	25	46.0905	C32H66NO7P	607.458	608.465		[M+H]+	608.467	2.99721	14.65	0.00365524	0.00352061	0.00361041	0.00364992	0.00378277	0.084236	0.0811334	0.0832027	0.0841134	0.087175	0.0839721	0.00217936	2.59534
LPC 26:0		Lysophosphatidylcholines	LPC 19:0-d5	25	46.0905	C34H70NO7P	635.489	636.496		[M+H]+	636.497	1.13685	15.76	0.000422942	0.000524175	0.000502744	0.000455689	0.000564996	0.00974681	0.0120797	0.0115859	0.0105015	0.0130205	0.0113869	0.00129055	11.3337
17:0-14:1 PC-d5	PC 31:1-d5	Phosphatidylcholines		50	69.1982	C39H71D5NO8P	722.562	723.57		[M+H]+	723.57	0.925965	15.29
17:0-16:1 PC-d5	PC 33:1-d5	Phosphatidylcholines		100	133.228	C41H75D5NO8P	750.594	751.601		[M+H]+	751.601	0.452368	16.22
17:0-18:1 PC-d5	PC 35:1-d5	Phosphatidylcholines		150	192.647	C43H79D5NO8P	778.625	779.632		[M+H]+	779.632	-0.333491	17.07
17:0-20:3 PC-d5	PC 37:3-d5	Phosphatidylcholines		100	124.591	C45H79D5NO8P	802.625	803.632		[M+H]+	803.632	-0.597288	16.55
17:0-22:4 PC-d5	PC 39:4-d5	Phosphatidylcholines		50	60.3398	C47H81D5NO8P	828.64	829.648		[M+H]+	829.647	-0.964265	16.76
PC 30:0		Phosphatidylcholines	PC 31:1-d5	50	70.8686	C38H76NO8P	705.531	706.538		[M+H]+	706.538	0.337986	15.71	0.0365807	0.0340118	0.0336484	0.0357047	0.0364474	1.29621	1.20518	1.19231	1.26517	1.29149	1.25007	0.0485386	3.88286
PC 32:0		Phosphatidylcholines	PC 31:1-d5	50	68.1606	C40H80NO8P	733.562	734.569		[M+H]+	734.57	1.19621	16.63	0.163665	0.166001	0.162491	0.164878	0.166616	5.57776	5.65737	5.53775	5.6191	5.6783	5.61405	0.0573797	1.02207
PC 32:1		Phosphatidylcholines	PC 31:1-d5	50	68.3484	C40H78NO8P	731.547	732.554		[M+H]+	732.554	-0.138283	15.72	0.317805	0.299814	0.29807	0.318004	0.321756	10.8607	10.2459	10.1863	10.8675	10.9958	10.6312	0.383346	3.60584
PC 32:2		Phosphatidylcholines	PC 31:1-d5	50	68.5372	C40H76NO8P	729.531	730.538		[M+H]+	730.539	1.01131	14.86	0.079825	0.075672	0.0769104	0.0797044	0.0808416	2.73549	2.59317	2.63561	2.73136	2.77033	2.69319	0.0750248	2.78572
PC 34:1		Phosphatidylcholines	PC 33:1-d5	100	131.652	C42H82NO8P	759.578	760.585		[M+H]+	760.585	0.221671	16.63	1.89734	1.86912	1.91539	1.91325	1.86989	124.895	123.037	126.083	125.941	123.087	124.609	1.48446	1.1913
PC 34:2		Phosphatidylcholines	PC 33:1-d5	100	132.002	C42H80NO8P	757.562	758.569		[M+H]+	758.569	-0.0412619	15.84	3.6582	3.67264	3.74394	3.65101	3.60966	241.446	242.399	247.105	240.971	238.242	242.033	3.22875	1.33401
PC 34:3		Phosphatidylcholines	PC 33:1-d5	100	132.355	C42H78NO8P	755.547	756.554		[M+H]+	756.555	1.24076	15.21	0.0795708	0.0715979	0.0719147	0.0760561	0.072805	5.26578	4.73816	4.75912	5.03319	4.81803	4.92285	0.224544	4.56126
PC 34:4		Phosphatidylcholines	PC 33:1-d5	100	132.709	C42H76NO8P	753.531	754.538		[M+H]+	754.539	1.56228	14.59	0.0182481	0.0171097	0.0174822	0.0182203	0.0183179	1.21084	1.1353	1.16002	1.209	1.21547	1.18612	0.0362633	3.05729
PC 36:0		Phosphatidylcholines	PC 35:1-d5	150	189.964	C44H88NO8P	789.625	790.632		[M+H]+	790.632	0.415364	18.31	0.00209588	0.00223228	0.00216786	0.00217152	0.00215431	0.199071	0.212026	0.205907	0.206255	0.20462	0.205576	0.00462093	2.2478
PC 36:1		Phosphatidylcholines	PC 35:1-d5	150	190.45	C44H86NO8P	787.609	788.616		[M+H]+	788.616	-0.356954	17.52	0.388941	0.396634	0.380162	0.380986	0.396674	37.0369	37.7694	36.2008	36.2794	37.7732	37.012	0.76624	2.07025
PC 36:2		Phosphatidylcholines	PC 35:1-d5	150	190.938	C44H84NO8P	785.593	786.601		[M+H]+	786.6	-0.548563	16.82	1.7074	1.70212	1.7119	1.68928	1.70653	163.004	162.5	163.434	161.274	162.921	162.627	0.825482	0.507593
PC 36:3		Phosphatidylcholines	PC 35:1-d5	150	191.43	C44H82NO8P	783.578	784.585		[M+H]+	784.585	-0.00178438	16.1	0.802125	0.801596	0.805525	0.830004	0.827544	76.7753	76.7246	77.1007	79.4437	79.2083	77.8505	1.35719	1.74333
PC 36:4		Phosphatidylcholines	PC 35:1-d5	150	191.923	C44H80NO8P	781.562	782.569		[M+H]+	782.569	-0.282786	15.71	1.31959	1.27264	1.22801	1.30214	1.32372	126.63	122.124	117.842	124.956	127.026	123.716	3.80892	3.07877
PC 36:5		Phosphatidylcholines	PC 35:1-d5	150	192.42	C44H78NO8P	779.547	780.554		[M+H]+	780.555	1.03606	15	0.128926	0.127233	0.124101	0.127749	0.127263	12.404	12.2411	11.9397	12.2907	12.2439	12.2239	0.171987	1.40698
PC 36:6		Phosphatidylcholines	PC 35:1-d5	150	192.918	C44H76NO8P	777.531	778.538		[M+H]+	778.539	1.71963	14.28	0.002461	0.00243159	0.00229458	0.00237758	0.00244454	0.237386	0.234549	0.221334	0.229339	0.235798	0.231681	0.00652463	2.81621
PC 38:3		Phosphatidylcholines	PC 37:3-d5	100	123.212	C46H86NO8P	811.609	812.616		[M+H]+	812.616	-0.666366	17.27	0.652723	0.638919	0.632011	0.638458	0.65268	40.2116	39.3612	38.9357	39.3328	40.209	39.6101	0.573193	1.44709
PC 38:4		Phosphatidylcholines	PC 37:3-d5	100	123.519	C46H84NO8P	809.593	810.601		[M+H]+	810.6	-0.951763	16.58	1.20189	1.19029	1.20182	1.20381	1.20274	74.2279	73.5115	74.2238	74.3468	74.2805	74.1181	0.342726	0.462406
PC 38:5		Phosphatidylcholines	PC 37:3-d5	100	123.827	C46H82NO8P	807.578	808.585		[M+H]+	808.584	-1.3374	16.04	0.233242	0.217647	0.235925	0.231713	0.231129	14.4408	13.4753	14.607	14.3462	14.31	14.2358	0.440413	3.09369
PC 38:6		Phosphatidylcholines	PC 37:3-d5	100	124.137	C46H80NO8P	805.562	806.569		[M+H]+	806.569	-0.0883991	15.41	0.841153	0.84096	0.880182	0.863943	0.877788	52.2091	52.1971	54.6315	53.6236	54.483	53.4288	1.18329	2.21469
PC 40:2		Phosphatidylcholines	PC 39:4-d5	50	59.4067	C48H92NO8P	841.656	842.663		[M+H]+	842.664	0.261077	18.41	0.00371998	0.00384617	0.00360676	0.00416199	0.00423758	0.110496	0.114244	0.107133	0.123625	0.12587	0.116274	0.00817309	7.02919
PC 40:3		Phosphatidylcholines	PC 39:4-d5	50	59.5493	C48H90NO8P	839.64	840.648		[M+H]+	840.648	0.818892	17.94	0.00732579	0.00680642	0.00696524	0.00757509	0.00762239	0.218123	0.202659	0.207388	0.225546	0.226954	0.216134	0.010813	5.00294
PC 40:4		Phosphatidylcholines	PC 39:4-d5	50	59.6926	C48H88NO8P	837.625	838.632		[M+H]+	838.631	-0.681586	17.3	0.180746	0.187118	0.18163	0.196976	0.200251	5.39461	5.58478	5.42099	5.87901	5.97676	5.65123	0.265112	4.69123
PC 40:5		Phosphatidylcholines	PC 39:4-d5	50	59.8366	C48H86NO8P	835.609	836.616		[M+H]+	836.616	-0.240851	16.98	0.144731	0.146933	0.139582	0.14967	0.148138	4.33012	4.396	4.17606	4.47789	4.43204	4.36242	0.117348	2.68998
PC 40:6		Phosphatidylcholines	PC 39:4-d5	50	59.9813	C48H84NO8P	833.593	834.601		[M+H]+	834.6	-0.313323	16.37	0.665749	0.654332	0.645875	0.677815	0.699104	19.9662	19.6238	19.3702	20.3281	20.9666	20.051	0.626142	3.12275
PC 42:2		Phosphatidylcholines	PC 39:4-d5	50	57.4919	C50H96NO8P	869.687	870.695		[M+H]+	870.696	1.04514	19.27	0.00363244	0.00324745	0.00352932	0.0037518	0.00387262	0.104418	0.0933512	0.101454	0.107849	0.111322	0.103679	0.0068551	6.61186
PC 42:4		Phosphatidylcholines	PC 39:4-d5	50	57.7597	C50H92NO8P	865.656	866.663		[M+H]+	866.665	1.47693	18.25	0.00322861	0.00308242	0.00308997	0.00338108	0.00346655	0.0932416	0.0890198	0.0892378	0.0976449	0.100114	0.0938515	0.00496504	5.29031
PC 42:5		Phosphatidylcholines	PC 39:4-d5	50	57.8945	C50H90NO8P	863.64	864.648		[M+H]+	864.648	0.518593	17.47	0.0124788	0.0123854	0.0119098	0.0132679	0.0130499	0.361227	0.358524	0.344755	0.38407	0.377757	0.365267	0.0157489	4.3116
PC 42:6		Phosphatidylcholines	PC 39:4-d5	50	58.0299	C50H88NO8P	861.625	862.632		[M+H]+	862.632	-0.233703	16.91	0.00416102	0.00401005	0.00411139	0.00425134	0.00430282	0.120732	0.116352	0.119292	0.123352	0.124846	0.120915	0.00334991	2.77048
Cer(d18:1-d7/16:1)	Cer d18:1/16:1-d7	Ceramides		75	138.239	C34H58D7NO3	542.54	543.548		[M+H]+	543.548	0.478339	15.78
Cer(d18:1-d7/18:1)	Cer d18:1/18:1-d7	Ceramides		50	87.6314	C36H62D7NO3	570.572	571.579		[M+H]+	571.579	0.244936	16.76
Cer(d18:1-d7/20:1)	Cer d18:1/20:1-d7	Ceramides		25	41.7639	C38H66D7NO3	598.603	599.61		[M+H]+	599.611	0.450292	17.75
Cer(d18:1-d7/22:1)	Cer d18:1/22:1-d7	Ceramides		50	79.7914	C40H70D7NO3	626.634	627.642		[M+H]+	627.642	1.01969	18.26
Cer(d18:1-d7/24:1)	Cer d18:1/24:1-d7	Ceramides		75	114.562	C42H74D7NO3	654.666	655.673		[M+H]+	655.673	0.259276	18.91
Cer d18:1_16:0		Ceramides	Cer d18:1/16:1-d7	75	138.239	C34H67NO3	537.512	538.519		[M+H]+	538.52	0.387358	16.75	0.00254329	0.00249645	0.00270798	0.00271204	0.00262768	0.17579	0.172553	0.187174	0.187454	0.181623	0.178506	0.00767926	4.30197
Cer d18:1_18:0		Ceramides	Cer d18:1/18:1-d7	50	87.6314	C36H71NO3	565.543	566.551		[M+H]+	566.551	1.42688	17.64	0.00462706	0.00471873	0.00456511	0.0045329	0.00449179	0.202738	0.206755	0.200024	0.198612	0.196811	0.203172	0.00338647	1.6668
Cer d18:1_20:0		Ceramides	Cer d18:1/20:1-d7	25	41.7639	C38H75NO3	593.575	594.582		[M+H]+	594.583	1.56126	18.41	0.00826504	0.00891802	0.0088868	0.00882809	0.00895462	0.17259	0.186226	0.185574	0.184348	0.18699	0.181463	0.00769112	4.23839
Cer d18:1_22:0		Ceramides	Cer d18:1/22:1-d7	50	79.7914	C40H79NO3	621.606	622.613		[M+H]+	622.615	2.11721	19.05	0.0512591	0.0496152	0.0503449	0.051606	0.0513495	2.04502	1.97943	2.00854	2.05886	2.04862	2.011	0.0328617	1.6341
Cer d18:1_23:0		Ceramides	Cer d18:1/24:1-d7	75	114.562	C41H81NO3	635.622	636.629		[M+H]+	636.63	1.96048	19.33	0.0252185	0.0244791	0.0248417	0.0259376	0.0263626	1.44455	1.40219	1.42296	1.48573	1.51008	1.42323	0.0211784	1.48805
Cer d18:1_24:0		Ceramides	Cer d18:1/24:1-d7	75	114.562	C42H83NO3	649.637	650.645		[M+H]+	650.646	1.76456	19.61	0.0895868	0.0870465	0.0825282	0.0876486	0.0890703	5.13164	4.98612	4.72731	5.02061	5.10205	4.94836	0.204792	4.13858
Cer d18:1_24:1		Ceramides	Cer d18:1/24:1-d7	75	114.562	C42H81NO3	647.622	648.629		[M+H]+	648.63	1.97046	18.94	0.0129584	0.0128833	0.012412	0.0128119	0.0131011	0.74227	0.737969	0.710975	0.733882	0.750449	0.730404	0.0169634	2.32247
Cer d18:1_26:0		Ceramides	Cer d18:1/24:1-d7	75	114.562	C44H87NO3	677.669	678.676		[M+H]+	678.676	0.468559	20.13	0.000948987	0.000920349	0.000876825	0.000953773	0.000911226	0.0543591	0.0527186	0.0502256	0.0546332	0.0521961	0.0524344	0.00208135	3.96943
Cer d18:1_26:1		Ceramides	Cer d18:1/24:1-d7	75	114.562	C44H85NO3	675.653	676.66		[M+H]+	676.661	1.80002	19.29	0.00139627	0.00135909	0.00129253	0.00135985	0.00133344	0.0799799	0.0778504	0.0740378	0.0778935	0.0763811	0.0772894	0.0030105	3.89511
16:1 SM (d18:1/16:1)-d9	SM d18:1/16:1-d9	Sphingomyelins		75	105.692	C39H68D9N2O6P	709.608	710.616		[M+H]+	710.616	0.745832	14.72
18:1 SM (d18:1/18:1)-d9	SM d18:1/18:1-d9	Sphingomyelins		50	67.7838	C41H72D9N2O6P	737.64	738.647		[M+H]+	738.648	1.21844	15.83
20:1 SM (d18:1/20:1)-d9	SM d18:1/20:1-d9	Sphingomyelins		25	32.6511	C43H76D9N2O6P	765.671	766.678		[M+H]+	766.679	1.13477	16.77
22:1 SM (d18:1/22:1)-d9	SM d18:1/22:1-d9	Sphingomyelins		50	62.9959	C45H80D9N2O6P	793.702	794.71		[M+H]+	794.71	0.0880825	17.64
24:1 SM (d18:1/24:1)-d9	SM d18:1/24:1-d9	Sphingomyelins		75	91.2705	C47H84D9N2O6P	821.734	822.741		[M+H]+	822.741	-0.291708	18.42
SM d18:1_14:0	SM 32:1	Sphingomyelins	SM d18:1/16:1-d9	75	105.692	C37H75N2O6P	674.536	675.544		[M+H]+	675.545	1.4492	14.64	0.163212	0.158586	0.153974	0.161372	0.165204	8.62509	8.38067	8.13693	8.52789	8.73036	8.3809	0.244081	2.91235
SM d18:1_16:0	SM 34:1	Sphingomyelins	SM d18:1/16:1-d9	75	105.692	C39H79N2O6P	702.568	703.575		[M+H]+	703.575	-0.371105	15.74	1.47252	1.38948	1.37285	1.41781	1.37103	77.8169	73.4285	72.5499	74.9259	72.4533	74.5984	2.82166	3.78246
SM d18:1_16:1	SM 34:2	Sphingomyelins	SM d18:1/16:1-d9	75	105.692	C39H77N2O6P	700.552	701.559		[M+H]+	701.56	1.48099	14.7	0.264961	0.261649	0.258691	0.265258	0.266955	14.0021	13.8271	13.6708	14.0178	14.1075	13.8333	0.165764	1.1983
SM d18:1_18:0	SM 36:1	Sphingomyelins	SM d18:1/18:1-d9	50	67.7838	C41H83N2O6P	730.599	731.606		[M+H]+	731.606	0.244394	16.85	0.625654	0.602744	0.649777	0.606298	0.615468	21.2046	20.4281	22.0222	20.5486	20.8594	21.2183	0.797093	3.75663
SM d18:1_18:1	SM 36:2	Sphingomyelins	SM d18:1/18:1-d9	50	67.7838	C41H81N2O6P	728.583	729.591		[M+H]+	729.591	0.820734	15.88	0.286637	0.286557	0.296585	0.286577	0.294539	9.71466	9.71196	10.0518	9.71263	9.98248	9.82614	0.195446	1.98904
SM d18:1_20:0	SM 38:1	Sphingomyelins	SM d18:1/20:1-d9	25	32.6511	C43H87N2O6P	758.63	759.637		[M+H]+	759.638	1.14357	17.81	1.27957	1.22555	1.21226	1.28222	1.26084	20.8897	20.0078	19.7908	20.933	20.5839	20.2294	0.582021	2.8771
SM d18:1_20:2	SM 38:3	Sphingomyelins	SM d18:1/20:1-d9	25	32.6511	C43H83N2O6P	754.599	755.606		[M+H]+	755.606	-0.544199	16.22	0.0275631	0.0284625	0.0265548	0.0288338	0.02827	0.449982	0.464666	0.433521	0.470727	0.461523	0.44939	0.0155812	3.46718
SM d18:1_22:0	SM 40:1	Sphingomyelins	SM d18:1/22:1-d9	50	62.9959	C45H91N2O6P	786.661	787.669		[M+H]+	787.67	1.01375	18.57	1.07798	1.09248	1.0983	1.11532	1.10814	33.954	34.4108	34.5943	35.1304	34.9041	34.3197	0.329736	0.960776
SM d18:1_24:0	SM 42:1	Sphingomyelins	SM d18:1/24:1-d9	75	91.2705	C47H95N2O6P	814.693	815.7		[M+H]+	815.701	0.954272	19.41	0.583439	0.554791	0.551243	0.59984	0.58819	26.6254	25.318	25.1561	27.3738	26.8422	25.6998	0.805613	3.1347
SM d18:1_24:1	SM 42:2	Sphingomyelins	SM d18:1/24:1-d9	75	91.2705	C47H93N2O6P	812.677	813.684		[M+H]+	813.685	0.575776	18.42	1.208	1.18075	1.18225	1.21028	1.2148	55.1272	53.8838	53.9523	55.2315	55.4377	54.3211	0.698947	1.2867
SM d18:1_24:2	SM 42:3	Sphingomyelins	SM d18:1/24:1-d9	75	91.2705	C47H91N2O6P	810.661	811.669		[M+H]+	811.668	-0.531621	17.68	0.623648	0.586181	0.5775	0.599856	0.607748	28.4603	26.7505	26.3544	27.3746	27.7347	27.1884	1.11917	4.11636
SM d18:1_26:1	SM 44:2	Sphingomyelins	SM d18:1/24:1-d9	75	91.2705	C49H97N2O6P	840.708	841.716		[M+H]+	841.713	-2.61561	19.74	0.00943033	0.00830832	0.00816834	0.00888732	0.00910562	0.430355	0.379152	0.372764	0.405575	0.415537	0.39409	0.0315683	8.01042
HexCer 18:1_16:0		Hexosylceramides	Cer d18:1/16:1-d7	75	138.239	C40H77NO8	699.565	700.572		[M+H]+	700.573	1.17804	16	0.00578267	0.0055392	0.005751	0.00568026	0.00590406	0.399694	0.382866	0.397505	0.392615	0.408084	0.393355	0.00914967	2.32606
HexCer 18:1_18:0		Hexosylceramides	Cer d18:1/18:1-d7	50	87.6314	C42H81NO8	727.596	728.603		[M+H]+	728.603	-0.322398	16.95	0.00195972	0.0020744	0.00208965	0.00197901	0.00187467	0.0858667	0.0908912	0.0915594	0.0867118	0.0821398	0.0894391	0.0031118	3.47923
HexCer 18:1_20:0		Hexosylceramides	Cer d18:1/20:1-d7	25	41.7639	C44H85NO8	755.628	756.635		[M+H]+	756.635	0.482399	17.75	0.0050322	0.00497771	0.00552839	0.00516472	0.00506773	0.105082	0.103944	0.115444	0.107849	0.105824	0.108157	0.00633628	5.85843
HexCer 18:1_22:0		Hexosylceramides	Cer d18:1/22:1-d7	50	79.7914	C46H89NO8	783.659	784.666		[M+H]+	784.667	1.62477	18.44	0.0157771	0.015956	0.0158194	0.0164003	0.01671	0.629437	0.636574	0.631125	0.654301	0.666657	0.632379	0.00372993	0.589825
HexCer 18:1_24:0		Hexosylceramides	Cer d18:1/24:1-d7	75	114.562	C48H93NO8	811.69	812.697		[M+H]+	812.699	1.5563	19.05	0.022239	0.021894	0.0221815	0.0223287	0.0222308	1.27388	1.25411	1.27058	1.27901	1.27341	1.26619	0.0105889	0.836281
HexCer 18:1_24:1		Hexosylceramides	Cer d18:1/24:1-d7	75	114.562	C48H91NO8	809.674	810.682		[M+H]+	810.683	0.992745	18.32	0.00637673	0.00671787	0.00618469	0.00629661	0.00622762	0.365267	0.384808	0.354266	0.360677	0.356725	0.368114	0.0154684	4.20207
DG(17:0-14:1)-d5	DG 31:1-d5	Diacylglycerols		25	44.8425	C34H59D5O5	557.507		575.541	[M+NH4]+	575.541	1.0696	17.58
DG(17:0-16:1)-d5	DG 33:1-d5	Diacylglycerols		50	85.3915	C36H63D5O5	585.538		603.572	[M+NH4]+	603.572	0.638698	18.37
DG(17:0-18:1)-d5	DG 35:1-d5	Diacylglycerols		75	122.236	C38H67D5O5	613.569		631.603	[M+NH4]+	631.604	0.641859	19.11
DG(17:0-20:3)-d5	DG 37:3-d5	Diacylglycerols		50	78.4228	C40H67D5O5	637.569		655.603	[M+NH4]+	655.604	0.603109	18.61
DG(17:0-22:4)-d5	DG 39:4-d5	Diacylglycerols		25	37.6741	C42H69D5O5	663.585		681.619	[M+NH4]+	681.62	1.1081	18.74
DG 14:1_18:1	DG 32:2	Diacylglycerols	DG 31:1-d5	25	44.8425	C35H64O5	564.475		582.509	[M+NH4]+	582.51	1.235	16.13	0.0210627	0.019564	0.019354	0.0201681	0.0209928	0.472251	0.43865	0.43394	0.452193	0.470685	0.44828	0.0208924	4.66056
DG 16:0_16:1	DG 32:1	Diacylglycerols	DG 33:1-d5	50	85.3915	C35H66O5	566.491		584.525	[M+NH4]+	584.526	1.23057	16.95	0.0270222	0.0275897	0.0260289	0.0275245	0.0265866	1.15374	1.17796	1.11132	1.17518	1.13514	1.14767	0.0337316	2.93913
DG 16:0_18:1	DG 34:1	Diacylglycerols	DG 37:3-d5	50	78.4228	C37H70O5	594.522		612.556	[M+NH4]+	612.557	1.5659	17.72	0.0501724	0.0491349	0.04886	0.0494094	0.0493324	1.96733	1.92665	1.91587	1.93741	1.93439	1.93662	0.0271407	1.40145
DG 16:0_18:2	DG 34:2(1)	Diacylglycerols	DG 33:1-d5	50	85.3915	C37H68O5	592.507		610.541	[M+NH4]+	610.541	1.35814	17.08	0.0407009	0.0417555	0.0411362	0.0439463	0.0405435	1.73776	1.78278	1.75634	1.87632	1.73104	1.75896	0.0226276	1.28642
DG 16:0_20:4	DG 36:4(1)	Diacylglycerols	DG 31:1-d5	25	44.8425	C39H68O5	616.507		634.541	[M+NH4]+	634.541	0.392725	16.34	0.0522061	0.0523478	0.0499199	0.0531448	0.050598	1.17053	1.1737	1.11927	1.19157	1.13447	1.1545	0.0305531	2.64644
DG 16:1_18:1	DG 34:2(2)	Diacylglycerols	DG 33:1-d5	50	85.3915	C37H68O5	592.507		610.541	[M+NH4]+	610.541	1.35814	17.08	0.0961638	0.0971506	0.0964897	0.0965502	0.0967217	4.10579	4.14792	4.1197	4.12229	4.12961	4.12447	0.0214663	0.520461
DG 16:1_20:0	DG 36:1	Diacylglycerols	DG 35:1-d5	75	122.236	C39H74O5	622.554		640.587	[M+NH4]+	640.589	1.87188	18.42	0.0168031	0.0160993	0.0160245	0.0165336	0.0161644	1.02697	0.983955	0.979382	1.0105	0.987931	0.996769	0.0262546	2.63397
DG 18:0_20:4	DG 38:4	Diacylglycerols	DG 37:3-d5	50	78.4228	C41H72O5	644.538		662.572	[M+NH4]+	662.572	0.632535	17.19	0.00209586	0.00198192	0.00210006	0.0020279	0.00195364	0.0821818	0.0777137	0.0823465	0.079517	0.0766049	0.0807473	0.00262848	3.25519
DG 18:1_18:1	DG 36:2	Diacylglycerols	DG 37:3-d5	50	78.4228	C39H72O5	620.538		638.572	[M+NH4]+	638.573	1.47063	17.68	0.0934489	0.0799256	0.0792427	0.0882478	0.0941551	3.66426	3.134	3.10722	3.46032	3.69195	3.30183	0.314166	9.51492
DG 18:1_18:2	DG 36:3	Diacylglycerols	DG 33:1-d5	50	85.3915	C39H70O5	618.522		636.556	[M+NH4]+	636.557	1.33405	17.05	0.232761	0.238922	0.237375	0.241519	0.23559	9.9379	10.201	10.1349	10.3118	10.0587	10.0913	0.136855	1.35618
DG 18:1_18:3	DG 36:4(2)	Diacylglycerols	DG 31:1-d5	25	44.8425	C39H68O5	616.507		634.541	[M+NH4]+	634.541	0.392725	16.34	0.0819316	0.0811997	0.0865206	0.0841499	0.0855169	1.83701	1.8206	1.9399	1.88675	1.9174	1.86584	0.0646634	3.46565
DG 18:1_18:4	DG 36:5(1)	Diacylglycerols	DG 31:1-d5	25	44.8425	C39H66O5	614.491		632.525	[M+NH4]+	632.525	-0.175013	15.68	0.00860927	0.00746282	0.00632862	0.00892592	0.00688985	0.193031	0.167326	0.141896	0.20013	0.154479	0.167417	0.0255676	15.2718
DG 18:1_20:0	DG 38:1	Diacylglycerols	DG 35:1-d5	75	122.236	C41H78O5	650.585		668.619	[M+NH4]+	668.62	1.5538	19.02	0.000425148	0.000366921	0.000221716	0.000427807	0.000403623	0.0259841	0.0224254	0.0135508	0.0261466	0.0246685	0.0206534	0.00640325	31.0033
DG 18:1_20:1	DG 38:2(1)	Diacylglycerols	DG 35:1-d5	75	122.236	C41H76O5	648.569		666.603	[M+NH4]+	666.603	-0.781575	18.33	0.00219262	0.00204525	0.0020162	0.00220613	0.00221172	0.134008	0.125001	0.123225	0.134834	0.135176	0.127412	0.00578133	4.53752
DG 18:1_20:4	DG 38:5(1)	Diacylglycerols	DG 37:3-d5	50	78.4228	C41H70O5	642.522		660.556	[M+NH4]+	660.557	0.831421	16.53	0.00636957	0.00692661	0.00683291	0.00686989	0.00686367	0.24976	0.271602	0.267928	0.269378	0.269134	0.263097	0.0116952	4.44521
DG 18:1_22:5	DG 40:6	Diacylglycerols	DG 31:1-d5	25	44.8425	C43H72O5	668.538		686.572	[M+NH4]+	686.572	0.319122	16.83	0.0102465	0.00996205	0.00975328	0.00984795	0.010951	0.229738	0.223362	0.218681	0.220803	0.245536	0.223927	0.00555035	2.47864
DG 18:1_22:6	DG 40:7	Diacylglycerols	DG 31:1-d5	25	44.8425	C43H70O5	666.522		684.556	[M+NH4]+	684.557	1.85405	16.55	0.00236662	0.00302823	0.00314133	0.00265783	0.00321716	0.0530626	0.0678968	0.0704326	0.059592	0.0721327	0.0637973	0.00938258	14.7069
DG 18:2_18:2	DG 36:4(3)	Diacylglycerols	DG 31:1-d5	25	44.8425	C39H68O5	616.507		634.541	[M+NH4]+	634.541	0.392725	16.34	0.0246652	0.024676	0.024128	0.0253067	0.0248554	0.553025	0.553268	0.540981	0.567409	0.557289	0.549091	0.00702476	1.27934
DG 18:2_18:3	DG 36:5(2)	Diacylglycerols	DG 31:1-d5	25	44.8425	C39H66O5	614.491		632.525	[M+NH4]+	632.525	-0.380538	15.68	0.0117671	0.012489	0.0114265	0.0126191	0.011822	0.263834	0.280019	0.256196	0.282937	0.265064	0.266683	0.0121643	4.56132
DG 18:2_18:4	DG 36:6	Diacylglycerols	DG 31:1-d5	25	44.8425	C39H64O5	612.475		630.509	[M+NH4]+	630.511	3.42485	15.11	0.00388362	0.00397148	0.0040379	0.00368186	0.00396002	0.0870756	0.0890456	0.0905348	0.082552	0.0887887	0.0888853	0.00173513	1.9521
DG 18:2_20:0	DG 38:2(2)	Diacylglycerols	DG 39:4-d5	25	37.6741	C41H76O5	648.569		666.603	[M+NH4]+	666.603	-0.781575	18.33	0.00339579	0.00331104	0.0036264	0.00387017	0.00402449	0.0639667	0.0623703	0.0683108	0.0729027	0.0758096	0.0648826	0.00307431	4.73826
DG 18:3_20:2	DG 38:5(2)	Diacylglycerols	DG 31:1-d5	25	44.8425	C41H70O5	642.522		660.556	[M+NH4]+	660.557	0.831421	16.53	0.0702723	0.070805	0.0705814	0.0735215	0.0733649	1.57559	1.58754	1.58252	1.64844	1.64493	1.58188	0.00599786	0.379159
14:0-15:1-14:0 TG-d5	TG 43:1-d5	Triacylglycerols		50	67.5974	C46H81D5O6	739.674		757.708	[M+NH4]+	757.708	-0.184768	20.12
14:0-17:1-14:0 TG-d5	TG 45:1-d5	Triacylglycerols		75	97.6938	C48H85D5O6	767.705		785.739	[M+NH4]+	785.739	-0.178176	20.57
16:0-15:1-16:0 TG-d5	TG 47:1-d5	Triacylglycerols		100	125.67	C50H89D5O6	795.736		813.77	[M+NH4]+	813.77	-0.712732	21.01
16:0-17:1-16:0 TG-d5	TG 49:1-d5	Triacylglycerols		125	151.742	C52H93D5O6	823.768		841.802	[M+NH4]+	841.801	-0.142551	21.38
16:0-19:2-16:0 TG-d5	TG 51:2-d5	Triacylglycerols		100	117.677	C54H95D5O6	849.783		867.817	[M+NH4]+	867.816	-1.37126	21.38
18:1-17:1-18:1 TG-d5	TG 53:3-d5	Triacylglycerols		75	85.6361	C56H97D5O6	875.799		893.833	[M+NH4]+	893.832	-0.794332	21.3
18:1-19:2-18:1 TG-d5	TG 55:4-d5	Triacylglycerols		50	55.4438	C58H99D5O6	901.815		919.848	[M+NH4]+	919.847	-1.45676	21.33
18:1-21:2-18:1 TG-d5	TG 57:4-d5	Triacylglycerols		25	26.8862	C60H103D5O6	929.846		947.88	[M+NH4]+	947.879	-0.643542	21.64
TG 44:1		Triacylglycerols	TG 43:1-d5	50	66.7862	C47H88O6	748.658		766.692	[M+NH4]+	766.693	1.03562	20.36	0.0388186	0.0399825	0.0408064	0.0394702	0.0416244	1.29627	1.33514	1.36265	1.31803	1.38997	1.33136	0.0333508	2.50503
TG 44:2		Triacylglycerols	TG 43:1-d5	50	66.9665	C47H86O6	746.642		764.676	[M+NH4]+	764.677	1.4308	19.93	0.029995	0.0314862	0.0317728	0.0322579	0.0321389	1.00433	1.05426	1.06386	1.0801	1.07612	1.04082	0.0319593	3.07061
TG 46:2		Triacylglycerols	TG 45:1-d5	75	96.815	C49H90O6	774.674		792.708	[M+NH4]+	792.708	0.433956	20.42	0.0714703	0.0723537	0.0696658	0.0714956	0.0705621	3.45969	3.50246	3.37234	3.46092	3.41573	3.44483	0.0663188	1.92517
TG 48:0		Triacylglycerols	TG 47:1-d5	100	123.956	C51H98O6	806.736		824.77	[M+NH4]+	824.77	-0.0682614	21.5	0.0440464	0.0422849	0.0342633	0.0362989	0.0322425	2.72991	2.62074	2.12357	2.24974	1.99833	2.49141	0.323199	12.9725
TG 48:1		Triacylglycerols	TG 47:1-d5	100	124.267	C51H96O6	804.721		822.755	[M+NH4]+	822.755	0.211242	21.21	0.183155	0.185252	0.174889	0.179275	0.192284	11.38	11.5104	10.8664	11.1389	11.9473	11.2523	0.340446	3.02557
TG 48:2		Triacylglycerols	TG 47:1-d5	100	124.579	C51H94O6	802.705		820.739	[M+NH4]+	820.739	-0.0318006	20.76	0.251881	0.263049	0.23966	0.24595	0.255819	15.6895	16.3851	14.9283	15.3201	15.9348	15.6677	0.728669	4.65079
TG 48:3		Triacylglycerols	TG 47:1-d5	100	124.892	C51H92O6	800.689		818.723	[M+NH4]+	818.724	0.383402	20.39	0.138738	0.135171	0.130763	0.128806	0.13701	8.66366	8.44092	8.16562	8.04342	8.55573	8.4234	0.249484	2.9618
TG 49:1		Triacylglycerols	TG 49:1-d5	125	152.674	C52H98O6	818.736		836.77	[M+NH4]+	836.771	1.32653	21.39	0.0234131	0.0235692	0.0214668	0.0227642	0.0233711	1.78729	1.79921	1.63871	1.73776	1.78408	1.74174	0.0894193	5.13391
TG 49:2		Triacylglycerols	TG 49:1-d5	125	153.051	C52H96O6	816.721		834.755	[M+NH4]+	834.754	-0.443244	20.96	0.0251831	0.028493	0.0247554	0.0255188	0.0281093	1.92715	2.18044	1.89442	1.95284	2.15108	2.00067	0.156544	7.82459
TG 50:0		Triacylglycerols	TG 49:1-d5	125	149.742	C53H102O6	834.768		852.801	[M+NH4]+	852.802	0.402907	21.95	0.0188695	0.0190951	0.0115488	0.0148452	0.0120669	1.41278	1.42967	0.864674	1.11148	0.903465	1.23571	0.321436	26.0123
TG 50:1		Triacylglycerols	TG 49:1-d5	125	150.105	C53H100O6	832.752		850.786	[M+NH4]+	850.786	-0.136697	21.57	0.436694	0.472895	0.423274	0.439815	0.448994	32.7749	35.4918	31.7677	33.0092	33.698	33.3448	1.92636	5.77708
TG 50:2		Triacylglycerols	TG 49:1-d5	125	150.469	C53H98O6	830.736		848.77	[M+NH4]+	848.77	0.381375	21.24	0.574121	0.588287	0.493161	0.455295	0.550088	43.1937	44.2594	37.1027	34.2539	41.3856	41.5186	3.86126	9.30006
TG 50:3		Triacylglycerols	TG 49:1-d5	125	150.835	C53H96O6	828.721		846.755	[M+NH4]+	846.755	0.417831	20.8	0.759862	0.771787	0.727905	0.730914	0.770146	57.3068	58.2062	54.8968	55.1236	58.0824	56.8033	1.71123	3.01256
TG 50:4		Triacylglycerols	TG 49:1-d5	125	151.203	C53H94O6	826.705		844.739	[M+NH4]+	844.739	0.241376	20.42	0.288879	0.293649	0.273925	0.27223	0.294793	21.8396	22.2002	20.7091	20.581	22.2867	21.583	0.777979	3.60459
TG 51:1		Triacylglycerols	TG 51:2-d5	100	118.096	C54H102O6	846.768		864.801	[M+NH4]+	864.802	0.797871	21.74	0.0586884	0.0625609	0.0598798	0.061619	0.0649736	3.46544	3.6941	3.53579	3.63848	3.83657	3.56511	0.117117	3.28509
TG 51:2		Triacylglycerols	TG 51:2-d5	100	118.378	C54H100O6	844.752		862.786	[M+NH4]+	862.786	-0.231807	21.35	0.0811943	0.0818327	0.0797757	0.087279	0.0895561	4.80581	4.84359	4.72184	5.16595	5.30073	4.79041	0.06232	1.30093
TG 51:3		Triacylglycerols	TG 51:2-d5	100	118.661	C54H98O6	842.736		860.77	[M+NH4]+	860.77	-0.220733	21.01	0.0878772	0.0936981	0.0896781	0.0935598	0.0962252	5.2138	5.55916	5.32065	5.55095	5.70909	5.36454	0.176812	3.29595
TG 51:4		Triacylglycerols	TG 51:2-d5	100	118.946	C54H96O6	840.721		858.755	[M+NH4]+	858.756	1.2227	20.63	0.0451932	0.0480977	0.0454524	0.0474758	0.0498133	2.68776	2.8605	2.70318	2.82352	2.96254	2.75048	0.0955913	3.47544
TG 51:5		Triacylglycerols	TG 51:2-d5	100	119.231	C54H94O6	838.705		856.739	[M+NH4]+	856.74	1.56407	20.32	0.0130619	0.0135974	0.0128307	0.0130948	0.0135698	0.778697	0.810621	0.764912	0.780653	0.808975	0.784743	0.0234466	2.9878
TG 52:1		Triacylglycerols	TG 51:2-d5	100	116.173	C55H104O6	860.783		878.817	[M+NH4]+	878.817	0.311328	21.9	0.282544	0.28546	0.266692	0.291295	0.305074	16.412	16.5814	15.4913	16.9203	17.7207	16.1616	0.586654	3.62993
TG 52:2		Triacylglycerols	TG 51:2-d5	100	116.446	C55H102O6	858.768		876.801	[M+NH4]+	876.801	-0.246806	21.53	1.52643	1.71767	1.52053	1.74565	1.81879	88.8733	100.008	88.5298	101.637	105.895	92.4703	6.52982	7.06153
TG 52:3		Triacylglycerols	TG 51:2-d5	100	116.72	C55H100O6	856.752		874.786	[M+NH4]+	874.785	-0.441594	21.2	2.50263	2.66221	2.49886	2.53561	2.77689	146.053	155.366	145.833	147.978	162.059	149.084	5.44145	3.64992
TG 52:4		Triacylglycerols	TG 51:2-d5	100	116.995	C55H98O6	854.736		872.77	[M+NH4]+	872.77	-0.224916	20.85	1.90542	1.99187	1.95554	1.93068	2.13596	111.462	116.52	114.394	112.94	124.948	114.125	2.53942	2.22511
TG 52:5		Triacylglycerols	TG 51:2-d5	100	117.272	C55H96O6	852.721		870.755	[M+NH4]+	870.755	-0.00712026	20.53	0.228564	0.227099	0.235138	0.215406	0.231965	13.402	13.3161	13.7875	12.6305	13.6015	13.5019	0.251043	1.85932
TG 52:6		Triacylglycerols	TG 51:2-d5	100	117.55	C55H94O6	850.705		868.739	[M+NH4]+	868.74	1.37429	20.26	0.0961149	0.101246	0.0920573	0.0913144	0.0965642	5.64913	5.95068	5.41065	5.36698	5.67554	5.67015	0.27063	4.77289
TG 53:3		Triacylglycerols	TG 53:3-d5	75	86.1309	C56H102O6	870.768		888.801	[M+NH4]+	888.801	-1.02385	21.37	0.0830028	0.0764642	0.0796961	0.0766712	0.0765486	3.57455	3.29296	3.43215	3.30188	3.2966	3.43322	0.140797	4.10102
TG 53:4		Triacylglycerols	TG 53:3-d5	75	86.3307	C56H100O6	868.752		886.786	[M+NH4]+	886.786	-0.0563834	20.96	0.0434612	0.0414433	0.0411766	0.0377742	0.0410158	1.87602	1.78892	1.7774	1.63054	1.77046	1.81411	0.0539201	2.97226
TG 53:5		Triacylglycerols	TG 53:3-d5	75	86.5315	C56H98O6	866.736		884.77	[M+NH4]+	884.77	0.361676	20.61	0.0230495	0.0206233	0.0232244	0.0221088	0.0209875	0.997256	0.892284	1.00482	0.956555	0.908039	0.964787	0.0629041	6.51999
TG 53:6		Triacylglycerols	TG 53:3-d5	75	86.7332	C56H96O6	864.721		882.755	[M+NH4]+	882.755	0.634378	20.39	0.00846685	0.00738022	0.00796554	0.00685685	0.00725106	0.367179	0.320055	0.345438	0.297358	0.314454	0.344224	0.0235852	6.8517
TG 54:1		Triacylglycerols	TG 53:3-d5	75	84.3821	C57H108O6	888.815		906.848	[M+NH4]+	906.849	0.896953	22.21	0.0667218	0.0651442	0.0629736	0.061863	0.0613825	2.81506	2.7485	2.65692	2.61006	2.58979	2.74016	0.0793994	2.89762
TG 54:2		Triacylglycerols	TG 53:3-d5	75	84.5738	C57H106O6	886.799		904.833	[M+NH4]+	904.832	-0.714497	21.85	0.394243	0.371251	0.34527	0.363171	0.354614	16.6713	15.6991	14.6004	15.3574	14.9955	15.6569	1.0361	6.61749
TG 54:3		Triacylglycerols	TG 53:3-d5	75	84.7665	C57H104O6	884.783		902.817	[M+NH4]+	902.816	-1.23657	21.48	0.867631	0.796016	0.800181	0.810381	0.794405	36.773	33.7378	33.9143	34.3466	33.6695	34.8084	1.70376	4.89467
TG 54:4		Triacylglycerols	TG 53:3-d5	75	84.9601	C57H102O6	882.768		900.801	[M+NH4]+	900.801	-1.01732	21.15	1.28938	1.19587	1.1844	1.06306	1.07897	54.7727	50.8007	50.3134	45.159	45.8348	51.9623	2.44609	4.70743
TG 54:5		Triacylglycerols	TG 53:3-d5	75	85.1545	C57H100O6	880.752		898.786	[M+NH4]+	898.785	-1.00836	20.8	1.04369	0.96309	1.02448	0.9163	0.943242	44.4376	41.0057	43.6194	39.0135	40.1606	43.0209	1.79251	4.16661
TG 54:6		Triacylglycerols	TG 53:3-d5	75	85.3498	C57H98O6	878.736		896.77	[M+NH4]+	896.77	-0.363861	20.48	0.468639	0.426691	0.453326	0.414756	0.424531	19.9991	18.209	19.3457	17.6997	18.1168	19.1846	0.905864	4.72183
TG 54:7		Triacylglycerols	TG 53:3-d5	75	85.5461	C57H96O6	876.721		894.755	[M+NH4]+	894.755	0.630117	20.09	0.0905761	0.0808162	0.0830698	0.0797543	0.0770495	3.87422	3.45676	3.55315	3.41133	3.29564	3.62804	0.218574	6.02458
TG 55:6		Triacylglycerols	TG 55:4-d5	50	56.0066	C58H100O6	892.752		910.786	[M+NH4]+	910.784	-2.3057	21.04	0.00879921	0.0103409	0.00880462	0.00696849	0.00902726	0.246407	0.289581	0.246558	0.195141	0.252793	0.260849	0.0248828	9.53916
TG 55:7		Triacylglycerols	TG 55:4-d5	50	56.1333	C58H98O6	890.736		908.77	[M+NH4]+	908.77	0.0990349	20.685	0.00589155	0.00625803	0.00630906	0.00547943	0.0058416	0.165356	0.175642	0.177074	0.153789	0.163954	0.172691	0.00639232	3.7016
TG 55:8		Triacylglycerols	TG 55:4-d5	50	56.2606	C58H96O6	888.721		906.755	[M+NH4]+	906.756	2.12847	20.29	0.00320346	0.00292309	0.00289645	0.00257983	0.00266523	0.0901145	0.0822275	0.0814782	0.0725714	0.0749739	0.0846067	0.00478457	5.65507
TG 55:9		Triacylglycerols	TG 55:4-d5	50	56.3885	C58H94O6	886.705		904.739	[M+NH4]+	904.741	1.82373	19.96	0.000517422	0.00056662	0.000567176	0.000496052	0.000475002	0.0145883	0.0159754	0.0159911	0.0139858	0.0133923	0.0155183	0.000805402	5.19002
TG 56:6		Triacylglycerols	TG 55:4-d5	50	55.1409	C59H102O6	906.768		924.801	[M+NH4]+	924.8	-1.13149	21.04	0.576141	0.55557	0.56369	0.521137	0.547758	15.8845	15.3173	15.5412	14.368	15.1019	15.581	0.285665	1.83342
TG 56:7		Triacylglycerols	TG 55:4-d5	50	55.2638	C59H100O6	904.752		922.786	[M+NH4]+	922.785	-0.472807	20.67	0.476012	0.492492	0.473029	0.441195	0.47297	13.1531	13.6085	13.0707	12.1911	13.069	13.2774	0.289648	2.18151
TG 56:8		Triacylglycerols	TG 55:4-d5	50	55.3872	C59H98O6	902.736		920.77	[M+NH4]+	920.77	0.145205	20.33	0.250924	0.240934	0.242949	0.217067	0.22529	6.94899	6.67232	6.72814	6.01136	6.23909	6.78315	0.146309	2.15695
TG 56:9		Triacylglycerols	TG 55:4-d5	50	55.5111	C59H96O6	900.721		918.755	[M+NH4]+	918.755	0.787806	19.95	0.0832921	0.0854648	0.0823409	0.075016	0.0777288	2.31182	2.37212	2.28542	2.08211	2.15741	2.32312	0.0444448	1.91315
CE(16:1)-d7	CE 16:1-d7	Cholesterol Esters		50	79.4139	C43H67D7O2	629.613		647.647	[M + NH4]+	647.647	-0.965959	21.54
CE(18:1)-d7	CE 18:1-d7	Cholesterol Esters		75	114.043	C45H71D7O2	657.644		675.678	[M + NH4]+	675.678	-0.540938	21.97
CE(20:3)-d7	CE 20:3-d7	Cholesterol Esters		50	73.3521	C47H71D7O2	681.644		699.678	[M + NH4]+	699.678	-0.336583	21.63
CE(22:4)-d7	CE 22:4-d7	Cholesterol Esters		25	35.3277	C49H73D7O2	707.66		725.694	[M + NH4]+	725.693	0.185478	21.64
CE 16:0		Cholesterol Esters	CE 16:1-d7	50	79.4139	C43H76O2	624.585		642.618	[M + NH4]+	642.619	-1.46712	22.04	0.729588	0.896413	0.831564	0.735073	0.55418	28.9697	35.5938	33.0188	29.1875	22.0048	32.5275	3.33929	10.2661
CE 16:1		Cholesterol Esters	CE 16:1-d7	50	79.4139	C43H74O2	622.569		640.603	[M + NH4]+	640.603	-0.769432	21.54	2.18043	2.56859	2.1751	2.52667	2.08691	86.5782	101.991	86.3667	100.326	82.8649	91.6452	8.96008	9.77692
CE 18:0		Cholesterol Esters	CE 18:1-d7	75	114.043	C45H80O2	652.616		670.65	[M + NH4]+	670.651	-2.47924	22.41	0.0686939	0.0829888	0.0746522	0.0634973	0.064354	3.91705	4.73216	4.2568	3.62073	3.66958	4.302	0.409434	9.51729
CE 18:1		Cholesterol Esters	CE 18:1-d7	75	114.043	C45H78O2	650.6		668.634	[M + NH4]+	668.634	-0.557405	21.98	8.86206	9.01624	9.23657	9.46845	8.67051	505.33	514.122	526.685	539.907	494.407	515.379	10.7329	2.08253
CE 18:2		Cholesterol Esters	CE 18:1-d7	75	114.043	C45H76O2	648.585		666.618	[M + NH4]+	666.619	-0.424231	21.56	63.9802	71.5627	70.5573	68.3555	66.7854	3648.26	4080.63	4023.3	3897.75	3808.22	3917.39	234.834	5.99464
CE 18:3		Cholesterol Esters	CE 18:1-d7	75	114.043	C45H74O2	646.569		664.603	[M + NH4]+	664.603	-0.711553	21.23	5.9382	6.23739	6.31861	5.95179	6.01079	338.606	355.667	360.298	339.381	342.746	351.524	11.424	3.24986
CE 20:2		Cholesterol Esters	CE 20:3-d7	50	73.3521	C47H80O2	676.616		694.65	[M + NH4]+	694.65	-0.147844	21.95	0.0148885	0.0130214	0.0127777	0.0154785	0.0149614	0.54605	0.477572	0.468635	0.56769	0.548725	0.497419	0.0423521	8.51437
CE 20:3		Cholesterol Esters	CE 20:3-d7	50	73.3521	C47H78O2	674.6		692.634	[M + NH4]+	692.634	-0.595841	21.63	0.871079	0.840795	0.842845	0.864915	0.874779	31.9477	30.837	30.9122	31.7216	32.0834	31.2323	0.620688	1.98732
CE 20:4		Cholesterol Esters	CE 20:3-d7	50	73.3521	C47H76O2	672.585		690.618	[M + NH4]+	690.619	-0.27917	21.36	11.8878	10.3644	11.2904	12.2532	12.5539	435.999	380.127	414.087	449.399	460.426	410.071	28.1516	6.86506
CE 20:5		Cholesterol Esters	CE 20:3-d7	50	73.3521	C47H74O2	670.569		688.603	[M + NH4]+	688.603	-0.207522	20.97	2.35737	2.41634	2.3194	2.41678	2.35592	86.4588	88.6216	85.0665	88.638	86.4059	86.7157	1.79141	2.06584
CE 22:4		Cholesterol Esters	CE 22:4-d7	25	35.3277	C49H80O2	700.616		718.65	[M + NH4]+	718.65	-0.518612	21.67	0.0305676	0.0294342	0.0302173	0.0310132	0.0303939	0.539942	0.519922	0.533754	0.547813	0.536874	0.531206	0.0102501	1.92958
CE 22:5		Cholesterol Esters	CE 22:4-d7	25	35.3277	C49H78O2	698.6		716.634	[M + NH4]+	716.634	-0.534024	21.46	0.049527	0.051511	0.0508856	0.0576793	0.0526911	0.874838	0.909883	0.898835	1.01884	0.930728	0.894519	0.0179169	2.00296
CE 22:6		Cholesterol Esters	CE 22:4-d7	25	35.3277	C49H76O2	696.585		714.618	[M + NH4]+	714.618	-0.0738856	21.1	1.43457	1.39916	1.39973	1.43316	1.36775	25.34	24.7145	24.7245	25.3152	24.1597	24.9264	0.358275	1.43734
CE 24:5		Cholesterol Esters	CE 22:4-d7	25	35.3277	C51H82O2	726.631		744.665	[M + NH4]+	744.665	0.238228	21.73	0.00398189	0.00411666	0.00422221	0.00443695	0.0041706	0.0703356	0.0727161	0.0745805	0.0783737	0.0736689	0.072544	0.00212764	2.9329
CE 24:6		Cholesterol Esters	CE 22:4-d7	25	35.3277	C51H80O2	724.616		742.65	[M + NH4]+	742.65	0.144483	21.1	0.000892179	0.00131164	0.00150397	0.00177019	0.00177057	0.0157593	0.0231687	0.0265658	0.0312684	0.0312752	0.0218313	0.005526	25.3123

## Sheet: Table S6
Table S6. Summary of quantified metabolites (μmol/L) in cohort, NIST and gQC plasma samples by Kit-Met 2 after normalization.
	Cohort plasma samples		NIST plasma samples			gQC plasma samples
Compound name	Mean	SD	Mean	SD	CV (%)	Mean	SD	CV (%)
Trigonelline	1.36172	2.84324	0.931	0.199168	21.3929	0.544455	0.0607913	11.1655
TMAO	11.7886	22.4947	5.47091	1.40002	25.5903	4.25742	0.740889	17.4023
Ala	363.421	99.4866	319.636	24.1503	7.55557	333.932	18.556	5.55681
Arg	69.6753	23.5651	103.573	8.03851	7.76122	112.235	6.52949	5.8177
Asn	52.999	16.4802	41.2636	7.80804	18.9223	25.9742	3.96199	15.2535
Asp	8.03944	2.10022	9.76697	0.867023	8.87709	16.9303	0.979557	5.78582
Cys	135.928	28.6078	73.3667	5.52164	7.52609	70.6568	8.57621	12.1378
Gln	611.771	88.5854	481.758	35.4674	7.36209	182.523	9.67287	5.29954
Glu	56.1085	21.8495	74.397	5.70167	7.66385	325.894	16.6931	5.12226
Gly	231.078	77.3657	248.97	30.8773	12.402	216.583	19.6772	9.08527
His	85.1178	11.4854	72.6303	5.40853	7.44666	73.4015	3.81982	5.204
Ile	67.6417	17.9766	62.8576	4.45007	7.07961	73.3515	3.40996	4.6488
Leu	113.29	24.0959	96.3818	6.41334	6.6541	103.539	6.11504	5.90604
Lys	194.932	37.2817	145.606	8.64197	5.93517	152.636	8.3156	5.44798
Met	24.5646	5.60373	21.5182	1.5055	6.99641	18.2174	1.07884	5.92201
Phe	62.7464	13.9904	53.497	6.44993	12.0566	51.9136	4.53386	8.73346
Pro	151.421	49.3025	183.152	11.1835	6.10613	186.932	9.71282	5.19591
Ser	118.306	22.7063	92.6909	7.29531	7.87057	96.2144	5.45148	5.66597
Thr	130.077	33.441	120.848	9.15874	7.5787	118.641	6.83551	5.76149
Trp	54.9591	11.3789	42.9333	3.32102	7.73529	41.2621	2.51355	6.09167
Tyr	64.5599	15.0578	56.5273	3.90683	6.9114	56.1682	3.11927	5.55344
Val	236.003	50.059	189.455	16.2713	8.58851	196.614	11.8719	6.03817
1-Met-His	2.41227	1.35362	2.17182	0.453683	20.8895	2.5247	0.403499	15.9821
3-Met-His	3.20793	4.4674	3.00515	0.357894	11.9094	3.50205	0.293132	8.37031
5-AVA	0.0606625	0.037493	0.0493125	0.00438058	8.88331	0.0557442	0.00441637	7.92257
AABA	12.8139	3.98343	9.02667	0.586401	6.49632	8.65364	0.43504	5.02725
Ac-Orn	0.0041958	0.00370241	0.001	#DIV/0!	#DIV/0!	0.0035	0.00160357	45.8162
ADMA	0.503145	0.0865604	0.420818	0.0426061	10.1246	0.404962	0.0318269	7.85923
alpha-AAA	0.793691	0.663505	0.451125	0.0769578	17.0591	0.601854	0.0561269	9.32568
Anserine	0.007599	0.0500328	0.00225	0.00160255	71.2247	0.00209804	0.000458471	21.8524
BABA	0.257743	0.0867292	0.0267576	0.00662868	24.7731	0.0227559	0.00503908	22.1441
Betaine	15.9438	6.24356	17.8485	2.67127	14.9664	12.6667	1.29853	10.2516
c4-OH-Pro	2.54812	3.8942	1.00225	0.504546	50.3414	1.13325	0.399123	35.2194
Carnosine	0.033	#DIV/0!	#DIV/0!	#DIV/0!	#DIV/0!	#DIV/0!	#DIV/0!	#DIV/0!
Cit	32.8908	9.29542	29.7515	2.41287	8.11008	24.6682	1.37393	5.56964
Creatinine	69.7539	29.9454	62.7909	7.26207	11.5655	66.9818	4.29773	6.41627
Cystine	70.9237	43.3823	4.71727	2.79493	59.2488	0.681254	0.171152	25.123
DOPA	2.755	0.318198	#DIV/0!	#DIV/0!	#DIV/0!	#DIV/0!	#DIV/0!	#DIV/0!
HArg	5.14959	2.10305	2.50182	0.381465	15.2475	3.01909	0.284807	9.43354
HCys	3.01893	1.28219	2.98909	0.32736	10.9518	3.03121	0.475191	15.6766
Kynurenine	1.62915	0.40399	1.52758	0.10642	6.96659	1.38591	0.0626142	4.51792
Met-SO	0.841417	0.625782	0.819176	0.319969	39.0599	4.87165	0.863199	17.7188
Nitro-Tyr	0.0444	0.0111506	0.052	#DIV/0!	#DIV/0!	0.058	0	0
Orn	97.4972	26.8921	63.0303	5.08917	8.07417	46.7705	2.59538	5.54918
PAG	0.00685915	0.0145271	0.004	#DIV/0!	#DIV/0!	0.002	0.000816497	40.8248
PheAlaBetaine	0.0131771	0.0129743	0.0116667	0.0080829	69.282	0.0104444	0.00133333	12.766
ProBetaine	3.35461	4.07441	3.33394	0.646398	19.3884	4.4597	0.385475	8.64352
Sarcosine	1.86025	1.3753	1.23957	0.355445	28.675	0.982852	0.323343	32.8984
SDMA	0.534576	0.15078	0.414727	0.0396156	9.55219	0.399985	0.0422436	10.5613
t4-OH-Pro	9.54301	5.57816	13.605	2.44427	17.966	14.0751	1.89782	13.4836
Taurine	82.7599	32.8772	34.2061	6.02245	17.6064	37.5674	5.83143	15.5226
TrpBetaine	0.0386992	0.0826558	0.0570588	0.02971	52.0691	0.045459	0.0573003	126.048
CA	0.132885	0.288223	0.0731818	0.00737163	10.073	0.0772727	0.00693381	8.97317
CDCA	0.319645	0.688541	0.184091	0.0137349	7.46094	0.176932	0.00881376	4.98144
DCA	0.295404	0.340984	0.221667	0.0207916	9.37968	0.177803	0.0114194	6.42252
GCA	0.223323	1.17214	0.205818	0.0213695	10.3827	0.278008	0.0231297	8.31982
GCDCA	0.627963	1.44139	0.699273	0.0620938	8.87977	0.901	0.060838	6.75228
GDCA	0.223505	0.342858	0.260667	0.0227633	8.73271	0.263644	0.022291	8.45495
GLCA	0.0167376	0.0238894	0.0222121	0.00217597	9.79632	0.0192424	0.00113327	5.88942
GLCAS	0.117504	0.175267	0.163515	0.0308668	18.877	0.0967462	0.0141538	14.6298
GUDCA	0.338634	0.965367	0.224182	0.0319477	14.2508	0.219023	0.0238367	10.8832
TCA	0.0554455	0.302411	0.0237879	0.00341648	14.3623	0.0372273	0.00326581	8.77263
TCDCA	0.103559	0.235893	0.0738788	0.00727477	9.84691	0.113765	0.0088048	7.73946
TDCA	0.047464	0.0986953	0.034697	0.00333996	9.62607	0.0405152	0.00392192	9.68013
TLCA	0.00257183	0.00383691	0.00125806	0.000444803	35.3561	0.00127419	0.000465714	36.5497
TMCA	0.00656919	0.011471	0.00755556	0.0124722	165.073	0.00418333	0.00125538	30.0092
beta-Ala	0.118258	0.0934421	0.115424	0.047634	41.2687	0.29153	0.0704642	24.1704
Dopamine	0.0196842	0.0063036	0.027	#DIV/0!	#DIV/0!	0.0163333	0.00757188	46.3584
GABA	0.167623	0.057185	0.125879	0.0214633	17.0508	0.123542	0.0166226	13.455
Histamine	0.029	#DIV/0!	#DIV/0!	#DIV/0!	#DIV/0!	#DIV/0!	#DIV/0!	#DIV/0!
PEA	#DIV/0!	#DIV/0!	#DIV/0!	#DIV/0!	#DIV/0!	#DIV/0!	#DIV/0!	#DIV/0!
Putrescine	0.124868	0.0482486	0.0522857	0.00773982	14.8029	0.067963	0.0115186	16.9483
Serotonin	0.258921	0.180701	0.0275385	0.00518998	18.8463	0.121065	0.00654631	5.40725
Spermidine	0.561526	0.880767	#DIV/0!	#DIV/0!	#DIV/0!	#DIV/0!	#DIV/0!	#DIV/0!
Spermine	0.809	#DIV/0!	#DIV/0!	#DIV/0!	#DIV/0!	#DIV/0!	#DIV/0!	#DIV/0!
Acocid	10.7119	3.03887	0.97095	0.174195	17.9407	61.0758	3.44264	5.63667
DiCA(12:0)	0.175802	0.213352	0.0906	0.0264254	29.1671	0.11265	0.0185537	16.4702
DiCA(14:0)	0.0529165	0.0309059	0.031	0.00264575	8.53468	0.0310597	0.00188198	6.05922
HipAcid	3.08397	5.38529	2.42364	0.964965	39.8148	2.3567	0.838621	35.5845
Lac	3473.86	974.33	3491.97	243.031	6.95972	2135.81	96.7423	4.52954
OH-GlutAcid	12.8667	4.79201	#DIV/0!	#DIV/0!	#DIV/0!	12.9266	0.923966	7.14781
Suc	24.1232	3.54364	#DIV/0!	#DIV/0!	#DIV/0!	18.9833	0.17224	0.907323
p-Cresol-SO4	38.596	30.7257	49.1545	3.7017	7.53073	34.1053	2.6668	7.8193
AA	19.0126	8.47081	30.5152	6.02744	19.7523	47.6689	6.28343	13.1814
DHA	85.4854	56.5938	17.8364	2.9146	16.3408	15.0284	3.00927	20.0239
EPA	7.91448	6.62452	1.95667	0.309563	15.8209	2.73098	0.295826	10.8322
FA(12:0)	18.5705	7.95014	#DIV/0!	#DIV/0!	#DIV/0!	#DIV/0!	#DIV/0!	#DIV/0!
FA(14:0)	322.854	306.791	#DIV/0!	#DIV/0!	#DIV/0!	#DIV/0!	#DIV/0!	#DIV/0!
FA(16:0)	1142	104.652	#DIV/0!	#DIV/0!	#DIV/0!	#DIV/0!	#DIV/0!	#DIV/0!
FA(18:0)	1508	120.208	#DIV/0!	#DIV/0!	#DIV/0!	#DIV/0!	#DIV/0!	#DIV/0!
FA(18:1)	141.962	63.003	91.9214	9.10178	9.9017	84.5056	8.92402	10.5603
FA(18:2)	301.019	119.149	224	38.9535	17.39	269.879	40.408	14.9727
FA(20:1)	8.70744	5.84269	2.70045	1.16345	43.0833	3.14299	0.806635	25.6646
FA(20:2)	0.836639	0.538484	0.708958	0.213561	30.1232	0.501099	0.121615	24.2697
FA(20:3)	0.842523	0.440367	0.585061	0.139991	23.9276	1.00693	0.239124	23.7478
AbsAcid	0.00260495	0.00651408	0.00176	0.00153514	87.2241	0.00253684	0.0024746	97.5463
Cortisol	0.207024	0.0822233	0.218909	0.0162545	7.42525	0.164629	0.0105254	6.39344
Cortisone	0.073823	0.0141407	0.06275	0.00386221	6.15492	0.0605714	0.00198806	3.28217
DHEAS	3.23029	3.25972	3.62636	0.442718	12.2083	3.74795	0.376037	10.0331
3-IAA	0.23824	0.223594	0.24097	0.0871201	36.1539	0.248561	0.074643	30.0301
3-IPA	2.36146	10.3952	0.498758	0.145635	29.1995	0.433712	0.0950435	21.914
Ind-SO4	4.39985	7.83474	3.31303	0.330894	9.98764	3.335	0.388227	11.641
Indole	4.32089	2.31639	4.56333	1.80067	39.4596	3.42429	1.27396	37.2037
Hypoxanthine	7.9669	12.5965	4.75848	1.08569	22.816	2.91818	0.316498	10.8457
Xanthine	0.600675	0.616408	0.468606	0.0604281	12.8953	0.55872	0.0602588	10.7852
Choline	12.6787	3.445	14.5061	0.929025	6.40439	16.6826	0.853953	5.11883
C0	51.7801	11.3099	36.2697	2.45414	6.76636	39.2159	2.73213	6.9669
C2	7.90699	3.09669	4.99455	0.359445	7.19675	4.10394	0.260046	6.3365
C3	0.393094	0.175318	0.279152	0.0401576	14.3856	0.267227	0.0272011	10.179
C3-DC (C4-OH)	0.0792848	0.0530603	0.0661515	0.0110287	16.6719	0.0922955	0.0451656	48.9359
C3-OH	0.137451	0.0450545	#DIV/0!	#DIV/0!	#DIV/0!	0.132652	0.0359907	27.1316
C3:1	0.031575	0.0297245	0.0285714	0.0155012	54.254	0.0269355	0.0135343	50.2469
C4	0.170573	0.0633788	0.131	0.0208956	15.9508	0.088	0.00991798	11.2704
C4:1	0.0274375	0.0404079	#DIV/0!	#DIV/0!	#DIV/0!	0.017	0	0
C5	0.0765561	0.237943	0.0498065	0.015787	31.6966	0.04588	0.00940909	20.508
C5-DC (C6-OH)	0.0619874	0.0157273	0.066	#DIV/0!	#DIV/0!	0.0838205	0.0123809	14.7707
C5-M-DC	0.116571	0.0533583	0.087	0.0622254	71.5234	0.107091	0.0301334	28.1382
C5-OH (C3-DC-M)	0.031914	0.0117539	0.0287097	0.00707198	24.6327	0.031562	0.00842209	26.6843
C5:1	0.00763004	0.00424768	0.00566667	0.00057735	10.1885	0.004	0	0
C5:1-DC	0.0305438	0.0271151	0.0186667	0.00602771	32.2913	0.0261667	0.0164537	62.8804
C6 (C4:1-DC)	0.0919861	0.0429392	0.0430968	0.00951264	22.0727	0.062	0.0172506	27.8236
C6:1	0.0271094	0.0149096	0.0245	0.00777817	31.7477	0.0223125	0.00515838	23.1188
C7-DC	0.0681786	0.0746047	0.0269444	0.0118891	44.1243	0.0721158	0.109123	151.317
C8	0.216977	0.12063	0.121	#DIV/0!	#DIV/0!	0.13375	0.00394803	2.9518
C9	0.0469392	0.0185969	0.0356	0.0049295	13.8469	0.0380741	0.0111421	29.2641
C10	0.238875	0.147101	0.124903	0.0101566	8.13159	0.120581	0.011784	9.77274
C10:1	0.404864	0.144761	#DIV/0!	#DIV/0!	#DIV/0!	#DIV/0!	#DIV/0!	#DIV/0!
C10:2	0.114016	0.0314846	#DIV/0!	#DIV/0!	#DIV/0!	0.113	0.00424264	3.75455
C12	0.0744547	0.0372328	0.0461212	0.00710967	15.4152	0.0399027	0.00560447	14.0454
C12-DC	0.595	0.0183848	#DIV/0!	#DIV/0!	#DIV/0!	#DIV/0!	#DIV/0!	#DIV/0!
C12:1	0.146782	0.0619377	#DIV/0!	#DIV/0!	#DIV/0!	#DIV/0!	#DIV/0!	#DIV/0!
C14	0.04354	0.0171669	0.0236923	0.00589759	24.8924	0.0270238	0.014566	53.9006
C14:1	0.0783074	0.0299294	0.0412727	0.00549018	13.3022	0.0489242	0.0265527	54.2732
C14:1-OH	0.041457	0.0188892	0.0232857	0.00492053	21.1311	0.0251589	0.013699	54.45
C14:2	0.116768	0.0993422	0.0632308	0.0165184	26.1241	0.0901923	0.0642402	71.2258
C14:2-OH	0.0269071	0.0195813	0.0150625	0.00447912	29.7369	0.0226933	0.0171464	75.557
C16	0.135672	0.0344339	0.0710303	0.00582283	8.19766	0.0637652	0.0102495	16.0738
C16-OH	0.0304301	0.0190458	0.0237143	0.00615668	25.9619	0.0250893	0.00558985	22.2798
C16:1	0.0672003	0.0288162	0.0332593	0.00728852	21.9143	0.0341207	0.0089601	26.26
C16:1-OH	0.0247025	0.0145267	0.006	#DIV/0!	#DIV/0!	0.0255862	0.00745231	29.1263
C16:2	0.0232372	0.00852503	0.022	#DIV/0!	#DIV/0!	0.0221053	0.00351022	15.8796
C16:2-OH	0.0759611	0.0293835	0.07	#DIV/0!	#DIV/0!	0.066	0.00360555	5.46296
C18	0.0433657	0.0120421	0.0273636	0.00333371	12.183	0.0258615	0.0044194	17.0887
C18:1	0.198203	0.0563472	0.101545	0.00661481	6.51413	0.0659242	0.00736157	11.1667
C18:1-OH	0.101809	0.0481408	0.101	#DIV/0!	#DIV/0!	0.117	0.0325604	27.8294
C18:2	0.0899146	0.0335849	0.0411515	0.00618022	15.0182	0.025968	0.00587907	22.6397
Cer(d16:1/18:0)	0.104775	0.0436592	0.0653871	0.0128288	19.6198	0.0647398	0.0178191	27.5242
Cer(d16:1/20:0)	0.13843	0.0613416	0.0657576	0.0179983	27.3707	0.0726047	0.0229964	31.6735
Cer(d16:1/22:0)	0.225039	0.0900153	0.125212	0.0273219	21.8205	0.113818	0.0156892	13.7844
Cer(d16:1/23:0)	0.0887509	0.0424736	0.0499063	0.0115098	23.0628	0.0494	0.0134681	27.2633
Cer(d16:1/24:0)	0.142487	0.061564	0.0859394	0.0131338	15.2826	0.0763864	0.0096588	12.6447
Cer(d18:1/14:0)	0.0601696	0.0224988	0.0454348	0.0170583	37.5445	0.0431111	0.00832681	19.3148
Cer(d18:1/16:0)	0.465991	0.0969165	0.355697	0.0283675	7.9752	0.347098	0.0353073	10.1721
Cer(d18:1/18:0(OH))	0.395561	0.361321	0.2335	0.0383549	16.4261	0.377469	0.433083	114.733
Cer(d18:1/18:0)	0.145652	0.0403666	0.105667	0.0137492	13.0119	0.0987955	0.0114397	11.5792
Cer(d18:1/18:1)	0.0287783	0.00935115	0.0305	0.00845013	27.7054	0.0248909	0.00600824	24.1383
Cer(d18:1/20:0(OH))	0.510732	0.507307	0.370722	0.11908	32.1211	0.487261	0.362281	74.3505
Cer(d18:1/20:0)	0.115584	0.034424	0.0763636	0.00979738	12.8299	0.0760379	0.00906247	11.9184
Cer(d18:1/22:0)	0.643348	0.177676	0.513515	0.0398059	7.75165	0.478379	0.0409105	8.55191
Cer(d18:1/23:0)	0.651082	0.187431	0.535424	0.0438983	8.1988	0.492811	0.0473203	9.60212
Cer(d18:1/24:0)	1.66988	0.454675	1.35364	0.0963658	7.11903	1.21907	0.121577	9.97293
Cer(d18:1/24:1)	1.07542	0.232897	0.655818	0.0466526	7.11365	0.585326	0.0523242	8.93933
Cer(d18:1/25:0)	0.291205	0.0810141	0.207	0.0245993	11.8837	0.193265	0.0254006	13.1429
Cer(d18:1/26:0)	0.0493106	0.0210526	0.0405217	0.0127096	31.3649	0.0356271	0.0110857	31.1159
Cer(d18:1/26:1)	0.0369515	0.0175052	0.0153333	0.00473936	30.9089	0.0131905	0.00552633	41.8963
Cer(d18:2/14:0)	0.0116143	0.00891344	0.00892308	0.00337791	37.8559	0.00958621	0.0075348	78.6004
Cer(d18:2/16:0)	0.104037	0.0280574	0.0714242	0.00900011	12.6009	0.071697	0.015225	21.2352
Cer(d18:2/18:0)	0.0743605	0.0236486	0.0455455	0.0084339	18.5175	0.0477727	0.0107388	22.479
Cer(d18:2/18:1)	0.0152178	0.0147123	0.0113571	0.00365366	32.1706	0.0144176	0.0153399	106.397
Cer(d18:2/20:0)	0.0827466	0.0287136	0.0426364	0.00944	22.1407	0.0524621	0.0142713	27.2031
Cer(d18:2/22:0)	0.229393	0.0744198	0.148848	0.0135118	9.07759	0.139856	0.0161473	11.5456
Cer(d18:2/23:0)	0.0968843	0.0354466	0.0634545	0.00818188	12.8941	0.0609091	0.00833044	13.6768
Cer(d18:2/24:0)	0.366673	0.116741	0.248697	0.0219167	8.81262	0.218697	0.0231922	10.6047
Cer(d18:2/24:1)	0.228162	0.0587064	0.116909	0.0128607	11.0006	0.108182	0.0163902	15.1506
CE(14:0)	13.3465	15.5027	6.98846	2.37747	34.02	12.5361	12.5892	100.424
CE(14:1)	0.27005	0.300085	0.195258	0.0659065	33.7535	0.340695	0.25472	74.765
CE(15:0)	2.29691	0.592947	1.64636	0.170309	10.3445	1.73667	0.292637	16.8505
CE(15:1)	0.601796	0.224047	0.363303	0.0832693	22.9201	0.597227	0.152771	25.58
CE(16:0)	48.237	24.1624	27.7485	6.5779	23.7055	35.9947	14.2872	39.6926
CE(16:1)	16.0174	8.50855	14.323	3.4044	23.7687	12.1409	3.30732	27.2412
CE(17:0)	3.64805	2.23826	2.80021	1.22554	43.766	3.16331	1.23512	39.0451
CE(17:1)	1.40454	0.86703	1.00997	0.450157	44.5714	1.49985	0.545428	36.3656
CE(18:0)	5.16083	2.67643	3.34933	1.12717	33.6536	4.28108	1.70269	39.7725
CE(18:1)	88.4732	26.374	57.5636	8.13829	14.1379	54.3068	8.86765	16.3288
CE(18:2)	392.675	116.886	297.545	40.0415	13.4573	293.47	47.747	16.2698
CE(18:3)	20.8037	8.40023	18.0939	2.45751	13.5819	16.5917	3.67187	22.1308
CE(20:0)	14.2628	9.92989	9.16815	5.18178	56.5194	256.432	63.6374	24.8165
CE(20:1)	1.98964	2.80112	0.980882	0.485034	49.4487	47.7962	9.13844	19.1196
CE(20:3)	5.90593	2.63521	5.91636	1.0267	17.3535	5.72985	1.82899	31.9204
CE(20:4)	69.5461	23.3883	70.5242	9.43256	13.3749	54.0333	8.7199	16.138
CE(20:5)	87.5342	66.4851	12.7648	3.06818	24.0361	11.4266	10.9561	95.883
CE(22:0)	1.06324	0.642594	#DIV/0!	#DIV/0!	#DIV/0!	0.953042	0.086027	9.02658
CE(22:1)	0.229945	0.233642	0.133	0.0544475	40.9379	1.3613	0.318706	23.412
CE(22:2)	0.241296	0.218182	0.138724	0.0750238	54.0813	8.4597	1.59784	18.8877
CE(22:5)	1.97481	1.15214	0.992	0.302624	30.5064	1.7702	0.946877	53.4897
CE(22:6)	36.304	14.8757	9.11576	2.22618	24.4212	12.417	2.23581	18.0061
DG(14:0_14:0)	#DIV/0!	#DIV/0!	#DIV/0!	#DIV/0!	#DIV/0!	#DIV/0!	#DIV/0!	#DIV/0!
DG(14:0_18:1)	1.66577	0.596681	#DIV/0!	#DIV/0!	#DIV/0!	1.15	0.0244949	2.12999
DG(14:0_18:2)	1.0035	0.382975	#DIV/0!	#DIV/0!	#DIV/0!	#DIV/0!	#DIV/0!	#DIV/0!
DG(14:0_20:0)	0.490187	0.414056	#DIV/0!	#DIV/0!	#DIV/0!	0.776	0.714701	92.1007
DG(14:1_18:1)	0.0733866	0.0493813	0.0573684	0.026715	46.5674	0.066375	0.0313917	47.2944
DG(14:1_20:2)	2.03047	3.24638	1.3205	1.98074	149.999	1.75957	3.28366	186.617
DG(16:0_16:0)	12	#DIV/0!	#DIV/0!	#DIV/0!	#DIV/0!	#DIV/0!	#DIV/0!	#DIV/0!
DG(16:0_16:1)	0.287485	0.593199	0.306095	0.227976	74.4787	0.22138	0.176488	79.7218
DG(16:0_18:1)	1.63241	1.31535	1.43664	0.25711	17.8967	2.01596	1.22284	60.6578
DG(16:0_18:2)	0.890911	0.636506	1.03924	0.143802	13.8372	1.21933	0.194192	15.9261
DG(16:0_20:0)	0.343461	0.296051	0.308714	0.174103	56.3962	0.281182	0.14204	50.5154
DG(16:0_20:3)	0.13657	0.0968697	#DIV/0!	#DIV/0!	#DIV/0!	0.114267	0.0413512	36.1884
DG(16:0_20:4)	0.673319	0.668151	0.436	#DIV/0!	#DIV/0!	0.775853	0.919261	118.484
DG(16:1_18:0)	0.183498	0.321121	0.0730667	0.0638855	87.4345	0.144941	0.19349	133.496
DG(16:1_18:1)	7.64749	8.01496	1.69	0.636396	37.6566	16.2667	13.8199	84.9581
DG(16:1_18:2)	0.359834	0.247889	0.343364	0.0724521	21.1007	0.261328	0.0699886	26.7819
DG(16:1_20:0)	0.12814	0.266887	0.0612	0.0360929	58.9754	0.0936071	0.0512792	54.7812
DG(17:0_17:1)	0.427553	0.706881	0.3455	0.188065	54.4326	0.660357	1.0791	163.411
DG(17:0_18:1)	0.352199	0.173904	0.365212	0.111669	30.5765	0.394147	0.19608	49.7478
DG(18:0_20:0)	2.97432	1.90684	#DIV/0!	#DIV/0!	#DIV/0!	3.38565	1.84373	54.457
DG(18:0_20:4)	0.999916	4.86845	0.283	0.173981	61.4775	0.628	1.21404	193.318
DG(18:1_18:1)	1.55368	1.03035	1.17145	0.125377	10.7027	0.989258	0.125238	12.6598
DG(18:1_18:2)	3.6418	2.19154	3.10636	0.3772	12.1428	2.6775	0.339981	12.6977
DG(18:1_18:3)	0.338671	0.253103	0.203111	0.0370461	18.2393	0.233781	0.132096	56.5043
DG(18:1_18:4)	0.44381	1.30498	0.278857	0.221574	79.458	0.220136	0.133323	60.564
DG(18:1_20:0)	0.283245	0.217834	0.14525	0.035678	24.5631	0.285059	0.225676	79.1683
DG(18:1_20:1)	0.0739512	0.0655157	0.0481875	0.0143862	29.8546	0.0593636	0.0595474	100.31
DG(18:1_20:2)	0.274605	0.579264	0.136944	0.0931163	67.9957	0.214735	0.388984	181.146
DG(18:1_20:3)	0.0701375	0.0550459	0.0547	0.0234334	42.8398	0.0616122	0.0323031	52.4297
DG(18:1_20:4)	0.66585	0.635825	0.516	#DIV/0!	#DIV/0!	0.584903	0.185439	31.7043
DG(18:1_22:5)	0.0695012	0.0616395	0.027	#DIV/0!	#DIV/0!	0.098375	0.0451997	45.9463
DG(18:1_22:6)	2.21514	4.5437	0.671417	0.624129	92.9571	3.95544	10.426	263.587
DG(18:2_18:2)	1.76904	1.18419	1.76758	0.186983	10.5785	1.5652	0.24058	15.3705
DG(18:2_18:3)	0.852953	0.595877	0.569533	0.168193	29.5317	0.602027	0.311706	51.776
DG(18:2_18:4)	0.165298	0.120431	0.148417	0.0312685	21.0681	0.151197	0.0483606	31.9851
DG(18:2_20:0)	0.190949	0.216358	0.111929	0.0589765	52.6912	0.155426	0.111272	71.5914
DG(18:2_20:4)	0.4797	0.406473	#DIV/0!	#DIV/0!	#DIV/0!	0.474963	0.146009	30.7412
DG(18:3_18:3)	2.51371	6.33339	0.706308	0.537423	76.089	1.93633	4.47313	231.01
DG(18:3_20:2)	1.04982	2.4115	0.3816	0.365408	95.7569	0.739412	1.56618	211.815
DG(21:0_22:6)	0.209514	0.149829	0.15	0.066468	44.312	0.185125	0.0470118	25.3946
DG(22:1_22:2)	0.237071	0.796952	0.1375	0.139363	101.355	0.1767	0.412861	233.651
DG-O(14:0_18:2)	3.936	1.86926	#DIV/0!	#DIV/0!	#DIV/0!	#DIV/0!	#DIV/0!	#DIV/0!
DG-O(16:0_18:1)	0.058851	0.0840273	0.0349167	0.0226051	64.7403	0.0558	0.0560573	100.461
DG-O(18:2_18:2)	0.0648271	0.0785598	0.0395	0.0134425	34.0316	0.0461081	0.0142747	30.9591
Cer(d18:0/18:0(OH))	0.522418	0.720201	0.302778	0.210842	69.636	0.57607	0.907688	157.566
Cer(d18:0/18:0)	0.0292936	0.0359533	0.0178	0.00407704	22.9047	0.0274231	0.032879	119.895
Cer(d18:0/20:0)	0.198784	0.207296	#DIV/0!	#DIV/0!	#DIV/0!	0.238394	0.0821401	34.4556
Cer(d18:0/22:0)	0.243991	0.249183	0.151724	0.0522206	34.4181	0.196803	0.19175	97.4325
Cer(d18:0/24:0)	0.317103	0.216396	0.239958	0.0713336	29.7275	0.25077	0.170648	68.0494
Cer(d18:0/24:1)	0.39276	0.233321	0.232	0.0569411	24.5436	0.260716	0.156935	60.1939
Cer(d18:0/26:1(OH))	2.08309	8.23455	0.370727	0.407331	109.873	1.969	4.13532	210.022
Cer(d18:0/26:1)	0.0761891	0.173532	0.0501429	0.0438439	87.4379	0.0563714	0.101016	179.198
lysoPC a C14:0	1.6907	0.542043	1.54909	0.105782	6.82863	1.75182	0.11872	6.77694
lysoPC a C16:0	119.1	25.9674	104.527	7.36763	7.04853	147.727	11.4252	7.734
lysoPC a C16:1	3.05289	0.952137	3.51727	0.257746	7.328	3.30538	0.239361	7.24156
lysoPC a C17:0	1.85361	0.490464	1.63818	0.11791	7.19763	2.49136	0.186588	7.48938
lysoPC a C18:0	37.3508	8.98451	32.897	2.46367	7.48905	50.4371	3.67846	7.29316
lysoPC a C18:1	23.1252	6.44693	23.1182	1.67098	7.22797	23.9659	1.73917	7.25684
lysoPC a C18:2	31.6444	10.4415	33.6455	2.49801	7.42451	33.2333	2.40989	7.25143
lysoPC a C20:3	1.72143	0.602997	2.08515	0.168914	8.10081	2.18394	0.147326	6.74589
lysoPC a C20:4	5.76065	1.70156	7.01394	0.518387	7.3908	7.85985	0.524203	6.66938
lysoPC a C24:0	0.263214	0.0679004	0.153909	0.0195566	12.7066	0.195508	0.0194456	9.94619
lysoPC a C26:0	0.353737	0.116249	0.273758	0.0505328	18.459	0.375152	0.0474674	12.6529
lysoPC a C26:1	0.46886	0.13842	0.376242	0.082395	21.8994	0.484015	0.0667474	13.7904
lysoPC a C28:0	0.579667	0.150041	0.458419	0.0751602	16.3955	0.627333	0.0786648	12.5396
lysoPC a C28:1	0.552709	0.146343	0.436515	0.0616021	14.1123	0.540038	0.0572097	10.5937
PC aa C24:0	0.13671	0.0632818	0.0872581	0.0196604	22.5313	0.174852	0.0439805	25.1531
PC aa C26:0	2.0611	0.459	1.785	0.148492	8.3189	1.76	0	0
PC aa C28:1	3.50976	0.891809	2.46424	0.145345	5.89816	2.17606	0.121585	5.58738
PC aa C30:0	3.6969	1.1086	2.94848	0.183544	6.22501	2.2025	0.122165	5.54664
PC aa C32:0	11.5082	2.50868	8.05636	0.525517	6.523	6.7978	0.504398	7.42001
PC aa C32:1	11.6647	5.78059	11.9212	0.757363	6.35307	6.64295	0.481145	7.24293
PC aa C32:2	2.69834	0.925802	2.24242	0.149646	6.6734	1.74083	0.130197	7.47899
PC aa C32:3	0.458664	0.107408	0.504879	0.0322207	6.38186	0.398477	0.0291001	7.30283
PC aa C34:1	176.492	47.4449	122.121	7.80528	6.39142	93.0136	6.81186	7.32351
PC aa C34:2	290.52	67.0826	234.333	15.1424	6.4619	202.523	14.4378	7.12897
PC aa C34:3	11.3722	3.3606	9.85667	0.68673	6.96716	8.28303	0.63984	7.72471
PC aa C34:4	1.1286	0.368317	0.997152	0.0637388	6.39209	0.76103	0.0517348	6.79799
PC aa C36:0	1.96703	0.705476	0.538242	0.0704517	13.0892	0.742394	0.0659415	8.88228
PC aa C36:1	39.4695	9.98484	27.6424	1.76618	6.38938	22.9902	1.69678	7.38046
PC aa C36:2	177.044	41.5644	141.364	9.28311	6.56683	126.076	8.75853	6.94703
PC aa C36:3	80.0218	20.2267	86.4758	5.47517	6.33145	66.2356	4.41635	6.66764
PC aa C36:4	113.731	27.7335	117.218	7.60565	6.48846	89.5023	5.98108	6.6826
PC aa C36:5	42.0495	25.5763	8.65727	0.610503	7.05191	6.92242	0.524132	7.57151
PC aa C36:6	1.32511	0.586838	0.345788	0.0361177	10.445	0.354705	0.0320543	9.0369
PC aa C38:0	3.24536	0.853824	1.23576	0.0875368	7.08365	1.11489	0.0719477	6.45333
PC aa C38:3	30.6307	7.47818	26.7788	1.73219	6.46851	23.928	1.63671	6.84015
PC aa C38:4	63.2019	16.5719	68.5273	4.35555	6.35593	54.8197	3.56217	6.49798
PC aa C38:5	50.2815	17.2129	31.8818	2.09037	6.55663	22.0515	1.45069	6.57864
PC aa C38:6	115.087	34.5623	29.8909	2.0392	6.82215	19.6697	1.30553	6.63728
PC aa C40:1	0.638978	0.138321	#DIV/0!	#DIV/0!	#DIV/0!	0.509	0.000471405	0.0926139
PC aa C40:2	0.353961	0.150987	0.174909	0.016565	9.47061	0.835636	0.0530172	6.34454
PC aa C40:3	0.57664	0.203467	0.290606	0.0274715	9.45318	0.785992	0.0469033	5.96739
PC aa C40:4	1.65823	0.439482	2.3003	0.136003	5.91239	2.40129	0.148953	6.20303
PC aa C40:5	7.08468	2.43085	5.17424	0.348111	6.72777	4.23447	0.28079	6.63106
PC aa C40:6	37.364	12.7533	10.2052	0.686377	6.72579	6.94152	0.462069	6.6566
PC aa C42:0	0.529681	0.150424	0.270455	0.0204421	7.55843	0.331811	0.0162086	4.8849
PC aa C42:1	0.295898	0.0742088	0.149727	0.0105097	7.01925	0.201758	0.0121944	6.0441
PC aa C42:2	0.260295	0.0723939	0.110182	0.00743495	6.74789	0.206288	0.0114749	5.56254
PC aa C42:4	0.142782	0.0291015	0.112909	0.00851236	7.53912	0.31872	0.0178327	5.5951
PC aa C42:5	0.342534	0.127331	0.162576	0.0103048	6.33848	0.263932	0.0163764	6.20478
PC aa C42:6	0.558953	0.226721	0.221879	0.0203727	9.18191	0.27278	0.020731	7.5999
PC ae C30:0	0.353592	0.0936981	0.246879	0.0198852	8.05465	0.228152	0.0164709	7.21927
PC ae C30:1	2.49029	0.819825	1.51455	0.258035	17.0371	1.49552	0.21997	14.7086
PC ae C30:2	0.144739	0.0353583	0.106455	0.0079612	7.4785	0.176477	0.0121155	6.8652
PC ae C32:1	2.24185	0.500115	1.68455	0.108429	6.43668	1.41674	0.0987981	6.97361
PC ae C32:2	0.788092	0.208246	0.519818	0.0361433	6.95307	0.431121	0.0332449	7.71126
PC ae C34:0	1.10943	0.309847	0.750152	0.0542218	7.22812	0.631561	0.0464635	7.35694
PC ae C34:1	6.45776	1.29609	4.97485	0.334721	6.72827	4.04083	0.265865	6.57945
PC ae C34:2	7.87094	2.00069	6.0403	0.399496	6.61383	5.57629	0.351232	6.29867
PC ae C34:3	5.77711	1.65984	4.57636	0.298725	6.52755	4.43614	0.289186	6.51887
PC ae C36:0	1.04515	0.324471	0.538636	0.112414	20.8701	0.400644	0.0611836	15.2713
PC ae C36:1	6.0398	1.32603	4.25909	0.324744	7.62472	9.66045	0.619917	6.41706
PC ae C36:2	8.76688	2.25344	6.94545	0.460347	6.62803	7.12045	0.45934	6.451
PC ae C36:3	4.78906	1.17249	4.38152	0.296744	6.77263	3.83402	0.240888	6.28293
PC ae C36:4	10.1684	2.55857	10.6097	0.674849	6.36069	8.95583	0.541	6.04076
PC ae C36:5	7.95503	2.00993	6.45818	0.430323	6.66322	5.60129	0.354477	6.32849
PC ae C38:0	2.26619	0.749042	0.822939	0.0665634	8.08849	0.794674	0.0536048	6.7455
PC ae C38:1	1.03216	0.331926	0.609909	0.164155	26.9147	4.40992	0.270647	6.13722
PC ae C38:2	1.86573	0.448067	1.33485	0.130555	9.78048	5.23955	0.3218	6.14176
PC ae C38:3	2.40228	0.494198	2.31515	0.189557	8.18769	9.81424	0.553218	5.63689
PC ae C38:4	6.12462	1.50941	7.45061	0.45932	6.16486	6.97485	0.405825	5.8184
PC ae C38:5	11.1704	2.29298	11.0703	0.725334	6.55207	8.05985	0.441337	5.47575
PC ae C38:6	7.23484	2.01117	3.7603	0.258209	6.8667	2.61689	0.173377	6.62531
PC ae C40:1	1.29971	0.315088	0.668	0.0448281	6.7108	0.89372	0.0563745	6.30785
PC ae C40:2	1.49723	0.398747	0.886303	0.0628846	7.09515	1.93114	0.113673	5.88634
PC ae C40:3	0.790737	0.153717	0.651788	0.0593479	9.1054	5.25667	0.278857	5.30483
PC ae C40:4	1.35704	0.283159	1.38121	0.0894342	6.47506	3.77242	0.209343	5.5493
PC ae C40:5	2.59621	0.578214	2.21333	0.160345	7.24449	4.02348	0.22593	5.61528
PC ae C40:6	4.20556	1.13385	2.03182	0.136758	6.73084	1.5572	0.0913538	5.86655
PC ae C42:0	0.574288	0.145317	#DIV/0!	#DIV/0!	#DIV/0!	0.3258	0.00327109	1.00402
PC ae C42:1	0.290163	0.0623005	0.209545	0.0164736	7.86161	0.501591	0.0299562	5.97224
PC ae C42:2	0.439919	0.100488	0.25103	0.0171819	6.84455	0.388924	0.0231591	5.95466
PC ae C42:3	0.700022	0.149332	0.373606	0.0272385	7.29069	0.642697	0.0362148	5.63481
PC ae C42:4	0.537198	0.14524	0.479909	0.0334929	6.979	0.95222	0.0525186	5.51539
PC ae C42:5	1.34328	0.259745	1.28727	0.0677437	5.26257	1.81152	0.0815544	4.502
PC ae C44:3	0.132839	0.0271972	0.086	0.00720243	8.37492	0.197985	0.0127567	6.44325
PC ae C44:4	0.216928	0.0568811	0.173576	0.0122424	7.05307	0.199932	0.0115131	5.75854
PC ae C44:5	0.934992	0.282208	0.790697	0.0531722	6.72472	0.611174	0.031614	5.17266
PC ae C44:6	0.912568	0.23107	0.717939	0.0472976	6.58796	0.610174	0.028007	4.58999
Hex2Cer(d18:1/14:0)	0.166801	0.056017	0.135697	0.0309147	22.7821	0.123205	0.0246433	20.002
Hex2Cer(d18:1/16:0)	2.10313	0.50823	1.84333	0.145745	7.90661	1.7053	0.119793	7.02472
Hex2Cer(d18:1/18:0)	0.174678	0.0415837	0.149485	0.0239049	15.9915	0.129242	0.0184371	14.2655
Hex2Cer(d18:1/20:0)	0.0983959	0.0305691	0.0708788	0.0201971	28.4952	0.0665758	0.0138018	20.731
Hex2Cer(d18:1/22:0)	0.202142	0.0520234	0.143212	0.0190472	13.3	0.127386	0.0165311	12.9771
Hex2Cer(d18:1/24:0)	0.187695	0.0486872	0.132242	0.0211054	15.9597	0.118038	0.017395	14.7368
Hex2Cer(d18:1/24:1)	0.351545	0.0895627	0.249333	0.0291865	11.7058	0.208492	0.0214043	10.2662
Hex2Cer(d18:1/26:0)	0.0178059	0.0216831	0.0102857	0.00432219	42.0213	0.0168793	0.0200281	118.655
Hex2Cer(d18:1/26:1)	0.012956	0.00987365	0.00828571	0.00498349	60.1456	0.00981818	0.00866592	88.264
Hex3Cer(d18:1/16:0)	1.2729	0.299794	1.00024	0.103952	10.3926	0.840758	0.0774714	9.21448
Hex3Cer(d18:1/18:0)	0.167435	0.0558783	0.122758	0.0232836	18.9672	0.101265	0.0185212	18.2898
Hex3Cer(d18:1/20:0)	0.0880174	0.0362056	0.050303	0.014473	28.7716	0.0493566	0.0152058	30.808
Hex3Cer(d18:1/22:0)	0.179031	0.0620779	0.114152	0.0160295	14.0423	0.0986439	0.0145451	14.745
Hex3Cer(d18:1/24:1)	0.655597	0.196708	0.378576	0.0587692	15.5238	0.298765	0.0471371	15.7773
Hex3Cer(d18:1/26:1)	0.0963951	0.0489606	0.0594074	0.0218267	36.7407	0.0545446	0.0196322	35.9928
HexCer(d16:1/20:0)	0.0400016	0.0175361	0.0209583	0.00443777	21.1743	0.0246186	0.0112051	45.5147
HexCer(d16:1/22:0)	0.0466647	0.0255925	0.0237576	0.00903822	38.0435	0.0267045	0.0175119	65.5766
HexCer(d16:1/24:0)	0.112824	0.0467674	0.0703636	0.0188245	26.7532	0.0703206	0.0329163	46.8089
HexCer(d18:1/14:0)	0.102442	0.0828643	0.0741538	0.0150245	20.2612	0.0853486	0.0512612	60.061
HexCer(d18:1/16:0)	1.07226	0.248856	0.837606	0.0697419	8.32634	0.838424	0.101142	12.0633
HexCer(d18:1/18:0)	0.206798	0.063734	0.131909	0.02598	19.6954	0.131826	0.030281	22.9705
HexCer(d18:1/18:1)	0.123841	0.0348944	0.0994242	0.0124022	12.474	0.0990227	0.0240084	24.2454
HexCer(d18:1/20:0)	0.370711	0.223267	0.201818	0.0398587	19.7498	0.257364	0.15938	61.9279
HexCer(d18:1/22:0)	2.96754	0.814196	2.21333	0.210233	9.49848	2.04735	0.166265	8.12099
HexCer(d18:1/23:0)	1.25309	0.340844	0.90897	0.091244	10.0382	0.853833	0.0889199	10.4142
HexCer(d18:1/24:0)	1.57717	0.410177	1.14912	0.0853697	7.42913	1.05742	0.0795123	7.51948
HexCer(d18:1/24:1)	4.19836	0.967753	2.68485	0.218376	8.13366	2.50311	0.22838	9.12387
HexCer(d18:1/26:0)	0.160363	0.0684177	0.13471	0.0463244	34.3883	0.116831	0.0379719	32.5017
HexCer(d18:1/26:1)	0.269646	0.079548	0.183875	0.0417456	22.7032	0.212403	0.0528378	24.8762
HexCer(d18:2/16:0)	0.0489872	0.0275636	0.0312121	0.00946625	30.3288	0.0376094	0.0220226	58.5562
HexCer(d18:2/18:0)	0.0331633	0.0164803	0.01972	0.00599667	30.4091	0.0228	0.0136549	59.8897
HexCer(d18:2/20:0)	0.0387896	0.0237908	0.0215238	0.00688926	32.0076	0.0265229	0.0169212	63.7982
HexCer(d18:2/22:0)	0.70297	0.214885	0.447394	0.0692428	15.4769	0.417947	0.0589566	14.1062
HexCer(d18:2/23:0)	0.198641	0.0730761	0.117636	0.0315979	26.8606	0.124288	0.0310834	25.0092
HexCer(d18:2/24:0)	0.875774	0.253194	0.532606	0.0804017	15.0959	0.499553	0.065783	13.1684
SM (OH) C14:1	3.14067	0.868108	2.36152	0.190954	8.08606	2.23258	0.188026	8.42191
SM (OH) C16:1	1.8274	0.490549	1.42242	0.111972	7.8719	1.36447	0.120116	8.80316
SM (OH) C22:1	6.04241	1.50114	5.05182	0.366661	7.258	4.61015	0.391513	8.49241
SM (OH) C22:2	5.16427	1.29108	3.30121	0.250958	7.60198	2.83455	0.233229	8.22811
SM (OH) C24:1	0.609214	0.154926	0.474091	0.0405997	8.56369	0.445098	0.0470501	10.5707
SM C16:0	78.3773	15.1078	56.6788	4.3938	7.75211	51.6083	4.58163	8.87769
SM C16:1	10.8015	2.26524	7.82667	0.60429	7.72091	7.29152	0.630423	8.64598
SM C18:0	14.3724	3.38078	10.8424	0.771249	7.11325	9.99008	0.878166	8.79039
SM C18:1	6.56549	1.68165	5.44545	0.401155	7.36679	4.62856	0.399206	8.62483
SM C20:2	0.173023	0.0603364	0.236273	0.0220741	9.34265	0.174295	0.0199598	11.4517
SM C24:0	11.7314	2.51275	9.17424	0.646152	7.04311	8.76295	0.762883	8.70577
SM C24:1	30.4178	6.41481	18.2	1.35231	7.43029	16.7091	1.38484	8.28794
SM C26:0	0.0927151	0.0280405	0.0615455	0.0138024	22.4263	0.0381439	0.00838768	21.9895
SM C26:1	0.290908	0.10686	0.128515	0.0137548	10.7029	0.0956515	0.0115995	12.1269
H1	4396.76	903.62	3987.94	261.954	6.56866	4562.17	336.473	7.37529
TG(14:0_32:2)	0.653234	1.19425	0.3295	0.1011	30.683	0.439182	0.12521	28.5098
TG(14:0_34:0)	1.11191	2.58967	0.569781	0.182886	32.0976	0.599144	0.289263	48.2793
TG(14:0_34:1)	4.66374	6.18717	3.98758	0.531131	13.3196	4.20591	0.59933	14.2497
TG(14:0_34:2)	3.03709	3.46278	2.82788	0.401238	14.1887	3.00985	0.402023	13.3569
TG(14:0_34:3)	0.820706	0.802561	0.693061	0.102777	14.8294	0.678341	0.092956	13.7034
TG(14:0_35:1)	0.206685	0.263085	0.101174	0.0314926	31.1272	0.151576	0.0533038	35.1663
TG(14:0_35:2)	0.21534	0.250651	0.1286	0.0615622	47.8711	0.185411	0.0572387	30.8712
TG(14:0_36:1)	1.07849	1.25317	0.844	0.119395	14.1463	1.01539	0.197798	19.4799
TG(14:0_36:2)	5.86669	5.29287	4.13091	0.442517	10.7123	4.66386	0.554287	11.8847
TG(14:0_36:3)	5.27526	4.1171	4.09273	0.409697	10.0104	4.65576	0.519421	11.1565
TG(14:0_36:4)	1.80521	1.45046	1.42303	0.138349	9.72216	1.56924	0.205395	13.0888
TG(14:0_38:4)	0.150824	0.124481	0.134606	0.031745	23.5836	0.138068	0.0303685	21.9953
TG(14:0_38:5)	0.217204	0.182419	0.151545	0.0298047	19.6671	0.142424	0.0337669	23.7086
TG(14:0_40:5)	0.386727	0.278358	0.227077	0.0785457	34.5899	0.31289	0.158536	50.6684
TG(16:0_28:1)	1.28685	3.98427	0.65175	0.800534	122.828	0.447037	0.162314	36.3088
TG(16:0_28:2)	0.248155	0.367205	0.246394	0.0598388	24.2858	0.289152	0.0902558	31.214
TG(16:0_30:2)	0.772434	1.65903	0.517606	0.209899	40.5519	0.609137	0.175731	28.8492
TG(16:0_32:0)	9.03455	19.9922	4.09606	1.46264	35.7085	4.75599	1.44441	30.3704
TG(16:0_32:1)	9.35625	14.5305	8.3403	1.57309	18.8613	7.79611	1.56433	20.0656
TG(16:0_32:2)	3.76689	4.79927	3.90939	0.637676	16.3114	3.85629	0.594442	15.4149
TG(16:0_32:3)	0.656096	0.76297	0.656182	0.0949807	14.4748	0.678098	0.0982482	14.4888
TG(16:0_33:1)	1.51098	3.45241	0.657737	0.2452	37.2793	0.91167	0.470652	51.6252
TG(16:0_33:2)	0.71272	1.57156	0.407654	0.0994497	24.3956	0.482757	0.159075	32.9514
TG(16:0_34:0)	4.31029	6.78784	3.82121	0.697405	18.2509	4.54189	0.823937	18.1408
TG(16:0_34:1)	35.2547	46.0793	32.0182	3.42933	10.7106	38.5803	6.4424	16.6987
TG(16:0_34:2)	31.3789	32.9087	30.6091	3.0669	10.0196	34.2182	4.17824	12.2106
TG(16:0_34:3)	9.78617	8.384	9.40212	0.820262	8.72422	9.27644	1.08455	11.6915
TG(16:0_34:4)	1.15916	1.05487	0.847667	0.0916889	10.8166	0.769682	0.102351	13.2978
TG(16:0_35:1)	0.854887	1.23948	0.71103	0.153149	21.539	0.813281	0.223298	27.4564
TG(16:0_35:2)	1.23395	1.15639	1.17785	0.172888	14.6783	1.29817	0.174757	13.4618
TG(16:0_35:3)	0.573122	0.438166	0.554788	0.0751306	13.5422	0.624712	0.0788448	12.621
TG(16:0_36:2)	74.125	60.9055	54.5364	5.20648	9.5468	59.5765	7.12305	11.9561
TG(16:0_36:3)	70.6493	49.9524	57.4091	5.23751	9.12313	67.2023	7.6129	11.3283
TG(16:0_36:4)	24.2405	17.0776	20.4091	1.96093	9.6081	24.9273	2.88508	11.574
TG(16:0_36:5)	3.76674	2.94933	2.24697	0.236425	10.5219	2.64348	0.309247	11.6985
TG(16:0_36:6)	0.623024	0.636545	0.185545	0.0523618	28.2205	0.188614	0.0534956	28.3625
TG(16:0_37:3)	0.269293	0.205054	0.279818	0.104397	37.3089	0.390538	0.0988984	25.3236
TG(16:0_38:1)	0.366112	0.52158	0.18629	0.11129	59.7403	0.227231	0.0970254	42.6989
TG(16:0_38:2)	1.01781	0.907385	0.627848	0.0902975	14.382	0.925742	0.1242	13.4162
TG(16:0_38:3)	1.35068	1.02863	1.11879	0.152478	13.6289	1.43409	0.143479	10.0049
TG(16:0_38:4)	1.37841	1.05683	1.42182	0.14717	10.3509	1.4447	0.158174	10.9486
TG(16:0_38:5)	1.81655	1.39443	1.59061	0.15996	10.0565	1.31804	0.171874	13.0401
TG(16:0_38:6)	2.05963	1.80184	0.831061	0.123274	14.8333	0.619833	0.12944	20.883
TG(16:0_38:7)	1.29802	2.08995	0.143609	0.082339	57.3356	0.120754	0.0591616	48.9937
TG(16:0_40:6)	1.55891	1.07515	0.695394	0.0898478	12.9204	0.494886	0.0821563	16.601
TG(16:0_40:7)	4.06848	4.98146	0.553788	0.301014	54.3555	0.197243	0.0722063	36.6077
TG(16:0_40:8)	2.16006	3.63851	0.206697	0.173071	83.7315	0.09456	0.0405217	42.8529
TG(16:1_28:0)	0.717826	1.73809	0.155	0.0728869	47.0238	0.142318	0.0545871	38.3557
TG(16:1_30:1)	0.994754	2.00469	0.456	0.31909	69.9759	0.274276	0.0842097	30.7026
TG(16:1_32:0)	3.61643	9.40792	1.9126	0.801757	41.9198	1.56438	0.603143	38.5548
TG(16:1_32:1)	4.9634	11.548	3.22	1.69138	52.5272	1.94386	0.636844	32.7618
TG(16:1_32:2)	1.07692	1.53646	0.699773	0.319038	45.5917	0.541865	0.198463	36.6259
TG(16:1_33:1)	0.558812	1.21216	0.195125	0.104502	53.5565	0.23292	0.0974059	41.8195
TG(16:1_34:0)	2.03364	3.35081	1.85455	0.84473	45.5492	1.33752	0.34844	26.0512
TG(16:1_34:1)	13.2455	14.9792	12.2155	1.65035	13.5104	10.5315	1.29526	12.2989
TG(16:1_34:2)	8.84222	8.08615	8.47394	1.21918	14.3874	7.11159	0.868412	12.2112
TG(16:1_34:3)	2.00638	1.68596	1.63	0.259483	15.9192	1.12474	0.147012	13.0707
TG(16:1_36:1)	1.77738	1.87674	1.36758	0.232164	16.9763	1.20943	0.181005	14.9661
TG(16:1_36:2)	10.9894	8.58271	7.67758	0.783857	10.2097	6.72295	0.762061	11.3352
TG(16:1_36:3)	9.29425	6.01469	6.96939	0.7121	10.2175	5.98394	0.668285	11.168
TG(16:1_36:4)	3.41538	2.24616	2.54939	0.254509	9.9831	2.05962	0.25607	12.4328
TG(16:1_36:5)	0.71514	0.501705	0.363242	0.0690638	19.0132	0.275955	0.052166	18.9039
TG(16:1_38:3)	0.223965	0.177195	0.174697	0.0444947	25.4697	0.184348	0.0380636	20.6476
TG(16:1_38:4)	0.279864	0.206476	0.294091	0.0444904	15.1281	0.192417	0.0324891	16.8848
TG(16:1_38:5)	0.431589	0.314248	0.301061	0.0525261	17.447	0.168538	0.0333076	19.7627
TG(17:0_32:1)	0.337695	0.465819	0.205333	0.0908288	44.2348	0.253605	0.149949	59.127
TG(17:0_34:1)	0.758168	0.88519	0.641455	0.162408	25.3187	0.712125	0.136554	19.1756
TG(17:0_34:2)	0.650323	0.439612	0.654879	0.122367	18.6855	0.68287	0.131743	19.2926
TG(17:0_34:3)	0.193297	0.151856	0.181273	0.0539475	29.7604	0.164977	0.0472204	28.6223
TG(17:0_36:3)	0.932547	0.555292	0.859121	0.101922	11.8636	0.978311	0.114279	11.6812
TG(17:0_36:4)	0.382555	0.226525	0.354273	0.0566918	16.0023	0.404417	0.0518206	12.8137
TG(17:1_32:1)	0.543291	0.968617	0.183833	0.0816921	44.4382	0.19704	0.0759223	38.5314
TG(17:1_34:1)	1.17508	2.51391	0.714818	0.359025	50.2261	0.708063	0.14917	21.0673
TG(17:1_34:2)	0.689875	0.65194	0.467727	0.0773277	16.5327	0.528644	0.176023	33.2971
TG(17:1_34:3)	3.69969	15.8657	0.363889	0.43714	120.13	1.84971	5.35502	289.507
TG(17:1_36:3)	0.562951	0.340838	0.357242	0.0538453	15.0725	0.379735	0.0544134	14.3293
TG(17:1_36:4)	0.265669	0.179376	0.179939	0.0403887	22.4457	0.220826	0.0411858	18.6508
TG(17:1_36:5)	0.0928364	0.0645544	0.0520303	0.0140412	26.9866	0.106803	0.0299538	28.0458
TG(17:1_38:5)	0.0961701	0.065082	0.067	0.0235956	35.2172	0.0860227	0.0275294	32.0025
TG(17:1_38:6)	0.0806307	0.0557568	0.0427879	0.0140885	32.9263	0.0666364	0.021506	32.2737
TG(17:1_38:7)	0.0212869	0.0150103	0.0115	0.00439585	38.2248	0.0205429	0.00806944	39.281
TG(17:2_34:2)	0.160658	0.155507	0.0737	0.0314732	42.7045	0.115605	0.0585488	50.6456
TG(17:2_34:3)	0.157251	0.15443	0.115545	0.0290754	25.1636	0.229932	0.0458488	19.9402
TG(17:2_36:2)	0.178577	0.119422	0.0805152	0.0274581	34.103	0.118258	0.0793033	67.0598
TG(17:2_36:3)	0.195741	0.133302	0.117091	0.025591	21.8556	0.193795	0.0376307	19.4178
TG(17:2_36:4)	0.413044	0.295246	0.276515	0.040436	14.6234	0.516477	0.0873335	16.9095
TG(17:2_38:5)	0.130803	0.098956	0.0912727	0.0189494	20.7613	0.141371	0.0258118	18.2582
TG(17:2_38:6)	0.167327	0.118315	0.12097	0.0214934	17.7676	0.188742	0.0360279	19.0884
TG(17:2_38:7)	0.0819054	0.0581154	0.0576061	0.0102742	17.8352	0.0812121	0.0190588	23.4679
TG(18:0_30:0)	0.815405	1.50265	0.271789	0.172015	63.2899	0.2315	0.0925402	39.9742
TG(18:0_30:1)	0.521057	1.23323	0.20232	0.123812	61.1959	0.27251	0.111435	40.8921
TG(18:0_32:0)	2.10026	6.09811	0.619156	0.308183	49.7747	0.845035	0.380505	45.0283
TG(18:0_32:1)	1.61122	3.36111	1.32358	1.00397	75.8532	1.08089	0.327994	30.3448
TG(18:0_32:2)	0.562662	1.4446	0.397212	0.21402	53.8804	0.447102	0.189149	42.3056
TG(18:0_34:2)	3.33118	4.35651	3.26061	0.399108	12.2403	3.94053	0.494273	12.5433
TG(18:0_34:3)	0.807707	0.883582	0.665121	0.115893	17.4244	0.748985	0.113087	15.0987
TG(18:0_36:1)	1.2726	6.52929	0.88875	0.220284	24.7858	1.34536	0.27695	20.5856
TG(18:0_36:2)	4.56099	4.77244	3.96455	0.421627	10.6349	5.04333	0.726261	14.4004
TG(18:0_36:3)	5.49927	4.4728	4.63242	0.486762	10.5077	5.86886	0.794443	13.5366
TG(18:0_36:4)	2.37598	1.86187	2.03576	0.230286	11.312	2.51576	0.343412	13.6504
TG(18:0_36:5)	0.52636	0.332073	0.352636	0.0471565	13.3726	0.395598	0.076999	19.4639
TG(18:0_38:6)	0.456717	0.253134	0.317242	0.063327	19.9617	0.214553	0.0615738	28.6986
TG(18:0_38:7)	0.154142	0.0710066	0.124424	0.0215204	17.296	0.0885682	0.0322401	36.4014
TG(18:1_26:0)	0.517332	0.910106	0.405485	0.0830783	20.4886	0.494614	0.112885	22.8228
TG(18:1_28:1)	0.610786	0.86629	0.452455	0.120385	26.6071	0.573197	0.171349	29.8935
TG(18:1_30:0)	5.54931	7.233	4.69879	0.668846	14.2344	5.06492	0.68686	13.5611
TG(18:1_30:1)	3.55686	4.43747	2.7097	0.460608	16.9985	2.74447	0.423852	15.4439
TG(18:1_30:2)	0.91768	1.20515	0.638727	0.112016	17.5374	0.82053	0.170975	20.8371
TG(18:1_31:0)	1.13333	3.12131	0.44105	0.159509	36.1657	0.659344	0.255269	38.7155
TG(18:1_32:0)	20.8212	26.3215	18.3879	1.97338	10.732	22.1871	3.59678	16.2111
TG(18:1_32:1)	25.9259	25.3589	21.6636	2.34878	10.842	20.9273	2.48501	11.8745
TG(18:1_32:2)	7.33737	5.94891	5.97394	0.583882	9.77382	6.00803	0.727641	12.1111
TG(18:1_32:3)	0.945382	0.786255	0.634606	0.0823278	12.9731	0.660379	0.0980757	14.8514
TG(18:1_33:0)	0.834493	1.26456	0.691576	0.24447	35.3498	0.786836	0.199064	25.2993
TG(18:1_33:1)	2.25693	1.98875	1.72909	0.371478	21.484	1.86073	0.3657	19.6536
TG(18:1_33:2)	0.953544	0.672881	0.684242	0.128129	18.7256	0.814545	0.201974	24.7959
TG(18:1_33:3)	0.269541	0.192402	0.133758	0.0456762	34.1485	0.176477	0.11434	64.7904
TG(18:1_34:1)	124.909	104.587	89.8061	8.6301	9.60971	97.8061	11.7063	11.9689
TG(18:1_34:2)	80.6236	57.5448	63.0697	6.13904	9.73374	71.0894	8.23837	11.5887
TG(18:1_34:3)	15.1364	10.2112	9.58727	1.29783	13.537	10.2085	3.08737	30.2431
TG(18:1_34:4)	1.66601	1.16486	0.913424	0.0954169	10.4461	0.73003	0.112257	15.377
TG(18:1_35:2)	1.84442	1.21787	1.41061	0.174516	12.3717	1.66985	0.20986	12.5676
TG(18:1_35:3)	0.706755	0.434692	0.468576	0.065427	13.9629	0.542788	0.0756843	13.9436
TG(18:1_36:0)	1.39879	1.96616	1.17882	0.198647	16.8514	1.52707	0.258807	16.948
TG(18:1_36:1)	11.4432	10.9231	9.19091	0.978073	10.6417	11.2781	1.48323	13.1514
TG(18:1_36:2)	40.9468	34.8425	30.4394	3.2039	10.5255	34.9992	4.41841	12.6243
TG(18:1_36:3)	35.2868	27.2681	28.3394	2.69374	9.50527	31.4705	3.95956	12.5818
TG(18:1_36:4)	13.7213	11.011	10.0991	0.952029	9.42687	10.8348	1.44822	13.3663
TG(18:1_36:5)	3.83511	2.9225	1.89394	0.192613	10.1699	1.86356	0.2614	14.0269
TG(18:1_36:6)	0.693956	0.623783	0.19997	0.0474621	23.7347	0.178492	0.0571326	32.0084
TG(18:1_38:5)	2.4	1.24562	1.5597	0.138078	8.85287	1.07235	0.152807	14.2498
TG(18:1_38:6)	2.61996	1.76245	0.758909	0.0866229	11.4141	0.433614	0.0764624	17.6338
TG(18:1_38:7)	0.481124	0.279261	0.24897	0.0638276	25.6367	0.165371	0.0408859	24.7237
TG(18:2_28:0)	0.646455	1.06842	0.46797	0.0749965	16.0259	0.637326	0.120168	18.8551
TG(18:2_30:0)	2.48396	2.91466	2.51606	0.280089	11.132	2.98485	0.394221	13.2074
TG(18:2_30:1)	2.19883	1.8934	1.3025	0.141513	10.8647	1.34643	0.184666	13.7152
TG(18:2_31:0)	0.399439	0.948305	0.243	0.0899041	36.9976	0.366088	0.0882406	24.1037
TG(18:2_32:0)	10.6837	11.2554	10.8109	1.16057	10.7352	14.003	1.73834	12.414
TG(18:2_32:1)	12.2719	9.55171	11.4867	1.07343	9.34497	11.3811	1.31894	11.5888
TG(18:2_32:2)	3.10661	2.37946	2.81121	0.279886	9.95605	2.86288	0.372039	12.9953
TG(18:2_33:0)	0.393002	0.39921	0.425879	0.0862264	20.2467	0.534909	0.0954626	17.8465
TG(18:2_33:1)	1.18162	0.842488	1.04994	0.15202	14.4789	1.20473	0.167253	13.883
TG(18:2_33:2)	0.449358	0.323191	0.382606	0.055783	14.5798	0.449053	0.072302	16.101
TG(18:2_34:0)	7.85941	6.82019	6.85333	0.703961	10.2718	8.40682	1.06952	12.7221
TG(18:2_34:1)	65.2153	46.4195	53.0848	4.97432	9.3705	62.3015	7.42979	11.9255
TG(18:2_34:2)	36.7471	24.8522	33.197	2.98407	8.98899	39.0674	4.63975	11.8763
TG(18:2_34:3)	6.56587	4.54901	5	0.473451	9.46903	4.89515	0.6329	12.9291
TG(18:2_34:4)	0.785991	0.574968	0.477727	0.0710573	14.874	0.3855	0.0591923	15.3547
TG(18:2_35:1)	0.963021	0.636823	0.885303	0.121457	13.7192	1.04447	0.133247	12.7574
TG(18:2_35:2)	0.911184	0.585774	0.825212	0.0965592	11.7011	0.937712	0.118185	12.6035
TG(18:2_35:3)	0.333856	0.223328	0.258485	0.043367	16.7774	0.285924	0.0430513	15.0569
TG(18:2_36:0)	0.699515	0.637214	0.625788	0.0774999	12.3844	0.855402	0.132615	15.5032
TG(18:2_36:1)	6.47055	5.131	5.45485	0.589328	10.8037	6.84379	0.928031	13.5602
TG(18:2_36:2)	19.8278	15.1455	16.703	1.61332	9.65885	18.9409	2.46053	12.9905
TG(18:2_36:3)	14.3174	11.9973	13.3242	1.3153	9.87149	14.9295	2.02095	13.5366
TG(18:2_36:4)	6.17802	6.31928	5.16182	0.54436	10.5459	5.87765	0.829864	14.119
TG(18:2_36:5)	1.79032	1.9827	0.915818	0.095278	10.4036	0.964992	0.178009	18.4467
TG(18:2_38:4)	0.61583	0.372618	0.705182	0.0758178	10.7515	0.547295	0.0791941	14.4701
TG(18:2_38:5)	1.20994	0.732886	0.781879	0.0943586	12.0682	0.538856	0.0739263	13.7191
TG(18:2_38:6)	1.56482	1.14007	0.377091	0.0467048	12.3855	0.21928	0.0445509	20.3169
TG(18:3_30:0)	0.390733	0.468667	0.299424	0.047211	15.7673	0.338508	0.0700907	20.7058
TG(18:3_32:0)	1.47085	1.56925	1.09009	0.143464	13.1608	1.38534	0.272308	19.6564
TG(18:3_32:1)	1.66972	1.46102	1.17136	0.131292	11.2084	1.08972	0.174523	16.0154
TG(18:3_33:2)	0.110207	0.0948401	0.0579687	0.0215668	37.2042	0.0784545	0.0385713	49.1639
TG(18:3_34:0)	0.992992	0.958256	0.632576	0.0948337	14.9917	0.779841	0.105241	13.4952
TG(18:3_34:1)	8.03248	6.31508	4.96152	0.470884	9.49074	5.62977	0.675051	11.9907
TG(18:3_34:2)	4.8064	3.6127	3.20455	0.329972	10.297	3.43727	0.423868	12.3315
TG(18:3_34:3)	0.983153	0.785556	0.528152	0.0771209	14.602	0.494098	0.109522	22.1661
TG(18:3_35:2)	0.201884	0.152299	0.114697	0.038647	33.6949	0.144833	0.0564229	38.9571
TG(18:3_36:1)	0.955116	0.841339	0.545273	0.0778039	14.2688	0.70797	0.112714	15.9207
TG(18:3_36:2)	3.94425	3.36819	1.99667	0.192105	9.62126	2.14295	0.291432	13.5995
TG(18:3_36:3)	3.36691	2.97827	1.85939	0.15994	8.60174	1.88235	0.256895	13.6476
TG(18:3_36:4)	1.32365	1.67886	0.693061	0.0967448	13.9591	0.708394	0.111609	15.7552
TG(18:3_38:5)	0.216191	0.131788	0.130636	0.0310934	23.8015	0.0995303	0.0247135	24.8301
TG(18:3_38:6)	0.214575	0.156505	0.0685152	0.0247968	36.1917	0.0645891	0.0335486	51.9416
TG(20:0_32:3)	0.280252	0.206409	0.212121	0.0322701	15.2131	0.266803	0.0499442	18.7195
TG(20:0_32:4)	0.217387	0.15033	0.183394	0.0247651	13.5038	0.238008	0.0502216	21.1008
TG(20:0_34:1)	0.154214	0.160181	0.0969655	0.0611809	63.0956	0.230457	0.0683784	29.6708
TG(20:1_24:3)	#DIV/0!	#DIV/0!	#DIV/0!	#DIV/0!	#DIV/0!	#DIV/0!	#DIV/0!	#DIV/0!
TG(20:1_26:1)	0.693414	0.259916	#DIV/0!	#DIV/0!	#DIV/0!	0.706407	0.089445	12.662
TG(20:1_30:1)	0.133176	0.17576	0.0559167	0.0283467	50.6946	0.103423	0.0680175	65.7663
TG(20:1_32:0)	0.0783509	0.103652	0.0364643	0.0154476	42.3636	0.0554729	0.0176684	31.8506
TG(20:1_32:1)	0.266323	0.35972	0.12171	0.04467	36.7021	0.194047	0.0576816	29.7257
TG(20:1_32:2)	0.193954	0.174877	0.0957826	0.0314324	32.8164	0.185323	0.0984365	53.1161
TG(20:1_32:3)	0.846996	2.30148	0.13275	0.124312	93.6435	0.615132	1.39666	227.051
TG(20:1_34:0)	0.122364	0.120705	0.069625	0.0222199	31.9137	0.118333	0.0426718	36.0607
TG(20:1_34:1)	0.775334	0.685566	0.453818	0.0859267	18.9342	0.6875	0.0917366	13.3435
TG(20:1_34:2)	0.571079	0.465233	0.370182	0.0790204	21.3464	0.629462	0.083005	13.1867
TG(20:1_34:3)	0.168682	0.123385	0.0988966	0.0273748	27.6803	0.155174	0.032599	21.008
TG(20:2_32:0)	0.180799	0.237557	0.206939	0.104873	50.6783	0.206534	0.0541936	26.2395
TG(20:2_32:1)	0.254882	0.270142	0.254152	0.0588	23.1358	0.243832	0.0623826	25.5842
TG(20:2_34:1)	0.744052	0.605383	0.698091	0.113475	16.255	0.775848	0.0949872	12.243
TG(20:2_34:2)	0.51093	0.372336	0.550939	0.0708162	12.8537	0.600523	0.0862108	14.356
TG(20:2_34:3)	0.206563	0.19532	0.142719	0.041243	28.8981	0.177568	0.129473	72.9145
TG(20:2_34:4)	0.0116092	0.0170296	0.00622222	0.00479651	77.0868	0.00949398	0.0167771	176.714
TG(20:2_36:5)	0.0691311	0.0262286	0.0544848	0.0136109	24.9811	0.0531515	0.0130592	24.5697
TG(20:3_32:0)	0.306102	0.350578	0.383303	0.0596346	15.5581	0.399682	0.0798137	19.9693
TG(20:3_32:1)	0.325949	0.317831	0.410303	0.0708328	17.2635	0.321152	0.0852869	26.5566
TG(20:3_32:2)	0.102057	0.0925662	0.117152	0.0409856	34.9851	0.0870303	0.0409761	47.0825
TG(20:3_34:0)	0.382912	0.663501	0.2331	0.0857958	36.8064	0.319838	0.38364	119.949
TG(20:3_34:1)	1.23665	1.00326	1.37636	0.175656	12.7623	1.21692	0.161711	13.2885
TG(20:3_34:2)	0.817316	0.581426	1.03218	0.120679	11.6916	0.858667	0.128544	14.9702
TG(20:3_34:3)	0.228387	0.185479	0.211273	0.0405788	19.2069	0.168402	0.0903056	53.6252
TG(20:3_36:3)	0.355097	0.220979	0.444485	0.0698374	15.712	0.326379	0.0681877	20.8922
TG(20:3_36:4)	0.271339	0.115456	0.272303	0.0463509	17.0218	0.208864	0.0604901	28.9615
TG(20:3_36:5)	0.142788	0.0577049	0.122333	0.0228318	18.6636	0.116742	0.0406205	34.795
TG(20:4_30:0)	0.238338	0.300366	0.276333	0.0491977	17.8038	0.242629	0.0619843	25.547
TG(20:4_32:0)	0.734375	0.827988	0.907152	0.0923909	10.1847	0.83	0.11083	13.353
TG(20:4_32:1)	0.756912	0.76726	0.950606	0.113219	11.9102	0.575523	0.0921788	16.0165
TG(20:4_32:2)	0.265114	0.297043	0.273242	0.069487	25.4305	0.182422	0.146278	80.1866
TG(20:4_33:2)	0.0649218	0.0549744	0.0595152	0.0267431	44.935	0.0534733	0.0317171	59.3139
TG(20:4_34:0)	0.549867	0.442302	0.525455	0.0762	14.5017	0.473091	0.114758	24.2572
TG(20:4_34:1)	3.46856	2.52108	3.64364	0.377399	10.3578	2.69902	0.3273	12.1266
TG(20:4_34:2)	2.21593	1.46491	2.74364	0.281112	10.246	1.92303	0.24277	12.6244
TG(20:4_34:3)	0.417209	0.265851	0.430485	0.0561088	13.0339	0.245826	0.0609229	24.7829
TG(20:4_35:3)	0.0383997	0.0659488	0.0204815	0.0128852	62.9115	0.0327905	0.0761966	232.374
TG(20:4_36:2)	1.9241	1.01026	1.99515	0.232071	11.6318	1.22368	0.170827	13.9601
TG(20:4_36:3)	1.20484	0.655392	1.47636	0.130499	8.83925	0.872447	0.122937	14.091
TG(20:4_36:4)	0.468478	0.272565	0.574515	0.0847301	14.7481	0.342545	0.0555939	16.2296
TG(20:4_36:5)	0.178256	0.113064	0.137545	0.0317835	23.1077	0.105682	0.0476487	45.087
TG(20:5_34:0)	0.553939	0.657302	0.0765714	0.0535215	69.8975	0.0965841	0.105735	109.474
TG(20:5_34:1)	2.86671	2.64728	0.458939	0.073877	16.0973	0.349409	0.053737	15.3794
TG(20:5_34:2)	2.01755	1.81655	0.352879	0.0609481	17.2717	0.254583	0.0466249	18.3142
TG(20:5_36:2)	1.58206	1.25124	0.249303	0.0525889	21.0944	0.17075	0.039266	22.9962
TG(20:5_36:3)	1.13172	0.960181	0.198636	0.0533613	26.8638	0.153553	0.0541601	35.2713
TG(22:0_32:4)	0.0662281	0.106061	0.0283939	0.0113494	39.9712	0.106295	0.228158	214.645
TG(22:1_32:5)	0.039463	0.0334928	0.0183438	0.00841124	45.8534	0.0275231	0.0188992	68.6669
TG(22:2_32:4)	0.0672038	0.0658772	0.0407879	0.0151136	37.0543	0.0658692	0.0523439	79.4664
TG(22:3_30:2)	0.161262	0.180018	0.1144	0.00971082	8.48848	0.142886	0.139945	97.9413
TG(22:4_32:0)	0.0935286	0.0998467	0.134606	0.0315842	23.4641	0.128295	0.0350526	27.3218
TG(22:4_32:2)	0.0618435	0.0475327	0.0550968	0.0158164	28.7065	0.05387	0.0320677	59.5279
TG(22:4_34:2)	0.242958	0.154705	0.358667	0.0526086	14.6678	0.288583	0.0618378	21.428
TG(22:5_32:0)	0.444678	0.562072	0.224455	0.0876699	39.0591	0.144254	0.0511615	35.4662
TG(22:5_32:1)	0.526756	0.450856	0.282333	0.0631173	22.3556	0.164424	0.0573692	34.891
TG(22:5_34:1)	2.19322	1.44771	1.04588	0.117503	11.2349	0.715159	0.148412	20.7523
TG(22:5_34:2)	1.47542	0.918845	0.781606	0.117813	15.0732	0.495833	0.0768887	15.507
TG(22:5_34:3)	0.353463	0.220064	0.145455	0.0366743	25.2136	0.10475	0.0278083	26.5473
TG(22:6_32:0)	2.31459	2.75875	0.247667	0.0574454	23.1947	0.153394	0.045449	29.629
TG(22:6_32:1)	2.87798	2.99433	0.277273	0.113123	40.7984	0.0987077	0.0470644	47.6806
TG(22:6_34:1)	10.637	8.90983	0.986697	0.128006	12.9732	0.442561	0.0866849	19.5871
TG(22:6_34:2)	7.01335	5.82589	0.73203	0.120236	16.425	0.321447	0.0800706	24.9094
TG(22:6_34:3)	1.76132	1.5428	0.140636	0.0374506	26.6294	0.0703071	0.0262901	37.3932
